# Supplementary material for: Integrating 16S rRNA Sequencing, Microflora Metabolism, and Network Pharmacology to Investigate the Mechanism of SBL in Alleviating HDM-Induced Allergic Rhinitis
Source: Int J Mol Sci. 2024 Aug 8;25(16):8655. doi: 10.3390/ijms25168655 (PMC11354307; doi:10.3390/ijms25168655)
Supplement: Supplementary file 1 [file ijms-25-08655-s001.zip › Supplementary File S1.xlsx]

## Sheet: hdm2_control2.significant
ID	Control-1	Control-2	Control-3	Control-4	Control-5	Control-6	HDM-1	HDM-2	HDM-3	HDM-4	HDM-5	HDM-6	ratio	t.test_p.value	wilcox.test_p.value	t.test_p.value_BHcorrect	wilcox.test_p.value_BHcorrect	roc	lowROC	upROC	VIP	cv	regulated	MZ	RT	IsAnnotated	IsMS2ident	MS2Metabolite	MS2superclass	MS2class	MS2hmdb	MS2kegg	NumberMS1hmdb	MS1hmdbName	MS1hmdbID	NumberMS1kegg	MS1keggName	MS1keggID
neg-M1000T354	44235.1	17789.2	25535.7	732274	71667.8	201917	2.32116e+06	1.67664e+06	2.24575e+06	1.30513e+06	508841	158614	7.51417	0.00566187	0.0151515	0.137545	0.169062	0.916667	0.707639	1	3.01966	0.0813867	up	999.643	5.89452	0	0	-	Unknown	-	-	-	0	-	-	0	-	-
neg-M1009T343	467075	120527	109808	68012.3	89383.6	151941	760400	157129	105270	1.50764e+06	779245	411832	3.69658	0.0463699	0.0649351	0.282866	0.306606	0.833333	0.56875	1	2.02484	0.323181	up	1008.62	5.71262	0	0	-	Unknown	-	-	-	0	-	-	0	-	-
neg-M1023T340	94024.2	104478	321836	252814	103928	287389	968259	289688	319901	2.08555e+06	812799	233098	4.04416	0.0186088	0.0411255	0.201298	0.252734	0.861111	0.611111	1	1.63316	0.211561	up	1022.6	5.6719	0	0	-	Unknown	-	-	-	0	-	-	0	-	-
neg-M1024T340	254968	71700.8	175668	35991.4	169384	60765.2	365116	168718	317559	1.08869e+06	326147	149179	3.1431	0.0237908	0.0649351	0.220734	0.306606	0.833333	0.526389	1	1.72706	0.301682	up	1023.61	5.67135	0	0	-	Unknown	-	-	-	0	-	-	0	-	-
neg-M1025T341	871647	1.09486e+06	1.90261e+06	1.10017e+06	1.12355e+06	2.07383e+06	2.86133e+06	1.21463e+06	2.32987e+06	8.07008e+06	3.78407e+06	1.92474e+06	2.4716	0.0338868	0.0151515	0.253387	0.169062	0.916667	0.679861	1	1.23693	0.0763536	up	1024.62	5.68907	0	0	-	Unknown	-	-	-	0	-	-	0	-	-
neg-M1026T341	564372	515460	935269	484233	699243	1.25479e+06	1.60782e+06	1.0996e+06	1.30158e+06	4.61676e+06	2.25989e+06	1.15929e+06	2.70469	0.00825109	0.00865801	0.153197	0.135399	0.944444	0.735417	1	1.50046	0.0734872	up	1025.62	5.68769	0	0	-	Unknown	-	-	-	0	-	-	0	-	-
neg-M1027T341	65326.4	83941.3	329136	235212	233919	353055	201154	381329	473349	1.88548e+06	675978	324502	3.03077	0.040325	0.0649351	0.27022	0.306606	0.833333	0.555556	1	1.49706	0.10413	up	1026.62	5.69	0	0	-	Unknown	-	-	-	0	-	-	0	-	-
neg-M102T85	1.55767e+06	1.10234e+06	1.06971e+06	508107	830981	1.05865e+06	328872	488177	566580	477421	412126	654197	0.477747	0.00400822	0.00865801	0.119086	0.135399	0.944444	0.777778	1	1.31512	0.267095	down	102.055	1.41891	0	0	-	Unknown	-	-	-	0	-	-	0	-	-
neg-M1039T341	120023	188122	204357	426615	21883.2	53985.4	800580	847826	1.10673e+06	431869	233431	202102	3.56906	0.0209736	0.0151515	0.210419	0.169062	0.916667	0.679861	1	1.91764	0.13315	up	1038.67	5.6823	0	0	-	Unknown	-	-	-	0	-	-	0	-	-
neg-M103T48	4.21276e+06	8.27161e+06	6.87818e+06	1.53787e+07	1.50504e+07	6.8921e+06	3.43768e+07	2.03689e+07	3.56015e+07	1.36694e+07	1.41474e+07	1.36685e+07	2.32575	0.011328	0.0649351	0.168509	0.306606	0.833333	0.555556	1	1.62266	0.07948	up	103.002	0.795378	0	0	-	Unknown	-	-	-	0	-	-	0	-	-
neg-M104T44	2.0011e+07	2.12827e+07	2.32689e+07	2.89275e+07	2.1262e+07	2.37924e+07	8.17274e+07	1.10878e+08	1.40084e+08	6.34097e+07	2.58682e+07	5.10501e+07	3.41419	0.00587647	0.004329	0.138462	0.106414	0.972222	0.833333	1	2.05752	0.0418937	up	104.034	0.732683	1	1	L-Serine	Organic acids and derivatives	Carboxylic acids and derivatives	HMDB00187	C00065	0	-	-	0	-	-
neg-M107T53	668732	877396	679725	806525	1.33304e+06	846472	1.31478e+06	1.51803e+06	1.10056e+06	3.04791e+06	2.07645e+06	1.92619e+06	2.10747	0.00333265	0.00865801	0.112217	0.135399	0.944444	0.777778	1	1.32779	0.201901	up	106.98	0.876252	0	0	-	Unknown	-	-	-	0	-	-	0	-	-
neg-M110T84	1.55307e+06	1.99033e+06	2.18263e+06	6.29264e+06	3.94112e+06	3.76864e+06	5.86162e+06	1.53797e+07	5.48949e+06	4.83984e+06	4.08021e+06	4.1655e+06	2.01822	0.0398963	0.0411255	0.269013	0.252734	0.861111	0.5	1	1.38258	0.0554323	up	110.024	1.39993	1	1	Pyrrole-2-carboxylic acid	Organoheterocyclic compounds	Pyrroles	HMDB0004230	C05942	0	-	-	0	-	-
neg-M111T425	1.05546e+07	9.05831e+06	1.60565e+07	2.27932e+07	8.90148e+06	1.05274e+07	3.75121e+07	4.61503e+07	3.68982e+07	1.55282e+07	4.34708e+07	1.25879e+07	2.46686	0.0136137	0.025974	0.178236	0.208806	0.888889	0.666667	1	1.66797	0.40528	up	110.975	7.09026	1	0	-	Unknown	-	-	-	1	3-Sulfopyruvic acid	HMDB0004045	1	3-Sulfopyruvate	C05528
neg-M113T55	5.62808e+07	1.01924e+08	1.82174e+07	1.33528e+07	2.83745e+07	6.15012e+07	1.76783e+07	1.36644e+07	2.84715e+06	3.22739e+07	2.88989e+06	1.82839e+07	0.313382	0.038055	0.0930736	0.265013	0.355585	0.805556	0.5	1	1.74448	0.113139	down	112.936	0.916538	1	1	Hydroxidodioxidosulfidosulfate	Homogeneous non-metal compounds	Non-metal oxoanionic compounds	HMDB0060293	null	0	-	-	0	-	-
neg-M113T82	9.12346e+06	1.25767e+07	8.54875e+06	6.62603e+06	5.93905e+06	1.40775e+07	9.79571e+06	3.92412e+06	2.5107e+06	5.73115e+06	881097	3.94454e+06	0.470849	0.0368117	0.025974	0.261488	0.208806	0.888889	0.583333	1	1.55004	0.142804	down	112.936	1.36203	1	0	-	Unknown	-	-	-	0	-	-	1	Thiosulfuric_acid	C05529
neg-M115T53	1.07542e+07	1.58105e+07	1.26736e+07	4.44869e+07	1.14034e+07	2.68022e+07	6.00358e+07	6.61214e+07	5.72143e+07	6.58007e+07	2.43588e+07	1.25816e+07	2.34651	0.0439671	0.0649351	0.278301	0.306606	0.833333	0.583333	1	1.66285	0.131666	up	115.002	0.875798	1	1	Maleic acid	Organic acids and derivatives	NA	HMDB0000176	C01384	0	-	-	0	-	-
neg-M116T300	1.8482e+07	1.30635e+07	9.19596e+06	1.47672e+07	1.77957e+07	8.92136e+06	3.7103e+07	2.70608e+07	3.26906e+07	2.42162e+07	2.50406e+07	1.89693e+07	2.00765	0.00153282	0.0021645	0.08708	0.0901643	1	1	1	1.53406	0.419545	up	115.919	4.99482	0	0	-	Unknown	-	-	-	0	-	-	0	-	-
neg-M117T203	3.62187e+07	9.45724e+07	8.58878e+07	7.40443e+07	5.36158e+07	1.23764e+08	1.70413e+07	9.79031e+06	7.50777e+06	1.6017e+07	4.99837e+07	2.99193e+07	0.278271	0.00272243	0.004329	0.105347	0.106414	0.972222	0.846528	1	2.1232	0.0180607	down	117.055	3.3827	1	1	2-Hydroxy-3-methylbutyric acid	Lipids and lipid-like molecules	Fatty Acyls	HMDB0000407	NA	17	Methyl 3-hydroxybutyrate;(S)-2-hydroxy-3-methylbutyric Acid;4-hydroxy-2-methylbutanoic acid;3-Hydroxy-2-methyl-[R-(R,S)]-butanoic acid;2-Methyl-3-hydroxybutyric acid;2-Ethylhydracrylic acid;2-Hydroxy-3-methylbutyric acid;3-Hydroxy-2-methyl-[S-(R,R)]-butanoic acid;3-Hydroxyvaleric acid;Erythronilic acid;3-Hydroxyisovaleric acid;2-Hydroxyvaleric acid;2-Hydroxy-2-methylbutyric acid;4-Hydroxyisovaler…	HMDB0041603;HMDB0062584;HMDB0130836;HMDB0000351;HMDB0000354;HMDB0000396;HMDB0000407;HMDB0000410;HMDB0000531;HMDB0000642;HMDB0000754;HMDB0001863;HMDB0001987;HMDB0002011;HMDB0040735;HMDB0059844;HMDB0061927	2	5-Hydroxypentanoate;3-Hydroxyisovalerate	C02804;C20827
neg-M118T203	1.75032e+06	4.74879e+06	4.34994e+06	3.77876e+06	2.2969e+06	6.18762e+06	757084	794885	344453	699571	2.35709e+06	1.38548e+06	0.27425	0.00224052	0.00865801	0.0995368	0.135399	0.944444	0.777778	1	2.1332	0.0562361	down	118.058	3.3758	0	0	-	Unknown	-	-	-	0	-	-	0	-	-
neg-M120T45	1.61559e+06	2.10392e+06	1.37792e+06	891760	115937	1.15082e+06	184510	159656	51346.3	561933	738179	69886.7	0.243319	0.0278889	0.025974	0.234158	0.208806	0.888889	0.622917	1	2.20985	0.249914	down	119.946	0.744858	0	0	-	Unknown	-	-	-	0	-	-	0	-	-
neg-M124T226	1.4298e+06	765766	1.1431e+06	1.30792e+06	1.14861e+06	1.15895e+06	479072	425977	474031	683158	370894	443887	0.413713	2.6e-05	0.0021645	0.0374413	0.0901643	1	1	1	1.83203	0.17484	down	124.076	3.76985	1	0	-	Unknown	-	-	-	12	6-Acetyl-1,2,3,4-tetrahydropyridine;3,4-Dihydro-5-propanoyl-2H-pyrrole;2-Methyl-4-propyloxazole;4-Methyl-2-propyloxazole;2-Methyl-5-propyloxazole;5-Methyl-2-propyloxazole;2-Ethyl-4,5-dimethyloxazole;4-Ethyl-2,5-dimethyloxazole;5-Ethyl-2,4-dimethyloxazole;4-Butyloxazole;5-Butyloxazole;2-Ethyl-5-imino-1-cyclopenten-1-ol	HMDB0030345;HMDB0034883;HMDB0037853;HMDB0037854;HMDB0037860;HMDB0037861;HMDB0037865;HMDB0037866;HMDB0037867;HMDB0038288;HMDB0038289;HMDB0039583	0	-	-
neg-M124T426	1.79002e+07	1.77021e+07	2.83262e+07	3.00516e+07	1.73425e+07	1.96873e+07	4.70787e+07	9.25006e+07	3.94003e+07	3.53651e+07	8.83043e+07	4.17458e+07	2.62877	0.00176814	0.0021645	0.0929352	0.0901643	1	1	1	1.95634	0.298766	up	124.006	7.09427	1	1	Taurine	Organic acids and derivatives	Organic sulfonic acids and derivatives	HMDB0000251	C00245	5	Taurine;4-Oxo-4-(3-pyridyl)-butanamide;BOX B;BOX A;Phenacemide	HMDB0000251;HMDB0001267;HMDB0004145;HMDB0004146;HMDB0015253	2	Taurine;Phenacemide	C00245;C07428
neg-M124T500	1.40568e+08	8.93904e+07	8.87584e+07	1.08939e+08	9.23262e+07	1.33485e+08	2.75632e+08	3.12554e+08	3.43515e+08	2.27622e+08	1.5429e+08	1.29784e+08	2.20883	0.00369222	0.00865801	0.115113	0.135399	0.944444	0.763194	1	1.56396	0.106429	up	124.006	8.33957	1	1	Taurine	Organic acids and derivatives	Organic sulfonic acids and derivatives	HMDB0000251	C00245	1	Taurine	HMDB0000251	1	Taurine	C00245
neg-M126T53	2.62114e+06	6.73151e+06	3.18466e+06	8.71472e+06	3.06241e+06	3.64649e+06	1.13666e+07	2.30051e+07	2.44265e+07	2.63206e+07	1.25325e+07	3.51613e+06	3.61817	0.0107898	0.0151515	0.165599	0.169062	0.916667	0.722222	1	1.90422	0.107697	up	126.019	0.883928	1	0	-	Unknown	-	-	-	1	Hydroxyminaline	HMDB0034368	3	2,3,6-Trihydroxypyridine;5-Hydroxypyrrole-2-carboxylate;Mipafox	C03458;C19721;C19008
neg-M128T228	685635	467144	434208	133693	302903	242532	1.08218e+06	1.5905e+06	1.27442e+06	659717	266147	787114	2.49771	0.0279713	0.0411255	0.234367	0.252734	0.861111	0.583333	1	1.61459	0.295874	up	128.079	3.7977	0	0	-	Unknown	-	-	-	0	-	-	0	-	-
neg-M129T47	3.42274e+06	3.69902e+06	2.82652e+06	5.38251e+06	3.01267e+07	1.30873e+07	2.50677e+07	2.79289e+07	4.70754e+07	1.81047e+07	4.71291e+06	2.14579e+07	2.46559	0.0484602	0.0930736	0.288592	0.355585	0.805556	0.5	1	1.74926	0.0884816	up	129.038	0.789871	1	1	Citraconic acid	Lipids and lipid-like molecules	Fatty Acyls	HMDB0000634	C02226	4	2-[(Methylthio)methyl]-2-butenal;S-2-Propenyl propanethioate;2-Ethyldihydro-3(2H)-thiophenone;9H-Carbazole-3-carboxaldehyde	HMDB0031370;HMDB0037493;HMDB0040238;HMDB0029743	2	Pyridarone;Acridone	C14591;C20142
neg-M129T51	2.27125e+06	2.80333e+06	916461	1.07651e+06	1.93668e+06	2.07419e+06	1.26658e+06	1.02916e+06	272692	441360	324567	532841	0.349075	0.0050833	0.0151515	0.131448	0.169062	0.916667	0.722222	1	1.72038	0.197494	down	128.931	0.848398	1	0	-	Unknown	-	-	-	1	Dithionous acid	HMDB0059919	0	-	-
neg-M130T221	4.2898e+06	2.85156e+06	2.58872e+06	5.8725e+06	6.05817e+06	5.0891e+06	3.08921e+07	1.04595e+07	3.01456e+07	9.93645e+06	5.49457e+06	1.0055e+07	3.62556	0.00788804	0.00865801	0.15217	0.135399	0.944444	0.777778	1	1.73213	0.360982	up	130.086	3.67992	1	0	-	Unknown	-	-	-	31	L-Isoleucine;L-Alloisoleucine;L-Leucine;L-Norleucine;Aminocaproic acid;Beta-Leucine;D-Leucine;3-Aminocaproic acid;(卤)-erythro-Isoleucine;6-Deoxyfagomine;N-(2-Hydroxyethyl)-morpholine;N-methylvaline;3,3,5-triiodo-L-thyronine-beta-D-glucuronoside;Delta-Hexanolactone;Gamma-Caprolactone;trans-Hex-2-enoic acid;Allyl propionate;2-Methyl-4-pentenoic acid;2,3-Hexanedione;3,4-Hexanedione;3-Hexenoic acid;4…	HMDB0000172;HMDB0000557;HMDB0000687;HMDB0001645;HMDB0001901;HMDB0003640;HMDB0013773;HMDB0029168;HMDB0033923;HMDB0036382;HMDB0060650;HMDB0061716;HMDB0062203;HMDB0000453;HMDB0003843;HMDB0010719;HMDB0029487;HMDB0031158;HMDB0031491;HMDB0031492;HMDB0031501;HMDB0031559;HMDB0031560;HMDB0031561;HMDB0031562;HMDB0032490;HMDB0033568;HMDB0039581;HMDB0040328;HMDB0060476;HMDB0061929	16	L-Leucine;L-Isoleucine;D-Leucine;L-Norleucine;6-Aminohexanoate;(3R)-beta-Leucine;D-Isoleucine;beta-Alaninebetaine;Isoleucine;Leucine;N,N-Diethylglycine;D-allo-Isoleucine;L-allo-Isoleucine;2-Hydroxycyclohexan-1-one;epsilon-Caprolactone;3-Hydroxycyclohexanone	C00123;C00407;C01570;C01933;C02378;C02486;C06418;C08263;C16434;C16439;C16647;C21092;C21096;C01147;C01880;C03228
neg-M130T75	3.75662e+06	6.02073e+06	4.88637e+06	949148	5.06764e+06	2.32755e+06	915233	1.2894e+06	4.23359e+06	1.11057e+06	543566	1.60695e+06	0.421562	0.0424569	0.0649351	0.275143	0.306606	0.833333	0.540972	1	1.3034	0.0894003	down	130.022	1.2503	0	0	-	Unknown	-	-	-	0	-	-	0	-	-
neg-M130T99	2.66144e+07	2.8094e+07	2.57139e+07	4.60877e+07	3.64534e+07	2.11647e+07	6.52143e+07	8.85915e+07	1.38072e+08	9.92635e+07	2.39591e+07	3.10311e+07	2.42294	0.0463983	0.0930736	0.282932	0.355585	0.805556	0.5	1	1.42937	0.165582	up	130.086	1.65528	1	1	(??)-erythro-Isoleucine	Unknown	Unknown	-	-	31	L-Isoleucine;L-Alloisoleucine;L-Leucine;L-Norleucine;Aminocaproic acid;Beta-Leucine;D-Leucine;3-Aminocaproic acid;(卤)-erythro-Isoleucine;6-Deoxyfagomine;N-(2-Hydroxyethyl)-morpholine;N-methylvaline;3,3,5-triiodo-L-thyronine-beta-D-glucuronoside;Delta-Hexanolactone;Gamma-Caprolactone;trans-Hex-2-enoic acid;Allyl propionate;2-Methyl-4-pentenoic acid;2,3-Hexanedione;3,4-Hexanedione;3-Hexenoic acid;4…	HMDB0000172;HMDB0000557;HMDB0000687;HMDB0001645;HMDB0001901;HMDB0003640;HMDB0013773;HMDB0029168;HMDB0033923;HMDB0036382;HMDB0060650;HMDB0061716;HMDB0062203;HMDB0000453;HMDB0003843;HMDB0010719;HMDB0029487;HMDB0031158;HMDB0031491;HMDB0031492;HMDB0031501;HMDB0031559;HMDB0031560;HMDB0031561;HMDB0031562;HMDB0032490;HMDB0033568;HMDB0039581;HMDB0040328;HMDB0060476;HMDB0061929	16	L-Leucine;L-Isoleucine;D-Leucine;L-Norleucine;6-Aminohexanoate;(3R)-beta-Leucine;D-Isoleucine;beta-Alaninebetaine;Isoleucine;Leucine;N,N-Diethylglycine;D-allo-Isoleucine;L-allo-Isoleucine;2-Hydroxycyclohexan-1-one;epsilon-Caprolactone;3-Hydroxycyclohexanone	C00123;C00407;C01570;C01933;C02378;C02486;C06418;C08263;C16434;C16439;C16647;C21092;C21096;C01147;C01880;C03228
neg-M132T222	1.28337e+07	4.55867e+07	3.68229e+07	3.46928e+07	2.96029e+07	5.93018e+07	1.94232e+07	8.08192e+06	1.07101e+07	1.58366e+07	3.76133e+07	1.76382e+07	0.499465	0.0398001	0.0930736	0.268739	0.355585	0.805556	0.485417	1	1.13181	0.0229124	down	132.074	3.7057	0	0	-	Unknown	-	-	-	0	-	-	0	-	-
neg-M132T45	4.00011e+06	1.82922e+07	6.23966e+06	2.98692e+07	2.66425e+07	5.72206e+07	1.11506e+08	6.80339e+08	4.85735e+08	2.13624e+08	8.91762e+06	3.39769e+07	10.7834	0.0385491	0.0411255	0.266374	0.252734	0.861111	0.583333	1	2.39861	0.0469358	up	132.029	0.756082	1	1	Aspartate	Organic acids and derivatives	Carboxylic acids and derivatives	HMDB0000191	C00049	6	1-deoxy-1-(N6-lysino)-D-fructose;L-Aspartic acid;D-Aspartic acid;Iminodiacetic acid;Fumaric acid;Maleic acid	HMDB0062186;HMDB0000191;HMDB0006483;HMDB0011753;HMDB0000134;HMDB0000176	7	L-Aspartate;D-Aspartate;Aspartate;Iminodiacetate;Fumarate;Maleic_acid;Formylpyruvate	C00049;C00402;C16433;C19911;C00122;C01384;C02150
neg-M133T222	1.41913e+06	5.1296e+06	3.96223e+06	3.88806e+06	3.11828e+06	6.76015e+06	1.98881e+06	681307	899066	1.62749e+06	4.33575e+06	1.93678e+06	0.472422	0.0384536	0.0930736	0.266213	0.355585	0.805556	0.555556	1	1.22928	0.0409832	down	133.076	3.7065	0	0	-	Unknown	-	-	-	0	-	-	0	-	-
neg-M133T45_2	98452.9	567692	116902	917826	404684	2.23412e+06	4.47873e+06	2.82484e+07	1.92189e+07	8.7301e+06	131936	1.37945e+06	14.33	0.0442792	0.0411255	0.278902	0.252734	0.861111	0.583333	1	2.56161	0.059975	up	133.032	0.754349	1	1	D-(+)-Malic acid	Organic acids and derivatives	Carboxylic acids and derivatives	HMDB0031518	C00497	5	Ethyl 2-mercaptopropionate;Methyl 3-mercaptobutanoate;Methyl 3-(methylthio)propanoate;Ethyl 2-(methylthio)acetate;Ethyl 3-mercaptopropanoic acid	HMDB0031521;HMDB0032409;HMDB0034377;HMDB0040263;HMDB0040410	1	S,S-Dimethyl-beta-propiothetin	C04022
neg-M134T53_2	2.5083e+07	1.27731e+07	1.01739e+07	1.42095e+08	8.69842e+06	1.64153e+07	4.69638e+06	9.97357e+06	3.74967e+06	1.12158e+07	6.22247e+06	6.37328e+06	0.196206	0.0442677	0.0151515	0.278902	0.169062	0.916667	0.735417	1	1.95948	0.0686854	down	134.046	0.880633	1	1	Adenine	Organoheterocyclic compounds	Imidazopyrimidines	HMDB0000034	C00147	9	(+)-threo-2-Amino-3,4-dihydroxybutanoic acid;Adenine;3-methoxy-3-oxopropanoic acid;Methylmalonic acid;Succinic acid;Erythrono-1,4-lactone;Threonolactone;4-Hydroxy-2-oxobutanoic acid;xi-3-Hydroxy-2-oxobutanoic acid	HMDB0029389;HMDB0000034;HMDB0130020;HMDB0000202;HMDB0000254;HMDB0000349;HMDB0000940;HMDB0031204;HMDB0039324	6	2-Hydroxymethylserine;4-Hydroxy-L-threonine;Adenine;Succinate;Methylmalonate;Methyl_oxalate	C03059;C06056;C00147;C00042;C02170;C10900
neg-M136T218	3.81754e+06	2.50434e+06	1.42452e+06	1.78793e+06	1.95156e+06	4.37732e+06	1.16869e+06	871345	743859	1.55787e+06	1.18078e+06	544310	0.382448	0.00290445	0.004329	0.107689	0.106414	0.972222	0.833333	1	1.76449	0.256472	down	136.076	3.62928	1	0	-	Unknown	-	-	-	18	Tyramine;2-Hydroxyphenethylamine;Dimethylaniline-N-oxide;m-Tyramine;2-Acetyl-1-ethylpyrrole;1,2,3,4,5,6-Hexahydro-7H-cyclopenta[b]pyridin-7-one;(卤)-2-(2-Furanyl)pyrrolidine;4-Hydroxy-2,6-dimethylaniline;4-Hydroxystyrene;Phenylacetaldehyde;2,3-Dihydrobenzofuran;2-Methylbenzaldehyde;3-Methylbenzaldehyde;4-Methylbenzaldehyde;Acetophenone;Lentialexin;Styrene Oxide;3-ethenylphenol	HMDB0000306;HMDB0001065;HMDB0001466;HMDB0004989;HMDB0029759;HMDB0039657;HMDB0040059;HMDB0060681;HMDB0004072;HMDB0006236;HMDB0013815;HMDB0029636;HMDB0029637;HMDB0029638;HMDB0033910;HMDB0038997;HMDB0062765;HMDB0124943	16	Tyramine;N,N-Dimethylaniline_N-oxide;Phenylethanolamine;1-(p-Hydroxyphenyl)ethylamine;4-Hydroxy-2,6-dimethylaniline;Methyridine;para-Cresidine;meta-Cresidine;Phenylacetaldehyde;Styrene_oxide;4-Hydroxystyrene;p-Tolualdehyde;Acetophenone;3-Methylbenzaldehyde;2-Methylbenzaldehyde;(S)-2-Phenyloxirane	C00483;C01183;C02735;C03473;C16570;C18396;C19216;C19376;C00601;C02083;C05627;C06758;C07113;C07209;C07214;C20782
neg-M136T465_1	1.19144e+07	1.71076e+07	1.46032e+07	1.76492e+07	2.2065e+07	4.77808e+07	3.92024e+07	4.441e+07	4.07953e+07	5.00973e+07	4.3419e+07	4.86078e+07	2.03273	0.00830791	0.025974	0.153459	0.208806	0.888889	0.666667	1	1.53294	0.432956	up	135.97	7.758	0	0	-	Unknown	-	-	-	0	-	-	0	-	-
neg-M138T48	2.10825e+06	5.06324e+06	2.44721e+06	6.28105e+06	9.07376e+06	4.37714e+06	1.02955e+07	1.68664e+07	8.59468e+06	8.40435e+06	1.3793e+07	3.51873e+06	2.09442	0.0387819	0.0649351	0.26694	0.306606	0.833333	0.555556	1	1.59088	0.0748911	up	137.986	0.79858	0	0	-	Unknown	-	-	-	0	-	-	0	-	-
neg-M139T51	6.518e+06	4.97458e+06	1.29751e+07	9.00362e+06	7.49495e+06	5.28486e+06	5.5722e+07	2.63117e+07	1.32125e+07	2.85689e+07	3.85526e+07	1.64751e+07	3.86678	0.000857516	0.0021645	0.0716258	0.0901643	1	1	1	2.16596	0.0526607	up	138.97	0.843077	1	0	-	Unknown	-	-	-	2	(Z)-Methyl 3-(methylsulfinyl)-1-propenyl disulfide;(Z)-Methyl 3-(methylsulfinyl)-1-propenyl disulfide	HMDB0032124;HMDB0032124	0	-	-
neg-M142T79	6.66013e+07	3.34439e+07	2.06219e+07	1.7779e+07	5.013e+07	2.07259e+07	9.41641e+06	9.5184e+06	2.33239e+07	1.17227e+07	1.75808e+07	1.79811e+07	0.427818	0.0174397	0.025974	0.196836	0.208806	0.888889	0.638889	1	1.42568	0.340539	down	142.05	1.31021	1	1	5-ethyl-5-methyl-2,4-oxazolidinedione	Organoheterocyclic compounds	Azolidines	HMDB0061082	null	14	Vinylacetylglycine;Trimethadione;Acrylamide-acrylic acid resin;5-ethyl-5-methyl-2,4-oxazolidinedione;6-Oxopiperidine-2-carboxylic acid;1,2,3-Trihydroxybenzene;1,3,5-Trihydroxybenzene;Methyl 2-furoate;Maltol;4-Hydroxy-2H-pyran-3-carboxaldehyde;(Z)-Tamarindienal;5-Hydroxymethyl-2-furancarboxaldehyde;5-Methylfuran-2-carboxylic acid;benzene-1,2,4-triol	HMDB0000894;HMDB0014491;HMDB0032161;HMDB0061082;HMDB0061705;HMDB0013674;HMDB0013675;HMDB0029750;HMDB0030776;HMDB0031256;HMDB0032651;HMDB0034355;HMDB0059735;HMDB0124831	8	2-Hydroxymethylclavam;1,2,3-Trihydroxybenzene;Phloroglucinol;Triacetate_lactone;Benzene-1,2,4-triol;5-Hydroxymethyl-2-furaldehyde;Maltol;4-Hydroxy-5-methyl-2-methylenefuran-3(2H)-one	C17357;C01108;C02183;C02752;C02814;C11101;C11918;C20718
neg-M143T47	2.36562e+06	1.06114e+07	6.29257e+06	3.36063e+07	2.59522e+07	6.05616e+06	4.32026e+07	4.92411e+07	5.3887e+07	1.65918e+07	2.14324e+07	1.93814e+07	2.40016	0.0388501	0.0649351	0.267027	0.306606	0.833333	0.555556	1	2.01627	0.0790526	up	143.034	0.790383	1	0	-	Unknown	-	-	-	9	3-Hexenedioic acid;3-Methylglutaconic acid;(E)-2-Methylglutaconic acid;trans-2-Hexenedioic acid;3-Hydroxyadipic acid 3,6-lactone;Dimethyl fumarate;Maleic acid homopolymer;Ethyl hydrogen fumarate;(R)-2-Amino-N-(2,2,4,4-tetramethyl-3-thietanyl)propanamide	HMDB0000393;HMDB0000522;HMDB0002266;HMDB0013311;HMDB0029171;HMDB0031257;HMDB0036232;HMDB0040207;HMDB0034910	8	2,3-Dimethylmaleate;Triacetate;Methylitaconate;2-Methyleneglutarate;2-Hydroxy-2-(hydroxymethyl)-2H-pyran-3(6H)-one;1,5-Anhydro-4-deoxy-D-glycero-hex-3-en-2-ulose;1,5-Anhydro-4-deoxy-D-glycero-hex-1-en-3-ulose;cis-(Homo)3-aconitate	C00922;C01757;C02295;C02930;C19821;C19822;C19826;C20582
neg-M143T79	2.68421e+06	1.75452e+06	1.03619e+06	1.05274e+06	2.51992e+06	1.06485e+06	471331	1.33146e+06	608800	392585	775256	796113	0.43269	0.00839527	0.0151515	0.153764	0.169062	0.916667	0.722222	1	1.57208	0.363486	down	143.053	1.3115	1	0	-	Unknown	-	-	-	1	S-(3-Methyl-2-butenyl) ethanethioate	HMDB0031698	1	alpha-EMTBL	C13720
neg-M144T53	3.50847e+06	7.4336e+06	4.3693e+06	1.03907e+07	7.28303e+06	5.61192e+06	1.60741e+07	2.99868e+07	3.04606e+07	3.39165e+07	1.36955e+07	8.03029e+06	3.42419	0.00264614	0.004329	0.104436	0.106414	0.972222	0.833333	1	1.93227	0.0365361	up	144.029	0.879062	0	0	-	Unknown	-	-	-	0	-	-	0	-	-
neg-M144T85_1	1.55165e+06	2.84629e+06	1.55112e+06	1.8804e+06	1.95173e+06	2.69249e+06	2.85042e+06	9.76785e+06	3.77723e+06	4.4876e+06	2.99831e+06	2.30694e+06	2.09949	0.0266138	0.00865801	0.230332	0.135399	0.944444	0.777778	1	1.37697	0.097332	up	144.029	1.40977	1	0	-	Unknown	-	-	-	2	2-Keto-glutaramic acid;5-Hydroxy-2-furoic acid	HMDB0001552;HMDB0059784	2	2-Oxoglutaramate;4-Oxoglutaramate	C00940;C05572
neg-M145T45	2.06726e+07	3.64905e+07	4.22908e+07	6.78416e+07	5.07852e+07	5.31167e+07	2.20243e+08	4.32084e+08	6.04134e+08	2.8575e+08	4.74406e+07	4.68345e+07	6.0343	0.021394	0.0649351	0.212331	0.306606	0.833333	0.555556	1	2.26497	0.0608013	up	145.061	0.751838	1	1	L-Glutamine	Organic acids and derivatives	Carboxylic acids and derivatives	HMDB0000641	C00064	12	L-Glutamine;Ureidoisobutyric acid;D-Glutamine;Alanylglycine;(3R,5S)-1-pyrroline-3-hydroxy-5-carboxylic Acid;Pyroglutamic acid;Pyrrolidonecarboxylic acid;Pyrroline hydroxycarboxylic acid;N-Acryloylglycine;1-Pyrroline-4-hydroxy-2-carboxylate;5-Oxoprolinate;dimethadione	HMDB0000641;HMDB0002031;HMDB0003423;HMDB0006899;HMDB0062585;HMDB0000267;HMDB0000805;HMDB0001369;HMDB0001843;HMDB0002234;HMDB0060262;HMDB0061093	11	L-Glutamine;Glutamine;D-Glutamine;3-Ureidoisobutyrate;Isoglutamine;(R)-3-Ureidoisobutyrate;4-Oxoproline;Pidolic_acid;5-Oxo-D-proline;L-1-Pyrroline-3-hydroxy-5-carboxylate;1-Pyrroline-4-hydroxy-2-carboxylate	C00064;C00303;C00819;C05100;C16673;C21029;C01877;C01879;C02237;C04281;C04282
neg-M146T45	455573	1.3767e+06	1.76471e+06	1.98435e+06	2.56082e+06	1.99031e+06	6.96049e+06	1.91447e+07	1.93359e+07	1.53893e+07	2.10594e+06	1.82502e+06	6.39148	0.0146202	0.025974	0.183605	0.208806	0.888889	0.652083	1	2.20878	0.347013	up	146.064	0.747722	1	1	L-Glutamic acid	Organic acids and derivatives	Carboxylic acids and derivatives	HMDB0000148	C00025	3	2-[(Methylthio)methyl]-2-butenal;S-2-Propenyl propanethioate;2-Ethyldihydro-3(2H)-thiophenone	HMDB0031370;HMDB0037493;HMDB0040238	1	5-Methylthiopentanaldoxime	C17245
neg-M146T53	716238	227484	201394	261687	1.81848e+06	535413	1.03697e+06	1.64395e+06	1.86454e+06	875367	1.21415e+06	1.1889e+06	2.08043	0.0299293	0.0411255	0.240483	0.252734	0.861111	0.5	1	1.47003	0.120713	up	146.081	0.880656	1	0	-	Unknown	-	-	-	20	Fagomine;2-amino-6-hydroxyhexanoic acid;(2R,3R,4R)-2-Amino-4-hydroxy-3-methylpentanoic acid;N-(2-Hydroxyethyl)-morpholine N-oxide;Methyl levulinate;2-Methyl-3-ketovaleric acid;3-Methyl-2-oxovaleric acid;Ketoleucine;2-Ketohexanoic acid;Mevalonolactone;3-Oxohexanoic acid;Adipate semialdehyde;5-Ethoxy-4,5-dihydro-2(3H)furanone;Ethyl acetoacetate;Ethyl 3-oxobutanoate;Sherry lactone;(4S,6S)-3,4,5,6-Te…	HMDB0033453;HMDB0142963;HMDB0029449;HMDB0061157;HMDB0041602;HMDB0000408;HMDB0000491;HMDB0000695;HMDB0001864;HMDB0006024;HMDB0010717;HMDB0012882;HMDB0031214;HMDB0031216;HMDB0031218;HMDB0033286;HMDB0033302;HMDB0033698;HMDB0059876;HMDB0061881	17	Fagomine;N-Hydroxy-L-isoleucine;(4S)-4-Hydroxy-L-isoleucine;4-Methyl-2-oxopentanoate;(S)-3-Methyl-2-oxopentanoic_acid;2-Oxohexanoic_acid;(R)-Pantolactone;3-Oxohexanoic_acid;5-Oxohexanoic_acid;6-Hydroxyhexan-6-olide;3-Methyl-2-oxopentanoate;beta-Ketoisocaproate;Ethyl_3-oxobutanoate;(3R)-3-Methyl-2-oxopentanoic_acid;Adipate_semialdehyde;1-Oxa-2-oxo-3-hydroxycycloheptane;2-Hydroxyethyl_methacrylate	C10144;C20310;C20802;C00233;C00671;C00902;C01012;C02122;C02129;C03241;C03465;C03467;C03500;C06008;C06102;C12314;C14530
neg-M146T99	559105	483245	721226	1.77856e+06	816270	1.0318e+06	2.40776e+06	3.06297e+06	3.732e+06	3.35163e+06	602309	950683	2.61722	0.0428807	0.0649351	0.275851	0.306606	0.833333	0.513194	1	1.36549	0.141161	up	146.081	1.64362	1	0	-	Unknown	-	-	-	20	Fagomine;2-amino-6-hydroxyhexanoic acid;(2R,3R,4R)-2-Amino-4-hydroxy-3-methylpentanoic acid;N-(2-Hydroxyethyl)-morpholine N-oxide;Methyl levulinate;2-Methyl-3-ketovaleric acid;3-Methyl-2-oxovaleric acid;Ketoleucine;2-Ketohexanoic acid;Mevalonolactone;3-Oxohexanoic acid;Adipate semialdehyde;5-Ethoxy-4,5-dihydro-2(3H)furanone;Ethyl acetoacetate;Ethyl 3-oxobutanoate;Sherry lactone;(4S,6S)-3,4,5,6-Te…	HMDB0033453;HMDB0142963;HMDB0029449;HMDB0061157;HMDB0041602;HMDB0000408;HMDB0000491;HMDB0000695;HMDB0001864;HMDB0006024;HMDB0010717;HMDB0012882;HMDB0031214;HMDB0031216;HMDB0031218;HMDB0033286;HMDB0033302;HMDB0033698;HMDB0059876;HMDB0061881	17	Fagomine;N-Hydroxy-L-isoleucine;(4S)-4-Hydroxy-L-isoleucine;4-Methyl-2-oxopentanoate;(S)-3-Methyl-2-oxopentanoic_acid;2-Oxohexanoic_acid;(R)-Pantolactone;3-Oxohexanoic_acid;5-Oxohexanoic_acid;6-Hydroxyhexan-6-olide;3-Methyl-2-oxopentanoate;beta-Ketoisocaproate;Ethyl_3-oxobutanoate;(3R)-3-Methyl-2-oxopentanoic_acid;Adipate_semialdehyde;1-Oxa-2-oxo-3-hydroxycycloheptane;2-Hydroxyethyl_methacrylate	C10144;C20310;C20802;C00233;C00671;C00902;C01012;C02122;C02129;C03241;C03465;C03467;C03500;C06008;C06102;C12314;C14530
neg-M147T145	1.31555e+07	9.16527e+06	1.17665e+07	2.78818e+07	4.64744e+07	1.33064e+07	3.8434e+06	8.18507e+06	8.07687e+06	5.921e+06	5.14098e+06	1.08647e+07	0.345233	0.0119	0.004329	0.171416	0.106414	0.972222	0.888889	1	1.70125	0.238636	down	147.065	2.41678	1	1	(2-Methoxyethoxy)propanoic acid	Organic acids and derivatives	Carboxylic acids and derivatives	HMDB0059705	null	6	Mevalonic acid;(R) 2,3-Dihydroxy-3-methylvalerate;Glycerol 1-propanoate;(R)-mevalonate;(2-Methoxyethoxy)propanoic acid;N-carbamoyl-beta-alaninate	HMDB0000227;HMDB0012140;HMDB0031639;HMDB0059629;HMDB0059705;HMDB0062812	11	(R)-Mevalonate;(R)-Pantoate;(S)-Mevalonate;3,6-Dideoxy-L-galactose;2,3-Dihydroxy-3-methylpentanoate;(R)-2,3-Dihydroxy-3-methylpentanoate;Abequose;D-Digitoxose;Olivose;Paratose;Tyvelose	C00418;C00522;C02104;C03348;C04104;C06007;C06471;C21045;C21054;C21055;C21062
neg-M149T202	1.09171e+07	2.56117e+07	2.0751e+07	1.61684e+07	3.89738e+07	5.0231e+07	6.23085e+06	4.28396e+06	4.10247e+06	6.55985e+06	1.17146e+07	1.44471e+07	0.291042	0.00293956	0.00865801	0.1078	0.135399	0.944444	0.75	1	1.89818	0.0901118	down	149.025	3.36479	1	1	(??)-2-Hydroxy-4-(methylthio)butanoic acid	Unknown	Unknown	-	-	0	-	-	0	-	-
neg-M151T48	2.23554e+06	903182	1.69425e+06	4.61192e+06	2.45888e+06	1.6264e+06	532203	295529	394573	459639	1.0775e+06	1.63667e+06	0.324912	0.00655362	0.0151515	0.143026	0.169062	0.916667	0.75	1	1.84349	0.190775	down	151.06	0.802562	1	0	-	Unknown	-	-	-	7	Ribitol;D-Arabitol;L-Arabitol;D-Xylitol;L-2-(Hydroxymethyl)-1,2,3,4-butanetetrol;1-(2,6,6-Trimethyl-2-cyclohexen-1-yl)-1,6-heptadien-3-one;Propyl propane thiosulfonate	HMDB0000508;HMDB0000568;HMDB0001851;HMDB0002917;HMDB0033730;HMDB0029704;HMDB0032496	5	Xylitol;Ribitol;L-Arabitol;D-Apiitol;D-Arabitol	C00379;C00474;C00532;C01569;C01904
neg-M154T44	1.12439e+07	1.72775e+07	1.56462e+07	4.07291e+07	1.73788e+07	1.30877e+07	3.84311e+07	1.39192e+08	1.23892e+08	6.75287e+07	1.43429e+07	2.02219e+07	3.49858	0.0461545	0.0649351	0.282339	0.306606	0.833333	0.555556	1	1.62765	0.0493748	up	154.061	0.726293	1	1	L-Histidine	Organic acids and derivatives	Carboxylic acids and derivatives	HMDB0000177	C00135	7	L-Histidine;L-2-Amino-3-(1-pyrazolyl)propanoic acid;Urocanic acid;Nicotinamide N-oxide;5-Oxo-2(5H)-isoxazolepropanenitrile;(E)-Urocanic acid;2-Aminonicotinic acid	HMDB0000177;HMDB0034267;HMDB0000301;HMDB0002730;HMDB0031338;HMDB0034174;HMDB0061680	7	L-Histidine;Histidine;3-(Pyrazol-1-yl)-L-alanine;D-Histidine;Urocanate;4-Nitroaniline;para-Benzoquinone_dioxime	C00135;C00768;C01162;C06419;C00785;C02126;C19345
neg-M155T83	1.39042e+06	2.4572e+06	1.92894e+06	2.21832e+06	1.56407e+06	4.76004e+06	1.39474e+06	1.08184e+06	1.01012e+06	290753	459861	347199	0.32017	0.00470526	0.004329	0.126676	0.106414	0.972222	0.833333	1	1.86073	0.452786	down	155.045	1.37888	1	0	-	Unknown	-	-	-	8	5-Hydroxymethyl-4-methyluracil;4-Imidazolone-5-propionic acid;Imidazolelactic acid;4-Nitrophenol;6-Hydroxynicotinic acid;3-Hydroxypicolinic acid;2-Hydroxynicotinic acid;4,4'-methanol-bisbenzonitrile	HMDB0000544;HMDB0001014;HMDB0002320;HMDB0001232;HMDB0002658;HMDB0013188;HMDB0059710;HMDB0061037	10	4-Imidazolone-5-propanoate;(S)-3-(Imidazol-5-yl)lactate;Imidazole_lactate;N-Nitrosoguvacine;4-Nitrophenol;6-Hydroxynicotinate;2-Nitrophenol;3-Nitrophenol;3-Hydroxypicolinic_acid;Dehydrofalcarinone	C03680;C03817;C05568;C19481;C00870;C01020;C01988;C14418;C18620;C08445
neg-M156T240	611720	1.22028e+06	477491	1.47368e+06	1.54485e+06	1.03214e+06	916769	2.05298e+06	2.35832e+06	4.50866e+06	2.8196e+06	1.94056e+06	2.29505	0.0190228	0.025974	0.203202	0.208806	0.888889	0.583333	1	1.32629	0.161596	up	156.102	4.00187	1	0	-	Unknown	-	-	-	15	Tranexamic Acid;(S)-Homostachydrine;2,4-Hexadienyl acetate;3-Ethyl-2-hydroxy-4-methyl-2-cyclopenten-1-one;3-Ethyl-5-methyl-1,2-cyclopentanedione;Ethyl 2-methyl-3,4-pentadienoate;Allyl tiglate;3-Propyl-1,2-cyclopentanedione;2-Hydroxy-3,4,5-trimethyl-2-cyclopenten-1-one;4-Ethyl-2-hydroxy-3-methyl-2-cyclopenten-1-one;3,5,5-Trimethyl-1,2-cyclopentanedione;3-Isopropyl-1,2-cyclopentanedione;Ethyl sorba…	HMDB0014447;HMDB0033433;HMDB0032311;HMDB0036176;HMDB0037167;HMDB0037196;HMDB0037625;HMDB0039651;HMDB0039652;HMDB0039673;HMDB0039680;HMDB0039681;HMDB0040463;HMDB0040526;HMDB0060682	7	Homostachydrine;Lentiginosine;Tranexamic_acid;cis-1,2-Dihydro-3-ethylcatechol;2-Propyl-2,4-pentadienoic_acid;7-Hydroxy-6-methylhepta-3,5-dienal;4-Vinylcyclohexene_diepoxide	C08283;C10155;C12535;C06727;C16656;C18011;C19311
neg-M156T66	932084	1.06854e+06	1.00838e+06	1.49457e+06	1.90038e+06	1.61007e+06	612147	333365	403245	507900	1.38655e+06	426884	0.457958	0.00650688	0.0151515	0.143026	0.169062	0.916667	0.666667	1	1.51266	0.194633	down	155.951	1.09564	0	0	-	Unknown	-	-	-	0	-	-	0	-	-
neg-M157T191	68765.4	177737	228132	271249	272650	145920	528594	598127	1.19857e+06	449680	621411	319243	3.19088	0.00193507	0.0021645	0.0952073	0.0901643	1	1	1	1.92481	0.43829	up	157.134	3.18675	1	0	-	Unknown	-	-	-	6	(R)-Pelletierine;(卤)-Pelletierine;Physoperuvine;Conhydrinone;1-(1-Pyrrolidinyl)-2-butanone;3-(1-Pyrrolidinyl)-2-butanone	HMDB0030324;HMDB0030325;HMDB0030338;HMDB0033364;HMDB0039839;HMDB0039840	8	N-Nitrosodi-n-butylamine;Tropine;Pseudotropine;Hygrine;Pelletierine;Physoperuvine;(-)-Hygrine;Trachelanthamidine	C19277;C00729;C02066;C06179;C06182;C10864;C11359;C12440
neg-M162T100	1.63171e+06	1.449e+06	2.67611e+06	1.19808e+06	677074	1.18391e+06	2.54528e+06	3.57271e+06	7.00929e+06	4.29463e+06	2.55216e+06	1.18966e+06	2.40064	0.0244269	0.0649351	0.221837	0.306606	0.833333	0.540972	1	1.37827	0.12663	up	162.076	1.65875	1	0	-	Unknown	-	-	-	12	Bicine;2-Amino-4-ethoxy-3-hydroxybutanoic acid;1-Deoxynojirimycin;2-Methylglutaric acid;Adipic acid;Methylglutaric acid;Monomethyl glutaric acid;2,2-Dimethylsuccinic acid;Solerol;(S)-2-Aceto-2-hydroxybutanoic acid;Dimethyl succinate;4-Ethoxy-4-oxobutanoic acid	HMDB0011727;HMDB0032862;HMDB0035359;HMDB0000422;HMDB0000448;HMDB0000752;HMDB0000858;HMDB0002074;HMDB0002173;HMDB0006900;HMDB0033837;HMDB0061930	17	Deoxymannojirimycin;DMDP;D-Fucosamine;D-Quinovosamine;Deoxynojirimycin;2-Deoxy-scyllo-inosamine;N,N-Dihydroxy-L-isoleucine;2-Aceto-2-hydroxybutanoate;Mevaldate;2-Dehydropantoate;(R)-4-Dehydropantoate;3-Hydroxy-3-methyl-2-oxopentanoic_acid;(S)-2-Aceto-2-hydroxybutanoate;Adipate;4-Hydroxy-2-oxohexanoic_acid;(R)-3-Hydroxy-3-methyl-2-oxopentanoate;3-Hydroxy-5-oxohexanoate	C10141;C10143;C15478;C15479;C16843;C17580;C20311;C00659;C00772;C00966;C01053;C04237;C06006;C06104;C06762;C14463;C16272
neg-M162T223	1.78399e+07	2.11181e+07	1.80704e+07	1.44482e+07	1.30263e+07	1.56352e+07	4.06991e+06	5.42047e+06	4.86019e+06	3.2822e+06	4.2282e+06	1.22586e+07	0.340725	0.000896956	0.0021645	0.0726533	0.0901643	1	1	1	1.94039	0.470625	down	162.055	3.71442	1	0	-	Unknown	-	-	-	7	4-Oxo-1-(3-pyridyl)-1-butanone;4-(3-Pyridyl)-3-butenoic acid;3-Methyldioxyindole;Coumarin;Phenylpropiolic acid;Chromone;2-Benzofurancarboxaldehyde	HMDB0062406;HMDB0001424;HMDB0004186;HMDB0001218;HMDB0002359;HMDB0032938;HMDB0033183	3	3-Methyldioxyindole;4-Oxo-1-(3-pyridyl)-1-butanone;Coumarin	C05834;C19567;C05851
neg-M162T50	476449	2.71607e+06	1.51199e+06	8.4768e+06	3.80725e+06	645243	8.96899e+06	1.14288e+07	9.93818e+06	3.43262e+06	5.00147e+06	2.76891e+06	2.35565	0.0498765	0.0411255	0.291337	0.252734	0.861111	0.583333	1	1.95531	0.0592788	up	162.048	0.831507	0	0	-	Unknown	-	-	-	0	-	-	0	-	-
neg-M162T86	765609	299195	429286	243892	122837	356165	141565	101780	55598	174670	80491.3	263062	0.368594	0.0159758	0.025974	0.190703	0.208806	0.888889	0.652083	1	1.51472	0.149914	down	162.496	1.43143	1	0	-	Unknown	-	-	-	1	Imidacloprid	HMDB0040292	1	Imidacloprid	C11110
neg-M163T48	3.12837e+06	6.39251e+06	6.01671e+06	1.34065e+07	1.80722e+07	6.03331e+06	2.77598e+07	1.5242e+07	2.75775e+07	1.12813e+07	1.07763e+07	1.44583e+07	2.01877	0.031522	0.0649351	0.245527	0.306606	0.833333	0.555556	1	1.4977	0.0630401	up	163.024	0.799562	1	0	-	Unknown	-	-	-	4	Isopimpinellin;Coriandrone C;Dibenzyl disulfide;[3-(4-methoxyphenyl)propoxy]sulfonic acid	HMDB0034312;HMDB0041525;HMDB0032077;HMDB0135750	3	Isopimpinellin;2,3',4,6-Tetrahydroxybenzophenone;Pimpinellin	C02162;C06355;C09285
neg-M164T47	1.02464e+07	1.5996e+07	1.06554e+07	1.55747e+07	8.63311e+06	8.521e+06	2.57681e+07	3.60439e+07	3.24659e+07	1.76847e+07	1.87223e+07	1.4709e+07	2.0882	0.00354421	0.00865801	0.114684	0.135399	0.944444	0.722222	1	1.48861	0.145488	up	164.037	0.791301	1	0	-	Unknown	-	-	-	3	Methionine sulfoxide;Ethiin;2-Oxo-4-methylthiobutanoic acid	HMDB0002005;HMDB0037057;HMDB0001553	5	L-Methionine_S-oxide;L-Methionine_(R)-S-oxide;L-Methionine_(S)-S-oxide;4-Methylthio-2-oxobutanoic_acid;Cyclo[(Z)-alpha,beta-didehydrophenylalanyl-L-leucyl]	C02989;C15998;C15999;C01180;C20521
neg-M168T46	4.3206e+06	6.2467e+06	4.70319e+06	3.93324e+06	7.46921e+06	6.35878e+06	1.31939e+07	9.84462e+06	1.23738e+07	6.67792e+06	1.05962e+07	1.6116e+07	2.08292	0.00122719	0.004329	0.0810036	0.106414	0.972222	0.833333	1	1.53603	0.0783511	up	167.996	0.772671	1	0	-	Unknown	-	-	-	4	Cysteic acid;B-Sulfinyl pyruvate;Methoxybrassinin;4-Methoxybrassinin	HMDB0002757;HMDB0002332;HMDB0033351;HMDB0040790	3	L-Cysteate;3-Sulfinylpyruvate;Methoxybrassinin	C00506;C05527;C08506
neg-M173T43	1.46165e+06	799900	1.19393e+06	2.0319e+06	1.1718e+06	965122	5.49066e+06	4.06981e+07	1.11537e+07	3.59923e+06	1.44311e+06	1.91071e+06	8.43298	0.030262	0.0151515	0.241396	0.169062	0.916667	0.722222	1	1.84925	0.03308	up	173.104	0.717919	1	1	DL-Arginine	Organic acids and derivatives	Carboxylic acids and derivatives	HMDB0000517	NA	2	L-Arginine;D-Arginine	HMDB0000517;HMDB0003416	3	L-Arginine;D-Arginine;Amino_acid(Arg-)	C00062;C00792;C02385
neg-M176T43	209976	408203	392932	703249	169257	436205	880566	2.47461e+06	3.16784e+06	1.78382e+06	220799	566361	3.92013	0.0425172	0.0411255	0.275204	0.252734	0.861111	0.583333	1	1.80718	0.063174	up	176.043	0.709112	1	0	-	Unknown	-	-	-	9	Octyl gallate;Artabsinolide D;Cynaratriol;Anguidol;Dihydrophaseic acid;Epidihydrophaseic acid;Oxyhumulinic acid;Pisumic acid;Bisbynin	HMDB0033375;HMDB0034941;HMDB0034983;HMDB0035846;HMDB0038660;HMDB0038661;HMDB0038989;HMDB0039241;HMDB0041324	3	Hymenoxon;Qing_Hau_Sau;Dihydrophaseic_acid	C09482;C09538;C15971
neg-M178T188	142516	67959.4	81162	122346	125931	109933	189895	442842	94440.3	510530	199888	129729	2.41183	0.0446158	0.0411255	0.279768	0.252734	0.861111	0.611111	1	1.11626	0.311892	up	178.015	3.13054	1	0	-	Unknown	-	-	-	0	-	-	1	N-Glucosylnicotinate	C03003
neg-M178T45	2.78636e+06	2.38402e+06	2.62751e+06	958820	681507	2.11963e+06	640068	641585	111983	783007	484721	526972	0.275859	0.00625955	0.004329	0.141002	0.106414	0.972222	0.833333	1	2.29736	0.127574	down	178.006	0.753655	0	0	-	Unknown	-	-	-	0	-	-	0	-	-
neg-M178T500	7.46605e+06	4.49707e+06	4.86931e+06	3.56821e+06	4.60163e+06	7.98817e+06	1.58375e+07	1.63252e+07	2.01439e+07	1.32276e+07	1.60644e+07	6.34965e+06	2.66587	0.00111944	0.00865801	0.0775415	0.135399	0.944444	0.75	1	1.816	0.382373	up	178.053	8.33768	0	0	-	Unknown	-	-	-	0	-	-	0	-	-
neg-M179T47	1.0195e+06	686479	1.41014e+06	850559	638426	418329	962403	2.11234e+06	1.66316e+06	5.65043e+07	7.47793e+07	7.57306e+07	42.1529	0.0301489	0.00865801	0.241251	0.135399	0.944444	0.833333	1	2.83905	0.217169	up	179.093	0.788753	1	0	-	Unknown	-	-	-	3	All-trans-13,14-dihydroretinol;Abietinol;ent-16-Kauren-19-ol	HMDB0011618;HMDB0034736;HMDB0036727	14	Kaur-16-en-18-ol;Abietinol;Levopimarinol;Neoabietinol;Taxa-4(20),11(12)-dien-5alpha-ol;(5alpha,17beta)-3-Methyl-androst-2-en-17-ol;17-Methyl-5-alpha-androst-2-en-17-beta-ol;all-trans-13,14-Dihydroretinol;Pachydictyol_A;Palustradienol;Isopimaradienol;ent-2alpha-Hydroxyisokaurene;9beta-Pimara-7,15-dien-19-ol;ent-11beta-Hydroxycassa-12,15-diene	C11872;C11882;C11883;C11884;C11895;C14906;C15101;C15492;C16858;C18219;C18221;C20146;C20147;C20150
neg-M180T181	4.33125e+06	5.72208e+06	5.47289e+06	8.09181e+06	5.37834e+06	8.32502e+06	8.67479e+06	1.16698e+07	2.5522e+07	1.90753e+07	6.05498e+06	8.00248e+06	2.11673	0.034479	0.025974	0.255744	0.208806	0.888889	0.583333	1	1.21093	0.114716	up	180.066	3.01938	1	1	Beta-Tyrosine	Organic acids and derivatives	Carboxylic acids and derivatives	HMDB0003831	C04368	25	L-Tyrosine;4-Hydroxy-4-(3-pyridyl)-butanoic acid;L-Threo-3-Phenylserine;Beta-Tyrosine;o-Tyrosine;Meta-Tyrosine;4,6,7-Trihydroxy-1,2,3,4-tetrahydroisoquinoline;Methyl Phenylglyoxalate;3-(3-hydroxyphenyl)prop-2-enoic acid;3-phenyloxirane-2-carboxylic acid;3-(4-hydroxyphenyl)prop-2-enoic acid;4-methoxy-1-benzofuran-6-ol;3-(2-hydroxyphenyl)prop-2-enoic acid;3-(2,3-dihydroxyphenyl)prop-2-enal;3-(2,5-d…	HMDB0000158;HMDB0001119;HMDB0002184;HMDB0003831;HMDB0006050;HMDB0059720;HMDB0060280;HMDB0062605;HMDB0125104;HMDB0126545;HMDB0128076;HMDB0129375;HMDB0134028;HMDB0134029;HMDB0134030;HMDB0134031;HMDB0141767;HMDB0141768;HMDB0000205;HMDB0001713;HMDB0002035;HMDB0002641;HMDB0012225;HMDB0030677;HMDB0041592	18	L-Tyrosine;Tyrosine;L-threo-3-Phenylserine;3-Amino-3-(4-hydroxyphenyl)propanoate;D-Tyrosine;gamma-Hydroxy-3-pyridinebutanoate;N-Hydroxy-L-phenylalanine;3-Hydroxy-L-phenylalanine;(S)-beta-Tyrosine;Phenylpyruvate;4-Coumarate;trans-2-Hydroxycinnamate;2-Hydroxy-3-phenylpropenoate;cis-2-Hydroxycinnamate;cis-p-Coumarate;3-Oxo-3-phenylpropanoate;Caffeic_aldehyde;trans-3-Hydroxycinnamate	C00082;C01536;C03290;C04368;C06420;C19579;C19712;C20807;C21308;C00166;C00811;C01772;C02763;C05838;C06738;C07114;C10945;C12621
neg-M181T48	4.10486e+06	1.58871e+06	2.93798e+06	2.60702e+07	1.06817e+07	8.24229e+06	1.3152e+06	1.63673e+06	2.84439e+06	799830	2.6554e+06	3.45981e+06	0.237038	0.0402951	0.0411255	0.270216	0.252734	0.861111	0.583333	1	1.99865	0.0520795	down	181.071	0.795378	1	0	-	Unknown	-	-	-	8	Galactitol;Sorbitol;Mannitol;L-Iditol;(2'E,4'Z,7'Z,8E)-Colnelenic acid;Panaquinquecol 1;[7]-Paradol;N-Despropyl-rotigotine	HMDB0000107;HMDB0000247;HMDB0000765;HMDB0011632;HMDB0030996;HMDB0038035;HMDB0040806;HMDB0060841	15	Mannitol;D-Sorbitol;D-Iditol;L-Iditol;Galactitol;L-Glucitol;12-OPDA;(9Z,15Z)-(13S)-12,13-Epoxyoctadeca-9,11,15-trienoic_acid;alpha-Licanic_acid;(9R,13R)-12-Oxo-phytodienoic_acid;17beta-Hydroxy-2-oxa-5alpha-androstan-3-one;Etherolenic_acid;Colnelenic_acid;9,10-EOT;10-OPDA	C00392;C00794;C01489;C01507;C01697;C01722;C01226;C04672;C08319;C13816;C14911;C16319;C16320;C16324;C16325
neg-M189T194	8.43433e+06	1.21426e+07	11314723	6.35366e+06	6.22559e+06	6.47213e+06	4.54868e+06	5.18773e+06	3.96222e+06	2.82044e+06	3.94883e+06	4.02087e+06	0.480709	0.00107869	0.0021645	0.076492	0.0901643	1	1	1	1.7658	0.0482566	down	189.076	3.23946	1	1	3-Hydroxysuberic acid	Organic acids and derivatives	Hydroxy acids and derivatives	HMDB0000325	null	3	3-Hydroxysuberic acid;Diethyl L-malate;6-(2-Hydroxyethoxy)-6-oxohexanoic acid	HMDB0000325;HMDB0040220;HMDB0061681	1	(R)-3-((R)-3-Hydroxybutanoyloxy)butanoate	C04546
neg-M189T36	213338	233735	266595	135025	269258	389287	555946	434951	425028	371279	721467	600012	2.0625	0.00204397	0.004329	0.0971205	0.106414	0.972222	0.833333	1	1.46263	0.480746	up	188.988	0.592291	1	0	-	Unknown	-	-	-	16	cis-Resveratrol 3-sulfate;cis-Resveratrol 4'-sulfate;Resveratrol 3-sulfate;trans-Resveratrol 4'-sulfate;[1-(2-hydroxyphenyl)-2-oxo-2-phenylethoxy]sulfonic acid;[2-(2-hydroxyphenyl)-2-oxo-1-phenylethoxy]sulfonic acid;[4-(2-hydroxy-2-phenylacetyl)phenyl]oxidanesulfonic acid;[2-(4-hydroxyphenyl)-2-oxo-1-phenylethoxy]sulfonic acid;[4-(1-hydroxy-2-oxo-2-phenylethyl)phenyl]oxidanesulfonic acid;[1-(4-hy…	HMDB0041712;HMDB0041714;HMDB0041772;HMDB0041784;HMDB0135192;HMDB0135194;HMDB0135196;HMDB0135197;HMDB0135199;HMDB0135200;HMDB0135204;HMDB0135205;HMDB0135207;HMDB0135208;HMDB0001409;HMDB0059741	3	p,p'-Methoxychlor_olefin;dUMP;Vinclozolin	C14250;C00365;C10981
neg-M189T44	858024	559545	403145	300432	151881	387196	2.08282e+06	3.06947e+06	2.82503e+06	1.27291e+06	825660	1.61332e+06	4.39408	0.000740694	0.004329	0.0687983	0.106414	0.972222	0.833333	1	2.42925	0.159961	up	189.012	0.728004	1	0	-	Unknown	-	-	-	1	Alprazolam	HMDB0014548	2	Alprazolam;Clobenpropit	C06817;C17934
neg-M189T47	447181	614575	483782	2.69836e+06	3.85946e+06	3.60729e+06	8.64354e+06	1.78381e+07	1.6831e+07	5.88433e+06	1.40198e+06	5.68362e+06	4.8061	0.0147739	0.0151515	0.184667	0.169062	0.916667	0.722222	1	2.28188	0.0778614	up	189.051	0.786052	1	0	-	Unknown	-	-	-	1	1-[(5-Amino-5-carboxypentyl)amino]-1-deoxyfructose	HMDB0034879	2	Fructoselysine;Glucoselysine	C16488;C20978
neg-M189T50	7.86942e+06	7.44595e+06	4.75702e+06	4457225	4.66976e+06	3.76306e+06	2.24529e+06	2.55036e+06	2.20108e+06	1.82042e+06	235767	2.2073e+06	0.341608	0.0188486	0.0021645	0.202464	0.0901643	1	1	1	2.29383	0.0597773	down	188.997	0.826567	1	0	-	Unknown	-	-	-	1	3-Hydroxy-4-aminopyridine sulfate	HMDB0061120	1	Nimustine_hydrochloride	C11276
neg-M191T45	313055	244012	575376	1.66686e+06	3.8533e+06	807603	2.40088e+06	4.43803e+06	1.12883e+07	2.2427e+06	1.56745e+06	3.38434e+06	3.39424	0.0195069	0.0411255	0.204467	0.252734	0.861111	0.624306	1	1.97278	0.101524	up	191.067	0.754411	1	1	D-(-)-Quinic acid	Organic oxygen compounds	NA	HMDB0003072	C06746	8	Serylserine;N-Acetyl-L-aspartic acid;N-Formyl-L-glutamic acid;D-N-(Carboxyacetyl)alanine;2-Amino-3-oxoadipate;Berteroin;Granisetron;3-Carboxy-2,3,4,9-tetrahydro-1H-pyrido[3,4-b]indole-1-propanoic acid	HMDB0029048;HMDB0000812;HMDB0003470;HMDB0039163;HMDB0060273;HMDB0031577;HMDB0015026;HMDB0034881	4	N-Acetyl-L-aspartate;N-Formyl-L-glutamate;2-Amino-3-oxoadipate;Granisetron	C01042;C01045;C05520;C07023
neg-M193T198	3.47047e+06	1.61404e+06	2.60388e+06	1.31107e+06	3.8418e+06	4.02565e+06	573082	169737	940511	1.34323e+06	1.18442e+06	2.5475e+06	0.400695	0.0324313	0.0151515	0.249071	0.169062	0.916667	0.666667	1	1.82213	0.0393019	down	193.098	3.29183	1	0	-	Unknown	-	-	-	7	Laccarin;5-Hydroxytryptophol;1,2-Dehydrosalsolinol;Plantagonine;2-Propenyl 2-aminobenzoate;5-[2H-Pyrrol-4-(3H)-ylidenemethyl]-2-furanmethanol;N,N-dimethylindoliumolate	HMDB0041440;HMDB0001855;HMDB0012490;HMDB0033482;HMDB0037693;HMDB0040045;HMDB0060063	2	6-Hydroxypseudooxynicotine;Pilocarpidine	C01297;C17964
neg-M193T246	1.6402e+06	3.00659e+06	1.65091e+06	1.87823e+06	1.35627e+06	1.07658e+06	792729	1.02958e+06	713436	294152	408370	595069	0.361336	0.00144346	0.0021645	0.0854097	0.0901643	1	1	1	1.86561	0.130401	down	193.123	4.10585	1	0	-	Unknown	-	-	-	18	4-Hydroxypropofol;(S,Z)-Lyratol acetate;Hexylresorcinol;Neocnidilide;(卤)-Myrtenyl acetate;Ethyl (2E,4E,7Z)-Decatrienoate;Ethyl (2E,4Z,7Z)-Decatrienoate;(2S,4R)-p-Mentha-1(7),5-dien-2-ol acetate;(S)-p-Mentha-1,8-dien-10-yl acetate;Perillyl acetate;(R)-2-Acetoxy-p-mentha-1,8-diene;Carvyl acetate;Menthadienyl acetate;8-Ocimenyl acetate;1-(2-Furanyl)-1-octanone;(S)-Neolyratyl acetate;(2,2-Diethoxyeth…	HMDB0014018;HMDB0031840;HMDB0032567;HMDB0034450;HMDB0035126;HMDB0035375;HMDB0035376;HMDB0035801;HMDB0037018;HMDB0037231;HMDB0037389;HMDB0038046;HMDB0038292;HMDB0039685;HMDB0040439;HMDB0041497;HMDB0041610;HMDB0132986	3	4-Hexyloxyphenol;Cnidilide;Neocnidilide	C14305;C16937;C17002
neg-M193T48	1.76301e+08	2.54943e+08	2.6858e+08	5.25111e+08	5.69046e+08	2.01914e+08	1626161781	6.38325e+08	1651949949	4.51607e+08	5.18273e+08	5.34488e+08	2.71598	0.0133731	0.0411255	0.17717	0.252734	0.861111	0.611111	1	1.61696	0.0532366	up	193.035	0.795944	1	1	D-Glucuronic acid	Organic oxygen compounds	NA	HMDB0000127	C00191	11	Bis(2-furanylmethyl) sulfide;3,4,5,6-tetrahydroxyoxane-2-carboxylic acid;D-Glucuronic acid;Galacturonic acid;Iduronic acid;Pectic acid;Pectin;3-Dehydro-L-gulonate;5-Keto-D-gluconate;2-Keto-L-gluconate;L-Altruronic acid	HMDB0041503;HMDB0127846;HMDB0000127;HMDB0002545;HMDB0002704;HMDB0003363;HMDB0003402;HMDB0006334;HMDB0011731;HMDB0011732;HMDB0038491	20	Bisthiosemi;D-Glucuronate;D-Galacturonate;D-Tagaturonate;3-Dehydro-L-gulonate;D-Fructuronate;5-Dehydro-D-gluconate;D-Mannuronate;2-Dehydro-D-galactonate;L-Iduronic_acid;2-Keto-D-gluconic_acid;L-Guluronic_acid;Galacturonic_acid;beta-D-Glucopyranuronic_acid;2-Dehydro-L-idonate;D-Glucuronic_acid;L-Altruronic_acid;D-Alluronic_acid;D-Guluronic_acid;D-Taluronic_acid	C19137;C00191;C00333;C00558;C00618;C00905;C01062;C02024;C03342;C06472;C06473;C06477;C08348;C08350;C15673;C16245;C21034;C21037;C21047;C21059
neg-M194T48_2	1.04595e+07	1.6039e+07	1.56783e+07	3.32085e+07	3.46375e+07	1.25082e+07	9.97874e+07	3.82321e+07	1.01209e+08	2.72783e+07	3.22183e+07	3.23255e+07	2.70177	0.0144805	0.0649351	0.18313	0.306606	0.833333	0.526389	1	1.60932	0.0529018	up	194.038	0.796414	0	0	-	Unknown	-	-	-	0	-	-	0	-	-
neg-M195T260	1.46273e+06	1.24553e+06	1.27805e+06	1.5146e+06	1.27074e+06	2.09803e+06	2.0034e+06	2.62425e+06	2.61789e+06	4.19947e+06	4.22461e+06	2.1859e+06	2.0131	0.00214139	0.004329	0.0979166	0.106414	0.972222	0.859722	1	1.472	0.0664527	up	195.138	4.32665	1	0	-	Unknown	-	-	-	47	Dihydro-5-(2-octenyl)-2(3H)-furanone;Methyl 2-undecynoate;6-Heptyl-5,6-dihydro-2H-pyran-2-one;cis-3-Hexenyl trans-4-hexenoate;alpha-Terpineol acetate;alpha-Campholene acetate;(Z)-4-Hydroxy-6-dodecenoic acid lactone;Yuzu lactone;(3R,3aR,7aS)-3-Butylhexahydro-1(3H)-isobenzofuranone;Geranyl acetate;Artemisia alcohol acetate;Ethyl 2Z,4E-decadienoic acid;p-Menth-1-en-9-ol acetate;cis-3-Hexenyl cis-3-h…	HMDB0030867;HMDB0030945;HMDB0031030;HMDB0031692;HMDB0032051;HMDB0032193;HMDB0032331;HMDB0032901;HMDB0034903;HMDB0035157;HMDB0036048;HMDB0036599;HMDB0037301;HMDB0038270;HMDB0038280;HMDB0039522;HMDB0040206;HMDB0040227;HMDB0040397;HMDB0040725;HMDB0041469;HMDB0041494;HMDB0061816;HMDB0004668;HMDB0004669;HMDB0010200;HMDB0010203;HMDB0010206;HMDB0010220;HMDB0010224;HMDB0011108;HMDB0029786;HMDB0029969;HMD…	21	Ethyl(E,Z)-decadienoate;(1S,2R,4S)-(-)-Bornyl_acetate;Geranyl_acetate;Linalyl_acetate;Bornyl_acetate;alpha-Terpinyl_acetate;beta-Terpinyl_acetate;gamma-Terpinyl_acetate;Allyl_cyclohexylpropionate;Hexamethylphosphoramide;(9Z)-(13S)-12,13-Epoxyoctadeca-9,11-dienoic_acid;8-[(1R,2R)-3-Oxo-2-{(Z)-pent-2-enyl}cyclopentyl]octanoate;8-(5-Hexyl-furan-2-yl)-octanoic_acid;13-OxoODE;9-OxoODE;13(S)-HOT;9(S)-H…	C08486;C09837;C09861;C09863;C11338;C12300;C12301;C12302;C12306;C19250;C04594;C04780;C13798;C14765;C14766;C16316;C16326;C16342;C16346;C19613;C19827
neg-M196T337	63285.2	109126	118711	217115	228363	425155	558053	359800	507156	466695	375383	399983	2.29573	0.0135381	0.0151515	0.177822	0.169062	0.916667	0.693056	1	1.98645	0.121937	up	196.037	5.62068	1	0	-	Unknown	-	-	-	3	Avenic acid A;N2-Galacturonyl-L-lysine;N6-Galacturonyl-L-lysine	HMDB0030416;HMDB0033105;HMDB0033106	5	4-Amino-2,6-dinitrotoluene;2-Amino-4,6-dinitrotoluene;2-Amino-5-phosphopentanoic_acid;FR_900098;2'-Deamino-2'-hydroxy-6'-dehydroparomamine	C16394;C16395;C13734;C17942;C20351
neg-M197T53	4.58233e+06	4.67119e+06	8.55698e+06	4.99e+06	2.36083e+06	2.24212e+06	1.28062e+06	1.46138e+06	2.08722e+06	1.12724e+06	1.83072e+06	1.53414e+06	0.340151	0.00324303	0.0021645	0.110815	0.0901643	1	1	1	1.64459	0.0439351	down	197.048	0.881534	1	0	-	Unknown	-	-	-	6	AF Toxin II;3-Acetoxyscirpene-4,15-diol;Blumealactone C;4-Acetoxyscirpene-3,15-diol;Monoacetoxyscirpenol;Hexahydro-6,7-dihydroxy-5-(hydroxymethyl)-3-(2-hydroxyphenyl)-2H-pyrano[2,3-d]oxazol-2-one	HMDB0033504;HMDB0034576;HMDB0035357;HMDB0035847;HMDB0035848;HMDB0037297	2	Monuron;Tetraneurin_E	C19087;C09560
neg-M197T77	7.60904e+06	8.24537e+06	7.33957e+06	3.99666e+06	4.20341e+06	5.37711e+06	4.10858e+06	2.60303e+06	2.70311e+06	1.66371e+06	2.25547e+06	2.95215e+06	0.442903	0.00103828	0.004329	0.0763718	0.106414	0.972222	0.833333	1	1.56476	0.268732	down	197.047	1.28221	1	0	-	Unknown	-	-	-	26	Syringic acid;Ethyl gallate;2-(2,4,5-trihydroxyphenyl)propanoic acid;3-(3,4,5-trihydroxyphenyl)propanoic acid;3-(2,4-dihydroxyphenyl)-3-hydroxypropanoic acid;3-(2,4,5-trihydroxyphenyl)propanoic acid;2-(2,5-dihydroxy-4-methoxyphenyl)acetic acid;2-(3,4-dihydroxy-5-methoxyphenyl)acetic acid;2-hydroxy-2-(2-hydroxy-4-methoxyphenyl)acetic acid;2-(2,3,4-trihydroxyphenyl)propanoic acid;3-hydroxy-2,4-dime…	HMDB0002085;HMDB0033836;HMDB0125024;HMDB0125529;HMDB0126478;HMDB0126489;HMDB0130476;HMDB0131426;HMDB0137136;HMDB0137823;HMDB0140947;HMDB0142084;HMDB0142087;HMDB0000291;HMDB0003503;HMDB0029170;HMDB0041662;HMDB0133489;HMDB0000600;HMDB0014716;HMDB0033504;HMDB0034576;HMDB0035357;HMDB0035847;HMDB0035848;HMDB0037297	8	3-(3,4-Dihydroxyphenyl)lactate;3-Methoxy-4-hydroxymandelate;Syringic_acid;(3E)-3-[(1R,5R,6S)-5-Hydroxy-7-oxabicyclo[4.1.0]heptan-2-ylidene]-2-oxopropanoate;Monuron;Istamycin_FU-10;2'-Deamino-2'-hydroxyparomamine;Tetraneurin_E	C01207;C05584;C10833;C21086;C19087;C17981;C20353;C09560
neg-M198T191	1.03395e+06	945697	549522	403825	488364	410951	104694	45577.9	162010	29750.4	21741.1	272993	0.166157	0.00230197	0.0021645	0.100184	0.0901643	1	1	1	2.83367	0.201312	down	197.535	3.19005	1	0	-	Unknown	-	-	-	6	Nornantenine;Palaudine;Cassythicine;Isodomesticine;Romucosine A;Junosine	HMDB0030245;HMDB0032143;HMDB0033354;HMDB0033360;HMDB0036987;HMDB0038145	7	(S)-Cheilanthifoline;Amurensine;Amurine;Bulbocapnine;(+)-Cassythicine;Domesticine;(S)-Nandinine	C05174;C09333;C09334;C09367;C09389;C19980;C21370
neg-M198T278	119790	303315	298126	524431	298641	257730	440887	653001	1.11862e+06	990931	1.19845e+06	570275	2.7592	0.00244391	0.004329	0.102198	0.106414	0.972222	0.846528	1	1.63137	0.220721	up	198.149	4.64095	1	0	-	Unknown	-	-	-	19	11-nitro-1-undecene;2,2,7,7-Tetramethyl-1,6-dioxaspiro[4.4]non-3-ene;Linalyl formate;alpha-Terpineol formate;5-Pentyl-3h-furan-2-one;Methyl 4,8-decadienoate;Methyl (2E,4Z)-decadienoate;Neryl formate;4-Hydroxy-4-methyl-7-decenoic acid gamma-lactone;Ethyl octynecarboxylate;Tsibulin 2;6-(3-Hexenyl)tetrahydro-2H-pyran-2-one;xi-2-Hexyl-5-methyl-3(2H)-furanone;(3E,6Z)-Nonadien-1-yl acetate;(2E,6Z)-2,6-…	HMDB0062669;HMDB0030006;HMDB0030424;HMDB0032050;HMDB0032463;HMDB0034708;HMDB0034730;HMDB0035156;HMDB0036191;HMDB0036215;HMDB0037388;HMDB0037829;HMDB0038005;HMDB0038068;HMDB0038079;HMDB0038245;HMDB0038279;HMDB0040595;HMDB0059816	2	Geranyl_formate;Decahydro-2-naphthoic_acid	C12294;C14113
neg-M199T100	740354	913757	970624	1.3375e+06	1.76505e+06	1.07826e+06	2.55085e+06	6.10603e+06	7.79515e+06	5.53937e+06	1.62371e+06	2.10597e+06	3.77943	0.00431929	0.004329	0.122417	0.106414	0.972222	0.888889	1	2.13913	0.272708	up	199.072	1.67448	1	0	-	Unknown	-	-	-	5	4-Pyridoxic acid;Megestrol;12-Methoxy-8,11,13-abietatrien-20,11-olide;2-(3-Hydroxyphenyl)ethanol 1'-glucoside;4-Methoxybenzyl glucoside	HMDB0000017;HMDB0014495;HMDB0038391;HMDB0038332;HMDB0041405	16	Dihydroclavaminic_acid;Alanylclavam;4-Pyridoxate;3-Carboxy-4-methoxy-N-methyl-2-pyridone;3-Hydroxy-4-hydroxymethyl-2-methylpyridine-5-carboxylate;5-Methoxy-3-hydroxyanthranilate;3,5-Dihydroxy-phenylglycine;9,11alpha-Epoxypregn-4-ene-3,20-dione;Pyrethrin_I;16-alpha,17-Epoxypregn-4-ene-3,20-dione;6beta,19-Epoxypregn-4-ene-3,20-dione;11beta,12beta-Epoxypregn-4-ene-3,20-dione;3-(Allyloxy)estra-1,3,5(…	C06659;C17360;C00847;C04447;C04773;C11466;C12026;C04379;C07594;C14681;C15130;C15187;C15254;C15303;C15443;C06046
neg-M199T215	3.18152e+06	3.00966e+06	2.74833e+06	1.45175e+06	582259	1.53465e+06	638661	496207	200938	159926	565596	485412	0.203606	0.0013885	0.004329	0.0843031	0.106414	0.972222	0.888889	1	2.46775	0.143161	down	199.035	3.58775	1	0	-	Unknown	-	-	-	1	S-Methylmethionine	HMDB0038670	1	S-Methyl-L-methionine	C03172
neg-M199T44	283540	286854	433609	269420	251584	727854	939367	2.11904e+06	4.10614e+06	827775	210189	790429	3.99178	0.0476737	0.0649351	0.286361	0.306606	0.833333	0.5	1	1.61334	0.0805973	up	199.033	0.726183	1	0	-	Unknown	-	-	-	41	Camalexin;5,7-dihydroxy-2-(3-hydroxy-5-methoxyphenyl)-4H-chromen-4-one;3,5,7-trihydroxy-2-(3-methoxyphenyl)-4H-chromen-4-one;6,7-dihydroxy-2-(4-hydroxyphenyl)-5-methoxy-4H-chromen-4-one;5,6,7-trihydroxy-3-(4-methoxyphenyl)-4H-chromen-4-one;5,6,7-trihydroxy-2-(3-methoxyphenyl)-4H-chromen-4-one;5,6,7-trihydroxy-8-methoxy-2-phenyl-4H-chromen-4-one;3,5,7-trihydroxy-8-methoxy-2-phenyl-4H-chromen-4-one…	HMDB0038631;HMDB0124874;HMDB0126499;HMDB0128586;HMDB0129956;HMDB0130327;HMDB0130678;HMDB0132137;HMDB0132867;HMDB0132868;HMDB0133310;HMDB0133312;HMDB0133313;HMDB0133350;HMDB0133364;HMDB0133824;HMDB0134005;HMDB0134007;HMDB0134008;HMDB0134009;HMDB0137306;HMDB0137307;HMDB0140454;HMDB0140564;HMDB0141215;HMDB0029492;HMDB0029676;HMDB0030617;HMDB0030659;HMDB0030667;HMDB0032695;HMDB0032696;HMDB0033321;HMD…	15	Chrysoeriol;3-Methoxyapigenin;Leptosidin;Diosmetin;Hispidulin;Kaempferide;Cajanin;Pratensein;Tectorigenin;2'-Hydroxybiochanin_A;(+)-Sophorol;(-)-Sophorol;(+)-6a-Hydroxymaackiain;Rhamnocitrin;Questinol	C04293;C05902;C08651;C10038;C10058;C10098;C10203;C10520;C10534;C12135;C16227;C16228;C16230;C17059;C17811
neg-M200T200	394489	697318	300151	157748	272123	196839	137153	160115	68000.6	124688	226516	183225	0.445689	0.021675	0.025974	0.213416	0.208806	0.888889	0.666667	1	1.50725	0.149621	down	200.018	3.3373	0	0	-	Unknown	-	-	-	0	-	-	0	-	-
neg-M200T239	482773	931593	487698	1.11598e+06	1.25842e+06	671960	893014	1.59637e+06	1.84536e+06	3.36299e+06	2.53543e+06	1.41444e+06	2.3538	0.0080733	0.0151515	0.152457	0.169062	0.916667	0.722222	1	1.54844	0.191536	up	200.1	3.98704	0	0	-	Unknown	-	-	-	0	-	-	0	-	-
neg-M200T242	615098	853831	482077	969916	6.84588e+06	1.52805e+06	3.05378e+06	2.00336e+07	7.92289e+06	7.63539e+06	1.85592e+06	4.44167e+06	3.97909	0.0129891	0.0151515	0.175252	0.169062	0.916667	0.666667	1	2.17016	0.0657172	up	200.129	4.03481	1	0	-	Unknown	-	-	-	9	Capryloylglycine;Valproylglycine;N-(5-Methyl-3-oxohexyl)alanine;N-Acetylaminooctanoic acid;(4S,8R)-8,9-Dihydroxy-p-menth-1(6)-en-2-one;(1'R)-Nepetalic acid;(S)-Oleuropeic acid;1-Acetylcyclohexyl acetate;(E)-10-Oxo-8-decenoic acid	HMDB0000832;HMDB0013116;HMDB0041540;HMDB0059745;HMDB0039052;HMDB0036117;HMDB0036998;HMDB0039710;HMDB0040883	8	5-exo-Hydroxy-1,2-campholide;1,6,6-Trimethyl-2,7-dioxabicyclo[3.2.2]nonan-3-one;4,5-Dihydro-5,5-dimethyl-4-(3-oxobutyl)furan-2(3H)-one;(3R)-3-Isopropenyl-6-oxoheptanoate;(3S)-3-Isopropenyl-6-oxoheptanoate;(4R)-7-Hydroxy-4-isopropenyl-7-methyl-2-oxo-oxepanone;(4S)-7-Hydroxy-4-isopropenyl-7-methyl-2-oxo-oxepanone;[(1S)-4-Hydroxy-2,2,3-trimethylcyclopent-3-enyl]acetate	C03843;C04718;C06066;C11405;C11419;C19079;C19084;C20324
neg-M201T61	9.96859e+06	9.82714e+06	1.26653e+07	8.54193e+06	3.53365e+06	9.0911e+06	3.56968e+06	3.58653e+06	1.46253e+06	6.05515e+06	7.5701e+06	1.30019e+06	0.43903	0.0237704	0.025974	0.220703	0.208806	0.888889	0.583333	1	1.59354	0.157291	down	201.038	1.01735	1	0	-	Unknown	-	-	-	2	Zanamivir;meta-O-Dealkylated flecainide	HMDB0014698;HMDB0060831	1	Zanamivir	C08095
neg-M202T46_2	2.73275e+06	2.84735e+06	4.99012e+06	1.1337e+07	1.79616e+07	7.02551e+06	2.55065e+07	4.50602e+07	7.54245e+07	1.47111e+07	6.49231e+06	1.23629e+07	3.82899	0.0262641	0.0411255	0.228723	0.252734	0.861111	0.583333	1	1.91705	0.0734188	up	202.083	0.765209	1	1	Gln-Gly	Organic acids and derivatives	Carboxylic acids and derivatives	HMDB0028797	NA	6	Glutaminylglycine;Alanyl-Asparagine;Asparaginyl-Alanine;Glycyl-Glutamine;Glycyl-Gamma-glutamate;Pyroglutamylglycine	HMDB0028797;HMDB0028682;HMDB0028724;HMDB0028839;HMDB0028855;HMDB0061890	1	AMPA	C13672
neg-M202T60	19755.1	77462.6	75630.1	245651	111580	63088.9	582942	744084	765339	261819	185963	189756	4.60224	0.00433423	0.00865801	0.122417	0.135399	0.944444	0.777778	1	2.27399	0.178855	up	201.92	1.00823	1	0	-	Unknown	-	-	-	1	1,1,2-Trichloro-1,2,2-trifluoroethane	HMDB0031155	1	Chloraniformethan	C18908
neg-M202T79	2.87553e+07	2.98275e+07	1.07902e+07	1.97423e+07	35804592	1.14432e+07	1.44275e+07	5.95014e+06	1.16622e+07	4.97297e+06	8.63997e+06	1.18086e+07	0.421385	0.0123975	0.0649351	0.174195	0.306606	0.833333	0.555556	1	1.55504	0.447499	down	202.071	1.31479	1	0	-	Unknown	-	-	-	2	1-Isothiocyanato-7-(methylthio)heptane;Erinapyrone C	HMDB0038440;HMDB0041026	2	N2-Acetyl-L-aminoadipate;(5-Phenyl-1,2,4-triazol-3-yl)urea	C12986;C15383
neg-M203T191	320634	614732	359429	558098	423505	523668	136268	169143	202229	200628	357485	220050	0.459204	0.000919549	0.004329	0.0733824	0.106414	0.972222	0.888889	1	1.537	0.085284	down	203.018	3.17849	1	0	-	Unknown	-	-	-	22	Daucic acid;5-hydroxy-4-(2-hydroxyphenyl)-8,8-dimethyl-2H,8H-pyrano[2,3-f]chromen-2-one;5-hydroxy-4-(3-hydroxyphenyl)-8,8-dimethyl-2H,8H-pyrano[2,3-f]chromen-2-one;5-hydroxy-4-(4-hydroxyphenyl)-8,8-dimethyl-2H,8H-pyrano[2,3-f]chromen-2-one;8-hydroxy-12,12-dimethyl-6-phenyl-3,11,14-trioxatetracyclo[8.5.0.0虏,鈦?0鹿鲁,鹿鈦礭pentadeca-1(10),2(7),5,8-tetraen-4-one;5-hydroxy-8-(hydroxymethyl)-8-methyl-4-phen…	HMDB0031665;HMDB0126089;HMDB0126090;HMDB0126091;HMDB0126092;HMDB0126093;HMDB0127392;HMDB0029533;HMDB0029787;HMDB0029791;HMDB0030141;HMDB0030450;HMDB0034027;HMDB0034050;HMDB0037922;HMDB0041452;HMDB0059651;HMDB0059978;HMDB0059979;HMDB0127746;HMDB0127747;HMDB0128720	4	Oxaloglutarate;Psoralidin;Sojagol;2-Protocatechoylphloroglucinolcarboxylate	C05533;C10523;C10529;C04524
neg-M203T194	2.76024e+06	3.55789e+06	1.51081e+06	1.1152e+06	2.24414e+06	840082	1.04764e+06	1.11481e+06	647066	1.08987e+06	656928	1.00255e+06	0.462147	0.0300002	0.025974	0.240754	0.208806	0.888889	0.666667	1	1.32036	0.44863	down	203.038	3.22987	1	0	-	Unknown	-	-	-	3	3-(7-hydroxy-5-methoxy-2,2-dimethyl-2H-chromen-6-yl)-1-phenylprop-2-en-1-one;Licoagrochalcone B;Curcumin III	HMDB0125853;HMDB0035501;HMDB0039609	2	Steroid_O-sulfate;Phenazine_methosulfate	C02590;C00200
neg-M203T75	660649	1.87079e+06	1.82415e+06	1.32794e+06	867725	878133	995071	125342	300824	500024	1.04371e+06	557523	0.47413	0.0439412	0.0649351	0.278301	0.306606	0.833333	0.555556	1	1.43899	0.106045	down	203.015	1.24907	1	0	-	Unknown	-	-	-	0	-	-	3	CCCP;4,4'-Stilbenedicarboxamidine_dihydrochloride;4-Carboxy-4'-sulfoazobenzene	C11164;C15389;C06673
neg-M205T47_1	461327	1.0236e+06	508275	303800	1.79322e+06	1.45861e+06	1.19879e+06	2.38705e+06	1.96904e+06	7.20325e+06	825933	1.77263e+06	2.76755	0.0449786	0.0649351	0.280118	0.306606	0.833333	0.56875	1	1.48129	0.346567	up	205.017	0.786565	1	0	-	Unknown	-	-	-	5	Sulindac sulfide;3-(2H-1,3-benzodioxol-5-yl)-3-hydroxy-1-(4-methoxy-1-benzofuran-5-yl)propan-1-one;1-(2H-1,3-benzodioxol-5-yl)-3-hydroxy-3-(4-methoxy-1-benzofuran-5-yl)propan-1-one;1-(4-hydroxy-3-methoxyphenyl)-3-(4-methoxy-1-benzofuran-5-yl)propane-1,3-dione;Dihydro-O-methylsterigmatocystin	HMDB0060614;HMDB0129366;HMDB0129367;HMDB0129392;HMDB0030591	5	Dihydro-O-methylsterigmatocystin;Psorospermin;Methylophiopogonone_A;S-[2-(N7-Guanyl)ethyl]-N-acetyl-L-cysteine;Fluxofenim	C03944;C10090;C17473;C14877;C18735
neg-M206T465	1.26013e+06	1.87751e+06	1.05695e+06	1.10785e+06	373666	547834	1.60807e+06	2.45736e+06	2.89349e+06	1.12283e+06	2.29874e+06	2.65811e+06	2.09491	0.0189203	0.0151515	0.202917	0.169062	0.916667	0.722222	1	1.61944	0.417588	up	206.068	7.74338	1	0	-	Unknown	-	-	-	5	Dihydrolipoamide;6-Amino-9H-purine-9-propanoic acid;3-Dehydroquinate;2-Hydroxy-2-(2-oxopropyl)butanedioic acid;5-(Methylthio)-2-[(methylthio)methyl]-2-pentenal	HMDB0000985;HMDB0029939;HMDB0012710;HMDB0059927;HMDB0037815	7	Dihydrolipoamide;3-Dehydroquinate;4-Hydroxy-4-methyl-2-oxoadipate;4-Hydroxy-2-oxo-heptanedioate;2,4-Dihydroxyhept-2-enedioate;2-Keto-5-epi-valiolone;Compound_IV	C00579;C00944;C04049;C05601;C06201;C17695;C06496
neg-M207T205	7.5942e+06	1.16826e+07	9.23758e+06	8.08496e+06	5.30376e+06	7.52999e+06	2.87117e+06	2.10963e+06	2.75148e+06	1.48635e+06	6.79956e+06	5.0583e+06	0.426364	0.00662296	0.004329	0.143599	0.106414	0.972222	0.888889	1	1.66556	0.163248	down	207.069	3.42228	1	0	-	Unknown	-	-	-	21	3,4,5-trihydroxy-6-[3-hydroxy-2-(4-hydroxy-3-methylbut-2-en-1-yl)phenoxy]oxane-2-carboxylic acid;6-[2,4-dihydroxy-3-(3-methylbut-2-en-1-yl)phenoxy]-3,4,5-trihydroxyoxane-2-carboxylic acid;6-[3,6-dihydroxy-2-(3-methylbut-2-en-1-yl)phenoxy]-3,4,5-trihydroxyoxane-2-carboxylic acid;6-[3,4-dihydroxy-2-(3-methylbut-2-en-1-yl)phenoxy]-3,4,5-trihydroxyoxane-2-carboxylic acid;6-{2-[(3,3-dimethyloxiran-2-y…	HMDB0126241;HMDB0126243;HMDB0126244;HMDB0126245;HMDB0126247;HMDB0126372;HMDB0133251;HMDB0133252;HMDB0133254;HMDB0133256;HMDB0133257;HMDB0133258;HMDB0133260;HMDB0133261;HMDB0133264;HMDB0133265;HMDB0135675;HMDB0135697;HMDB0040865;HMDB0041115;HMDB0059980	0	-	-
neg-M212T117	1.02963e+06	887923	1.18769e+06	1.46477e+06	1.19973e+06	1.75104e+06	585628	562457	316761	197316	583191	698565	0.391438	0.0024903	0.0021645	0.103194	0.0901643	1	1	1	1.34782	0.340643	down	212.005	1.95533	1	0	-	Unknown	-	-	-	5	17-hydroxy-11,15-dimethoxy-6,8,20-trioxapentacyclo[10.8.0.0虏,鈦?0鲁,鈦?0鹿鈦?鹿鈦筣icosa-1(12),2(9),4,10,14,16,18-heptaen-13-one;16-hydroxy-11,15-dimethoxy-6,8,20-trioxapentacyclo[10.8.0.0虏,鈦?0鲁,鈦?0鹿鈦?鹿鈦筣icosa-1(12),2(9),4,10,14(19),15,17-heptaen-13-one;12,16-dimethoxy-5,7,9,21-tetraoxahexacyclo[11.8.0.0虏,鹿鈦?0鲁,鈦?0鈦?鈦?0鹿鈦?虏鈦癩henicosa-1(13),2(10),11,15,17,19-hexaen-14-one;1-(6-hydroxy-2H-1,3-benzodioxol-5…	HMDB0128873;HMDB0128874;HMDB0128876;HMDB0129362;HMDB0129363	1	Chlorpromazine_hydrochloride	C07952
neg-M212T218	545487	473788	710639	1.55959e+06	2.66134e+06	1.40165e+06	2.47456e+06	2.04667e+06	4.87381e+06	3.41941e+06	2.73571e+06	1.51703e+06	2.32128	0.0170099	0.025974	0.195107	0.208806	0.888889	0.666667	1	1.53053	0.163955	up	212.092	3.63292	1	0	-	Unknown	-	-	-	30	2-(2,6-dihydroxy-3,4-dimethoxycyclohexylidene)acetonitrile;Phenazopyridine;2-Amino-3,8-dimethyl-3H-imidazo[4,5-f]quinoxaline;3-(3-hydroxy-5-methoxyphenyl)propanoic acid;2-(3-hydroxy-4-methoxyphenyl)propanoic acid;2-(4-hydroxy-3-methoxyphenyl)propanoic acid;3-(3-hydroxy-4-methoxyphenyl)propanoic acid;3-(2-hydroxy-4-methoxyphenyl)propanoic acid;2-(3,5-dimethoxyphenyl)acetic acid;3-hydroxy-3-(3-meth…	HMDB0125517;HMDB0015506;HMDB0029864;HMDB0125530;HMDB0129339;HMDB0130895;HMDB0131138;HMDB0131175;HMDB0131427;HMDB0133490;HMDB0133530;HMDB0133782;HMDB0134100;HMDB0135753;HMDB0140293;HMDB0140897;HMDB0000434;HMDB0029645;HMDB0029648;HMDB0030571;HMDB0032365;HMDB0035721;HMDB0037177;HMDB0039427;HMDB0040256;HMDB0040637;HMDB0060398;HMDB0060733;HMDB0060735;HMDB0062121	14	N-(3-Oxohexanoyl)homoserine_lactone;Kainic_acid;alpha-Allokainic_acid;N-(3-Oxohexanoyl)-L-homoserine_lactone;Phenazopyridine;MeIQx;2,3-Dihydroxy-p-cumate;Phlorisobutyrophenone;Acetosyringone;2',6'-Dimethoxy-4'-hydroxyacetophenone;Xanthoxylin;5-Hydroxyconiferyl_alcohol;Cantharidin;Paeonilactone_B	C11839;C12819;C17904;C21198;C07429;C19255;C06580;C07351;C10664;C10684;C10726;C12205;C16778;C17455
neg-M213T86	150072	193481	128846	244060	337559	312934	315422	499817	863734	393676	645864	263865	2.18177	0.0108356	0.0151515	0.165599	0.169062	0.916667	0.722222	1	1.29733	0.202979	up	213.059	1.42813	1	0	-	Unknown	-	-	-	3	Ethyl 3-[(2-furanylmethyl)thio]propanoate;L-L-Homoglutathione;Cepharadione B	HMDB0040055;HMDB0029395;HMDB0030391	2	gamma-L-Glutamyl-L-cysteinyl-beta-alanine;S-Methyl_GSH	C04544;C11347
neg-M214T42	81546.4	281178	85478.1	126381	596619	957048	452182	848526	1.30424e+06	648135	962063	951336	2.42757	0.0285884	0.0411255	0.236684	0.252734	0.861111	0.583333	1	1.90908	0.156227	up	214.088	0.699318	1	0	-	Unknown	-	-	-	5	Atrazine;Acetyl vitamin K5;Macaridine;3-[(1E)-buta-1,3-dien-1-yl]-1H-isochromen-1-one;3-(2-Furanyl)-2-phenyl-2-propenal	HMDB0041830;HMDB0032888;HMDB0039455;HMDB0130034;HMDB0036185	7	Atrazine;3,4-Dihydroxyfluorene;1,2-Dihydroxyfluorene;Dehydrosafynol;4-Hydroxybenzophenone;Capillarin;Atractylodinol	C06551;C07717;C07724;C08447;C14230;C16926;C17856
neg-M217T246	1.18473e+06	923790	1.25778e+06	1.59379e+06	622807	738842	1.68393e+06	2.55154e+06	1.91661e+06	2.7822e+06	4.87184e+06	1.23114e+06	2.37866	0.00773352	0.00865801	0.151599	0.135399	0.944444	0.75	1	1.54118	0.121445	up	217.09	4.09613	1	0	-	Unknown	-	-	-	10	S-[1-[2-(Acetyloxy)ethyl]butyl] ethanethioate;Quinestrol;Naloxone;Laurotetanine;Norisocorydine;Coreximine;(R)-Norisocorydine;Norcorydine;(S)-Boldine;6-Acetylmorphine	HMDB0037764;HMDB0015579;HMDB0015314;HMDB0030220;HMDB0030249;HMDB0030286;HMDB0031921;HMDB0033363;HMDB0039085;HMDB0041812	14	2-Oxo-9-methylthiononanoic_acid;Quinestrol;(S)-Scoulerine;Salutaridine;Naloxone;Boldine;Bracteoline;Cularidine;Cularimine;(S)-Isoboldine;3-Acetylmorphine;6-Acetylmorphine;(R,S)-Scoulerine;(S)-Corytuberine	C17228;C07619;C02106;C05179;C07252;C09365;C09366;C09400;C09410;C09541;C11778;C11781;C12326;C17591
neg-M218T52_2	452498	458186	859272	786352	836906	546151	1.37009e+06	1.51614e+06	2.05439e+06	1.72197e+06	1.06345e+06	967040	2.20672	0.000876791	0.0021645	0.0724547	0.0901643	1	1	1	1.67637	0.129675	up	218.049	0.87022	1	0	-	Unknown	-	-	-	3	4-ethylphenylsulfate;3-ethylphenyl Sulfate;Rilpivirine	HMDB0062551;HMDB0062721;HMDB0061725	1	Apodine	C09034
neg-M219T234_2	6.54109e+06	9.17914e+06	1.5456e+06	1.01252e+07	1.73723e+06	2.46188e+06	1.34158e+06	1.80271e+06	1.18087e+06	1.63508e+06	1.74649e+06	1.36557e+06	0.287187	0.0363984	0.0411255	0.260767	0.252734	0.861111	0.56875	1	1.6274	0.0764872	down	219.139	3.90468	1	0	-	Unknown	-	-	-	40	2,6-Di-tert-butylbenzoquinone;3-Phenylpropyl isovalerate;13-Nor-6-eremophilene-8,11-dione;Hexyl phenylacetate;2-Phenylethyl hexanoate;(Z)-6-Tetradecene-1,3-diyne-5,8-diol;13-Tetradecene-1,3-diyne-6,7-diol;3,4-Dihydro-2,2,5,7,8-pentamethyl-2H-1-benzopyran-6-ol;2-Methyl-1-phenyl-2-propanyl butyrate;2-(phenylmethylidene)heptane-1,3-diol;3-[(1Z)-3-hydroxy-2-pentylprop-1-en-1-yl]phenol;4-[(1Z)-3-hydro…	HMDB0013817;HMDB0036389;HMDB0037606;HMDB0037714;HMDB0037718;HMDB0038996;HMDB0039539;HMDB0040217;HMDB0040226;HMDB0126515;HMDB0126516;HMDB0126517;HMDB0126518;HMDB0126519;HMDB0126520;HMDB0133164;HMDB0133165;HMDB0133166;HMDB0133167;HMDB0133169;HMDB0133170;HMDB0133180;HMDB0000016;HMDB0000374;HMDB0000920;HMDB0033126;HMDB0034632;HMDB0040928;HMDB0041585;HMDB0060906;HMDB0060908;HMDB0060909;HMDB0060910;HMD…	22	Oblongolide;Glutinosone;Glyodin;17alpha-Hydroxyprogesterone;Testosterone_acetate;11-Deoxycorticosterone;11alpha-Hydroxyprogesterone;16alpha-Hydroxyprogesterone;20-Hydroxy-3-oxopregn-4-en-21-al;11beta-Hydroxyprogesterone;Turricolol_E;12alpha-Hydroxyprogesterone;17-Hydroxy-3-oxo-19-nor-5alpha,17alpha-pregnane-21-carboxylic_acid,_gamma-lactone;17-Hydroxy-3-oxo-19-nor-5beta,17alpha-pregnane-21-carbox…	C09519;C09673;C18940;C01176;C03027;C03205;C03747;C03748;C04108;C05498;C10838;C14654;C14881;C14984;C14995;C15132;C15154;C15364;C15409;C16780;C19726;C20218
neg-M219T43	1.14151e+06	1.07796e+06	1.38967e+06	1.41279e+06	323404	540410	166027	53359.1	182926	452669	617661	222078	0.287936	0.0101104	0.0151515	0.163151	0.169062	0.916667	0.722222	1	1.96184	0.161908	down	218.934	0.724985	0	0	-	Unknown	-	-	-	0	-	-	0	-	-
neg-M221T47	1.20879e+06	3.20569e+06	1.38022e+06	7.08234e+06	5.43007e+06	2.16406e+06	6.68817e+06	1.14808e+07	1.20421e+07	4.31495e+06	4.75932e+06	4.57189e+06	2.14239	0.034542	0.0930736	0.255809	0.355585	0.805556	0.5	1	1.65709	0.191702	up	221.029	0.786868	1	0	-	Unknown	-	-	-	24	S-(2,5-Dimethyl-3-furanyl) 2-furancarbothioate;2-[4,6-dihydroxy-2-methoxy-3-(3-methylbut-2-en-1-yl)phenyl]-5,6-dihydroxy-2,3-dihydro-1-benzofuran-3-one;2-[4,6-dihydroxy-3-(4-hydroxy-3-methylbut-2-en-1-yl)-2-methoxyphenyl]-6-hydroxy-2,3-dihydro-1-benzofuran-3-one;2-{3-[(3,3-dimethyloxiran-2-yl)methyl]-4,6-dihydroxy-2-methoxyphenyl}-6-hydroxy-2,3-dihydro-1-benzofuran-3-one;2-[4,6-dihydroxy-2-methox…	HMDB0039585;HMDB0125959;HMDB0125960;HMDB0125961;HMDB0125962;HMDB0125963;HMDB0126470;HMDB0126474;HMDB0126477;HMDB0126484;HMDB0126488;HMDB0126494;HMDB0132519;HMDB0030539;HMDB0033270;HMDB0034278;HMDB0036633;HMDB0037456;HMDB0037508;HMDB0037599;HMDB0037750;HMDB0039775;HMDB0040323;HMDB0031785	6	3-Deoxy-lyxo-heptulosaric_acid;Sinensetin;Tangeretin;Sesamolinol;(1'S)-Averantin;3-[(2-Chlorobenzylidene)amino]-6H-dibenzo[b,d]pyran-6-one	C21044;C10186;C10190;C10883;C20499;C14951
neg-M222T195	127104	170974	344829	1.85798e+06	407611	134252	156431	5.30567e+06	6.32899e+06	2.33728e+06	1.31129e+06	1.16276e+06	5.45639	0.035775	0.0649351	0.259087	0.306606	0.833333	0.540972	1	2.12088	0.0768485	up	222.113	3.25147	1	0	-	Unknown	-	-	-	18	Cerulenin;5-[(3-methoxyphenyl)methyl]oxolan-2-one;(1Z)-2-hydroxy-1-(4-methoxyphenyl)pent-1-en-3-one;(1E)-1-(2-hydroxy-4-methoxyphenyl)pent-1-en-3-one;(1E)-4-hydroxy-1-(4-methoxyphenyl)pent-1-en-3-one;1-[3-(4-methoxyphenyl)oxiran-2-yl]propan-1-one;(1E)-5-hydroxy-1-(4-methoxyphenyl)pent-1-en-3-one;1-(4-methoxyphenyl)pentane-2,3-dione;4-hydroxy-3-(3-methylbut-2-en-1-yl)benzoic acid;Ethyl trans-p-met…	HMDB0015168;HMDB0127763;HMDB0132972;HMDB0132974;HMDB0132975;HMDB0132976;HMDB0132977;HMDB0132987;HMDB0135898;HMDB0030762;HMDB0031729;HMDB0031973;HMDB0032348;HMDB0033594;HMDB0034122;HMDB0034135;HMDB0035071;HMDB0041410	7	Cerulenin;beta-Butoxyethyl_nicotinate;Anhalonidine;Benzyl_2-methyl-3-oxobutanoate;p-Methoxycinnamic_acid_ethyl_ester;3-Dimethylallyl-4-hydroxybenzoate;Acetyleugenol	C12058;C13138;C16704;C04000;C10476;C12458;C14567
neg-M222T500	2.88188e+06	2.20067e+06	1.98485e+06	1.96777e+06	3.13511e+06	3.26655e+06	2.44417e+06	1.30929e+07	1.28844e+07	4.27539e+06	4.0064e+06	6.52705e+06	2.80047	0.0241131	0.0151515	0.221499	0.169062	0.916667	0.666667	1	1.50186	0.397246	up	222.078	8.3375	1	0	-	Unknown	-	-	-	16	2-hydroxyphenylpropionylglycine;3-hydroxyphenylpropionylglycine;4-hydroxyphenylpropionylglycine;5-hydroxyphenylpropionylglycine;6-hydroxyphenylpropionylglycine;N-Acetyl-L-tyrosine;Salsolinol 1-carboxylate;Scoparone;1-(6-hydroxy-4-methoxy-1-benzofuran-5-yl)ethan-1-one;6-(hydroxymethyl)-7-methoxy-2H-chromen-2-one;Eugenitol;Isoeugenitol;Vinyl caffeate;Citropten;3-Methoxy-4,5-methylenedioxycinnamalde…	HMDB0094723;HMDB0094724;HMDB0094725;HMDB0094726;HMDB0094727;HMDB0000866;HMDB0013068;HMDB0030818;HMDB0129368;HMDB0136784;HMDB0029466;HMDB0029472;HMDB0029775;HMDB0032952;HMDB0035303;HMDB0036627	8	Bendiocarb;Dioxacarb;Lathodoratin;Scoparone;2-Hydroxy-8-methylchromene-2-carboxylate;2-Hydroxy-3-methylbenzalpyruvate;cis-1,2-Dihydroxy-1,2-dihydro-8-carboxynaphthalene;Eugenin	C14433;C18953;C09012;C09311;C14085;C14086;C14092;C20210
neg-M223T266	764713	771422	860376	956326	1.21861e+06	931828	825538	211577	308618	508216	373518	42985.3	0.412564	0.0351299	0.00865801	0.256982	0.135399	0.944444	0.777778	1	2.11906	0.121869	down	223.17	4.42517	1	0	-	Unknown	-	-	-	21	5,8-Tetradecadienoic acid;Linalyl isobutyrate;Linalyl butyrate;Ethyl (2E,6Z)-dodecadienoate;alpha-Terpineol butanoate;Isobornyl isobutyrate;Terpinyl isobutyrate;Allyl undecylenate;2-Propenyl cyclohexanepentanoate;Bornyl butyrate;Neryl butyrate;Geranyl 2-methylpropanoate;Goshuyic acid;Pregnanetriol;3-Methyl-5-pentyl-2-furanundecanoic acid;Isolinderanolide;3,4-Dimethyl-5-pentyl-2-furandecanoic acid…	HMDB0000560;HMDB0030426;HMDB0030427;HMDB0031015;HMDB0032053;HMDB0032342;HMDB0032524;HMDB0036424;HMDB0037814;HMDB0038246;HMDB0038259;HMDB0038260;HMDB0039129;HMDB0006070;HMDB0031005;HMDB0038105;HMDB0112067;HMDB0112072;HMDB0112076;HMDB0112079;HMDB0112101	2	5beta-Pregnane-3alpha,17alpha,20alpha-triol;2alpha-(Hydroxymethyl)-17-methyl-5alpha-androstane-3beta,17beta-diol	C14680;C14977
neg-M223T47	1.24791e+06	1.24729e+07	3.8616e+06	4.34063e+07	4.69874e+07	6.72997e+06	5.77645e+07	8.44201e+07	9.32881e+07	3.12001e+07	1.968e+07	2.93091e+07	2.75192	0.0459934	0.0649351	0.282072	0.306606	0.833333	0.555556	1	2.29333	0.137785	up	223.045	0.781227	1	1	2-Keto-3-deoxy-D-gluconic acid	Organic acids and derivatives	Keto acids and derivatives	HMDB0001353	C01216	0	-	-	1	Nifuradene	C19272
neg-M223T73	521475	522107	370952	487992	916847	633366	1.26158e+06	2.08816e+06	1.13363e+06	970423	1.15366e+06	579692	2.08158	0.00823123	0.00865801	0.153181	0.135399	0.944444	0.777778	1	1.54821	0.108377	up	223.082	1.22018	1	0	-	Unknown	-	-	-	19	Temurin;Isoniazid pyruvate;triazolopropionic acid;Resolvin D2;Resolvin D1;11beta-Hydroxy-3,20-dioxopregn-4-en-21-oic acid ;14-hydroxy-E4-neuroprostane;17-hydroxy-E4-neuroprostane;20-hydroxy-E4-neuroprostane;4-hydroxy-D4-neuroprostane;7-hydroxy-D4-neuroprostane;Prehumulone;Macrophorin C;9alpha-(Angeloyloxy)-4S-hydroxy-10(14)-oplopen-3-one 4-acetate;9alpha-(3-Methyl-2E-butenoyloxy)-4S-hydroxy-10(14…	HMDB0004328;HMDB0060664;HMDB0061058;HMDB0002294;HMDB0003733;HMDB0011652;HMDB0012580;HMDB0012601;HMDB0012638;HMDB0012777;HMDB0012855;HMDB0030147;HMDB0030455;HMDB0040955;HMDB0040956;HMDB0033107;HMDB0125853;HMDB0035501;HMDB0039609	4	Methyl_5-hydroxy-2-benzimidazole_carbamate;Isoniazid_pyruvate;Resolvin_D1;Resolvin_D2	C10902;C16624;C18178;C18179
neg-M224T205	2.35375e+06	1.45944e+06	2.17539e+06	6.97888e+06	3.01362e+06	1.80178e+06	1.05761e+07	1.29354e+07	4.48596e+06	3.76296e+06	3.21405e+06	1.09122e+07	2.58039	0.0192359	0.0151515	0.203921	0.169062	0.916667	0.666667	1	1.38723	0.423004	up	224.056	3.41323	1	1	Vanilloylglycine	Benzenoids	Benzene and substituted derivatives	HMDB0060026	null	7	2-{[hydroxy(3-hydroxy-5-methoxyphenyl)methylidene]amino}acetic acid;2-{[hydroxy(2-hydroxy-4-methoxyphenyl)methylidene]amino}acetic acid;2-{[hydroxy(3-hydroxy-4-methoxyphenyl)methylidene]amino}acetic acid;2-Hydroxy-4,7-dimethoxy-2H-1,4-benzoxazin-3(4H)-one;Vanilloylglycine;3-(2H-1,3-benzodioxol-5-yl)-3-oxopropanoic acid;6,8-dihydroxy-7-methoxy-2H-chromen-2-one	HMDB0128032;HMDB0131194;HMDB0140926;HMDB0037264;HMDB0060026;HMDB0129376;HMDB0130546	4	4-Amino-4-deoxychorismate;2-Amino-2-deoxyisochorismate;Fraxetin;3-[(1-Carboxyvinyl)oxy]benzoate	C11355;C18054;C09265;C20772
neg-M224T341	437831	535742	674640	906312	364448	145181	1.55621e+06	1.79379e+06	2.1244e+06	1.21581e+06	941967	325346	2.59698	0.0318353	0.0411255	0.246662	0.252734	0.861111	0.56875	1	1.58665	0.109851	up	224.069	5.68377	1	0	-	Unknown	-	-	-	1	Pentosidine	HMDB0003933	2	1-Naphthaleneacetic_acid_sodium_salt;12alpha-(Chloromethyl)-12-hydroxy-pregn-4-ene-3,20-dione	C18534;C14923
neg-M225T300	292653	293877	260964	142849	456819	516652	932675	565186	904867	1.16787e+06	1.79411e+06	576355	3.02527	0.00161662	0.0021645	0.0887217	0.0901643	1	1	1	1.84388	0.181612	up	225.076	4.99727	1	0	-	Unknown	-	-	-	16	methyl 2-hydroxy-3-(4-hydroxy-3-methoxyphenyl)propanoate;3-(4,5-dihydroxy-2,3-dimethoxyphenyl)propanal;5-(3-hydroxyprop-1-en-1-yl)-3,4-dimethoxybenzene-1,2-diol;2-(2-hydroxy-3,4-dimethoxyphenyl)propanoic acid;5-(3,5-dihydroxyphenyl)-4-hydroxypentanoic acid;5-(3,4,5-trihydroxyphenyl)pentanoic acid;3-(2-hydroxy-3,4-dimethoxyphenyl)propanoic acid;3,4,5-Trimethoxyphenyl acetate;Genipin;2,4,6-Trimetho…	HMDB0124956;HMDB0128670;HMDB0128677;HMDB0133894;HMDB0141547;HMDB0141549;HMDB0142080;HMDB0031722;HMDB0035830;HMDB0041560;HMDB0041679;HMDB0041727;HMDB0060736;HMDB0014027;HMDB0014028;HMDB0014029	3	Genipin;Carbosulfan;4,4-Difluoro-17beta-hydroxyandrost-5-en-3-one_propionate	C09780;C18416;C15112
neg-M225T61	997284	2.50801e+06	625926	482427	790447	1.04438e+06	720533	173282	185130	464644	84135.2	1.10041e+06	0.423067	0.0484601	0.0930736	0.288592	0.355585	0.805556	0.5	1	1.51679	0.467838	down	224.866	1.0202	1	0	-	Unknown	-	-	-	0	-	-	1	Tetrathionate	C02084
neg-M226T53	445410	672382	631626	540332	2.26528e+07	556508	6.50375e+06	8.59762e+06	6.10594e+06	9.80122e+06	1.62737e+07	1.49011e+07	2.43865	0.0142608	0.0649351	0.182017	0.306606	0.833333	0.5	1	2.45495	0.321121	up	226.047	0.887093	1	0	-	Unknown	-	-	-	0	-	-	1	Furathiocarb	C18650
neg-M227T195_1	1.78466e+06	1.18292e+06	1.58915e+06	479924	2.15538e+06	1.57846e+06	147103	380457	162916	586682	672685	1.22996e+06	0.362557	0.0177524	0.025974	0.197742	0.208806	0.888889	0.638889	1	1.76006	0.324275	down	226.557	3.2426	0	0	-	Unknown	-	-	-	0	-	-	0	-	-
neg-M227T196	3.29104e+07	1.97498e+07	3.16317e+07	5.46036e+07	4.26345e+07	2.68967e+07	1.20099e+08	6.26277e+07	4.02914e+08	121784537	2.43115e+07	6.95254e+07	3.84434	0.0418395	0.0411255	0.27379	0.252734	0.861111	0.5	1	1.81676	0.0221742	up	227.14	3.2624	1	1	Leu-Pro	Organic acids and derivatives	Carboxylic acids and derivatives	HMDB0011175	NA	5	Isoleucylproline;Leucylproline;Methoxamine;Orciprenaline;Isoproterenol	HMDB0011174;HMDB0011175;HMDB0014861;HMDB0014954;HMDB0015197	5	Mescaline;Isoproterenol;Metaproterenol;Methoxamine;L-Isoprenaline	C06546;C07056;C07144;C07513;C11703
neg-M227T200	1.69543e+06	2.4032e+06	2.79605e+06	2.79289e+06	8.11186e+06	4.79528e+06	8.72611e+06	9.6147e+06	1.25845e+07	1.27328e+07	2.86473e+06	8.90791e+06	2.45327	0.0149613	0.00865801	0.18498	0.135399	0.944444	0.75	1	1.68895	0.0598699	up	227.104	3.33717	1	1	Prolyl-Hydroxyproline	Organic acids and derivatives	Carboxylic acids and derivatives	HMDB0029018	null	8	Pyroglutamylvaline;Prolylhydroxyproline;Hydroxyprolyl-Proline;Prolyl-Hydroxyproline;Tetraacetylethylenediamine;3-Methoxytyrosine;Methyldopa;3-O-Methyl-a-methyldopa	HMDB0094651;HMDB0006695;HMDB0028871;HMDB0029018;HMDB0040573;HMDB0001434;HMDB0011754;HMDB0060747	4	(S)-ATPA;Methyldopa_anhydrous;Enicoflavine;3-Hydroxy-5-methyl-L-tyrosine	C13733;C07194;C09946;C20801
neg-M227T464_2	1.3566e+06	6.87742e+06	5.83902e+06	6.68905e+06	6.84159e+06	2.03213e+06	1.99838e+06	1.80234e+06	2.05749e+06	2.07921e+06	2.38554e+06	1.41116e+06	0.395944	0.0484249	0.179654	0.288528	0.4721	0.75	0.402083	1	1.43166	0.346013	down	227.129	7.74037	1	0	-	Unknown	-	-	-	9	Traumatic acid;5-Heptyltetrahydro-2-oxo-3-furancarboxylic acid;Varenicline;3-Amino-1,4-dimethyl-5H-pyrido[4,3-b]indole;2,3-dinor-6-oxoprostaglandin F1alpha;2,3-Dinor-6-keto-prostaglandin F1 a;2,3-Dinor-TXB2;(-)-11-Hydroxy-9,15,16-trioxooctadecanoic acid;Monic acid	HMDB0000933;HMDB0030994;HMDB0015398;HMDB0029746;HMDB0062618;HMDB0002277;HMDB0002904;HMDB0038940;HMDB0061154	2	Traumatic_acid;Trp-P-1	C16308;C19306
neg-M228T196	3.61775e+06	2.17061e+06	3.51518e+06	5.92796e+06	4.77747e+06	2.98945e+06	1.34997e+07	7.19092e+06	4.76811e+07	1.35882e+07	2.66916e+06	8.33385e+06	4.04214	0.0395696	0.0411255	0.268423	0.252734	0.861111	0.583333	1	1.86421	0.0493468	up	228.143	3.26267	0	0	-	Unknown	-	-	-	0	-	-	0	-	-
neg-M228T221	1.58022e+06	1.96047e+06	1.97033e+06	1.10784e+06	304812	1.29122e+06	842246	844054	805694	165618	76645.5	33573.9	0.336928	0.0450614	0.0151515	0.280412	0.169062	0.916667	0.666667	1	2.31932	0.080179	down	228	3.68705	1	0	-	Unknown	-	-	-	1	Shoyuflavone A	HMDB0034582	3	Chloranocryl;Cypromid;Pyrazosulfuron	C19046;C19049;C18889
neg-M228T53_3	1.82469e+06	1.08932e+06	1.55888e+06	2.6019e+06	3.38361e+06	1.54636e+06	5.83709e+06	4.1647e+06	2.87333e+07	6.13363e+06	2.27938e+06	4.00301e+06	4.2609	0.0213361	0.00865801	0.211951	0.135399	0.944444	0.75	1	1.95791	0.0354993	up	228.099	0.877608	1	0	-	Unknown	-	-	-	2	Asparaginyl-Proline;Prolyl-Asparagine	HMDB0028739;HMDB0029012	0	-	-
neg-M228T74	907100	1.0692e+06	1.07089e+06	1.85379e+06	1.73188e+06	1.16225e+06	3.30536e+06	2.14126e+06	1.2845e+07	3895502	1.18247e+06	1.94433e+06	3.24742	0.0443883	0.00865801	0.2791	0.135399	0.944444	0.777778	1	1.57594	0.0535476	up	228.099	1.23264	1	1	Asn-Pro	Organic acids and derivatives	Carboxylic acids and derivatives	HMDB0028739	NA	2	Asparaginyl-Proline;Prolyl-Asparagine	HMDB0028739;HMDB0029012	0	-	-
neg-M229T90	629757	1.85174e+06	1.25679e+06	1.9916e+06	1.70542e+06	1.79576e+06	3.63201e+06	2.36397e+06	6.69293e+06	1.01351e+07	1.79892e+06	1.82593e+06	2.8652	0.0303229	0.025974	0.241544	0.208806	0.888889	0.666667	1	1.62435	0.163162	up	229.083	1.49547	1	0	-	Unknown	-	-	-	8	Aspartyl-L-proline;Aspartyl-Proline;Prolyl-Aspartate;(1R,2S,3R)-2-Acetyl-4(5)-(1,2,3,4-tetrahydroxybutyl)imidazole;1-(gamma-Glutamylamino)cyclopropanecarboxylic acid;(2S,3'S)-alpha-Amino-2-carboxy-5-oxo-1-pyrrolidinebutanoic acid;Droxidopa;3-keto-Digoxigenin	HMDB0002335;HMDB0028761;HMDB0029013;HMDB0029756;HMDB0031701;HMDB0039110;HMDB0015627;HMDB0060746	6	N1-Acetyl-tabtoxinine-beta-lactam;N,N-Dihydroxy-L-tyrosine;Cetoniacytone_A;11beta,21-Dihydroxypregn-4-ene-3,20-dione_21-acetate;6beta,17beta-Dihydroxyandrost-4-en-3-one_diacetate;11alpha,17beta-Dihydroxyandrost-4-en-3-one_diacetate	C20921;C15503;C17699;C14675;C15284;C15372
neg-M230T107	1.71438e+06	698291	1.31148e+06	2.29342e+06	3.14151e+06	3.41376e+06	4.63483e+06	5.81873e+06	3.47067e+06	3.56778e+06	3.62544e+06	4.18365e+06	2.01236	0.0188977	0.0021645	0.202812	0.0901643	1	1	1	1.33354	0.14141	up	230.114	1.78812	1	0	-	Unknown	-	-	-	3	Asparaginyl-Valine;Valyl-Asparagine;Dexfenfluramine	HMDB0028744;HMDB0029122;HMDB0015322	1	Fenfluramine	C06996
neg-M230T44	164902	186204	148006	146699	379980	187171	888824	1.23812e+06	1.8441e+06	1.14308e+06	352990	281739	4.73951	0.00386662	0.00865801	0.116921	0.135399	0.944444	0.763194	1	2.43794	0.13011	up	230.039	0.73793	1	0	-	Unknown	-	-	-	0	-	-	1	Eglinazine	C19102
neg-M230T47	310287	364903	495107	494976	779102	301020	90112	109930	119270	266827	310955	176555	0.391073	0.00354708	0.00865801	0.114684	0.135399	0.944444	0.777778	1	1.76452	0.198925	down	230.078	0.780365	0	0	-	Unknown	-	-	-	0	-	-	0	-	-
neg-M231T193	5.33999e+06	3.15257e+06	3.02965e+06	2.37066e+06	2.46548e+06	2.12713e+06	1.83155e+06	1.05069e+06	851181	1.03411e+06	1.09205e+06	1.42895e+06	0.394285	0.000433648	0.0021645	0.0547565	0.0901643	1	1	1	1.59103	0.195371	down	231.02	3.21838	1	1	2,4-Dihydroxyacetophenone 5-sulfate	Organic oxygen compounds	Organooxygen compounds	HMDB0041646	null	2	2-Amino-5,6-dichloro-3,4,-dihydroquinazoline;Tiotropium	HMDB0060712;HMDB0015479	0	-	-
neg-M231T230	250047	298330	265528	680703	311573	383311	1.06148e+06	2.70903e+06	1.37244e+06	3.08845e+06	753055	253418	4.21919	0.0214375	0.0411255	0.212437	0.252734	0.861111	0.583333	1	1.9305	0.0570732	up	231.16	3.825	1	0	-	Unknown	-	-	-	1	Oxyphenonium	HMDB0014364	0	-	-
neg-M231T236	1.70102e+06	2.81552e+06	2.0462e+06	1.7874e+06	2.4543e+06	1.12827e+06	654606	1.00994e+06	607766	737474	2.19053e+06	183563	0.451186	0.027458	0.025974	0.232543	0.208806	0.888889	0.583333	1	1.69689	0.112113	down	231.106	3.93592	1	1	9-Oxo-nonanoic acid	Lipids and lipid-like molecules	Fatty Acyls	HMDB0094711	null	2	3-Hydroxy-10'-apo-b,y-carotenal;Enalaprilat	HMDB0039019;HMDB0041886	4	2-Oxo-10-methylthiodecanoic_acid;Funebrine;Enalaprilate;Callytriol_C	C17232;C10145;C11720;C17005
neg-M232T193	838495	622847	426728	440294	200030	216857	162982	107709	72107.6	68359.1	131823	159358	0.255837	0.0013329	0.0021645	0.0836278	0.0901643	1	1	1	1.86942	0.255364	down	231.522	3.22433	0	0	-	Unknown	-	-	-	0	-	-	0	-	-
neg-M232T47_2	1.89355e+06	2.6335e+06	3.69939e+06	9.33638e+06	2.92747e+07	8.02869e+06	2.31484e+07	3.17343e+07	8.32683e+07	1.32295e+07	6.37184e+06	2.14371e+07	3.26593	0.0351319	0.0649351	0.256982	0.306606	0.833333	0.5	1	1.97753	0.0827207	up	232.094	0.788577	1	0	-	Unknown	-	-	-	6	Glutaminylserine;Asparaginyl-Threonine;Serylglutamine;Serinyl-Gamma-glutamate;Threoninyl-Asparagine;LysoPA(P-16:0e/0:0)	HMDB0028806;HMDB0028741;HMDB0029037;HMDB0029053;HMDB0029056;HMDB0011154	2	8-Hydroxyalanylclavam;Stanolone_benzoate	C17359;C14259
neg-M232T74_1	8.65461e+06	6.44807e+06	9.39878e+06	4.73547e+06	4.45284e+06	2.90002e+06	3.97014e+06	1.50661e+06	1.05046e+06	2.14148e+06	6.22188e+06	1.21293e+06	0.440109	0.0211951	0.025974	0.2115	0.208806	0.888889	0.666667	1	1.51725	0.221586	down	231.967	1.24094	1	0	-	Unknown	-	-	-	2	Nitroprusside;{11-hydroxy-16,18-dioxo-6,8,19-trioxapentacyclo[10.7.0.0虏,鈦?0鲁,鈦?0鹿鲁,鹿鈦穄nonadeca-1(12),2(9),4,10,13(17)-pentaen-14-yl}oxidanesulfonic acid	HMDB0014470;HMDB0126147	1	Nitroprusside	C07269
neg-M233T108	1.2778e+06	1.89494e+06	2.04515e+06	3.31695e+06	1.5688e+06	1.61389e+06	485348	591356	1.26397e+06	1.00737e+06	1.07736e+06	1.40229e+06	0.497348	0.0090803	0.004329	0.157299	0.106414	0.972222	0.833333	1	1.27467	0.24313	down	233.012	1.79528	1	0	-	Unknown	-	-	-	3	4-[2,2'-Bithiophen-5-yl]-3-butyn-1-ol;(4-ethyl-2,6-dihydroxyphenyl)oxidanesulfonic acid;Ajoene	HMDB0034453;HMDB0128030;HMDB0033566	9	5-(4-Hydroxybut-1-ynyl)-2,2'-bithiophene;(Z)-Ajoene;(E)-Ajoene;1,4-Bis(chloromethoxymethyl)benzene;Methylmercury;Methyl_nogalonate;Auraviketone;Aklanonate;Nogalaviketone	C04486;C16757;C16758;C19349;C18672;C12415;C12417;C12421;C18630
neg-M233T187	528810	100602	463605	301859	247173	281363	244725	197329	129919	186714	59308.8	99011.2	0.476761	0.0493401	0.025974	0.290625	0.208806	0.888889	0.666667	1	1.14069	0.186254	down	232.53	3.1084	0	0	-	Unknown	-	-	-	0	-	-	0	-	-
neg-M233T42	957537	526912	939394	1.13863e+06	283228	133207	186218	31220.1	63808.3	165163	281527	166472	0.224788	0.0116357	0.025974	0.17003	0.208806	0.888889	0.56875	1	1.97028	0.14386	down	232.922	0.706521	0	0	-	Unknown	-	-	-	0	-	-	0	-	-
neg-M234T245	412250	1.23029e+06	332330	836853	2.59152e+06	1.04045e+06	2.29091e+06	4.64458e+06	4.24345e+06	3.29309e+06	578163	2.85918e+06	2.77936	0.0332945	0.0411255	0.251949	0.252734	0.861111	0.583333	1	1.70977	0.0960009	up	234.113	4.0844	1	0	-	Unknown	-	-	-	2	Pandamarilactam 3x;(R)-Bitalin A	HMDB0033610;HMDB0040358	4	Lophophorine;Dihydroeuparin;Toxol;Eupatoriochromene	C09573;C08744;C08979;C09006
neg-M234T356	128462	94506.7	163704	123249	113406	106619	167116	284906	339812	181642	366389	211184	2.12488	0.00169056	0.0021645	0.0904781	0.0901643	1	1	1	1.66013	0.2557	up	234.158	5.93583	1	0	-	Unknown	-	-	-	0	-	-	1	Aclatonium	C20131
neg-M234T84	1.83726e+07	1.54582e+07	1.29234e+07	9.86621e+06	1.29862e+07	1.07409e+07	6.84437e+06	4.72215e+06	5.51865e+06	5.46748e+06	8.00068e+06	4.56841e+06	0.437123	7.8e-05	0.0021645	0.0388289	0.0901643	1	1	1	1.527	0.285044	down	234.007	1.39528	1	0	-	Unknown	-	-	-	3	5-Sulfosalicylic acid;3-hydroxybenzoic acid-3-O-sulphate;4-hydroxybenzoic acid-4-O-sulphate	HMDB0011725;HMDB0059968;HMDB0059982	1	5-Sulfosalicylate	C16199
neg-M236T177	4.73676e+06	2.34204e+06	1.53622e+06	1.32623e+06	1.09959e+06	700093	863750	101462	549638	721536	78702.6	705512	0.257271	0.0178838	0.0151515	0.198477	0.169062	0.916667	0.666667	1	2.3964	0.268547	down	236.06	2.95671	1	0	-	Unknown	-	-	-	1	1-Propenyl 1-(1-propenylthio)propyl disulfide	HMDB0038967	1	Thidiazuron	C18812
neg-M236T52_2	2.34221e+07	2.19751e+07	2.44345e+07	1.6357e+07	1.15053e+07	1.05347e+07	8.4819e+06	1.12246e+07	9.7146e+06	5.93288e+06	8.18932e+06	8.53954e+06	0.481229	0.00398558	0.004329	0.118741	0.106414	0.972222	0.833333	1	1.56275	0.0229447	down	236.023	0.870387	1	0	-	Unknown	-	-	-	1	S-Cysteinosuccinic acid	HMDB0029418	1	Drazoxolon	C18929
neg-M236T74_1	1.55088e+07	1.22531e+07	9.99061e+06	7.59561e+06	8.13188e+06	5.75868e+06	4.26715e+06	4.97304e+06	4.80282e+06	3.15073e+06	4.64009e+06	5.68797e+06	0.464592	0.00242345	0.0021645	0.101474	0.0901643	1	1	1	1.6367	0.064017	down	236.023	1.23348	1	0	-	Unknown	-	-	-	1	S-Cysteinosuccinic acid	HMDB0029418	1	Drazoxolon	C18929
neg-M236T74_2	1.692e+06	2.26033e+06	1.57627e+06	1.10843e+06	1.53555e+06	1.06751e+06	571976	942379	530866	593324	1.07037e+06	754691	0.48307	0.00123898	0.004329	0.0812374	0.106414	0.972222	0.833333	1	1.59714	0.115659	down	236.06	1.22559	1	0	-	Unknown	-	-	-	1	1-Propenyl 1-(1-propenylthio)propyl disulfide	HMDB0038967	1	Thidiazuron	C18812
neg-M238T44_1	502615	318914	259599	464935	335514	772158	751413	2.48238e+06	1.7439e+06	1.10285e+06	735463	1.15813e+06	3.00487	0.0018567	0.00865801	0.0947165	0.135399	0.944444	0.777778	1	1.71522	0.14681	up	237.974	0.735412	1	0	-	Unknown	-	-	-	0	-	-	1	Trichlormethine	C19305
neg-M239T190_1	1.66745e+07	9.61651e+06	1.08918e+07	6.59183e+06	3.61279e+06	3.38325e+06	3.61636e+06	2.94552e+06	2.52511e+06	2.01774e+06	1.02366e+06	1.40552e+06	0.266569	0.00362706	0.00865801	0.115037	0.135399	0.944444	0.75	1	1.77118	0.0673224	down	239.036	3.16803	1	1	Bentazone	Unknown	-	NA	NA	0	-	-	1	12alpha-Bromo-11beta-hydroxypregn-4-ene-3,20-dione	C14669
neg-M239T216	1.05888e+08	139954999	1.2752e+08	7.90666e+07	4.12975e+07	4.69773e+07	4.0565e+07	3.18515e+07	4.15774e+07	3.18196e+07	2.38248e+07	2.37627e+07	0.357684	0.00448674	0.004329	0.123782	0.106414	0.972222	0.833333	1	1.60888	0.0226526	down	239.096	3.5983	1	1	Isopropyl 3-(3,4-dihydroxyphenyl)-2-hydroxypropanoate	Benzenoids	Phenols	HMDB0041756	null	8	[6-(2H-chromen-2-ylidene)cyclohexa-2,4-dien-1-ylidene]oxidanium;6-hydroxy-2-phenyl-1位鈦?chromen-1-ylium;(2-phenyl-7H-chromen-7-ylidene)oxidanium;2-(3-hydroxyphenyl)-1位鈦?chromen-1-ylium;[4-(2H-chromen-2-ylidene)cyclohexa-2,5-dien-1-ylidene]oxidanium;8-hydroxy-2-phenyl-1位鈦?chromen-1-ylium;(2-phenyl-5H-chromen-5-ylidene)oxidanium;Norketamine	HMDB0133408;HMDB0133409;HMDB0133410;HMDB0133411;HMDB0133412;HMDB0133413;HMDB0133414;HMDB0060549	2	2-Hydroxyamino-1-methyl-6-phenylimidazo[4,5-b]pyridine;Anthocyanidin_with_a_3-hydroxy_group	C20286;C21381
neg-M239T43_1	1.82442e+06	3.2828e+06	3.11977e+06	1.90729e+06	345291	4.17671e+06	345933	119686	259296	1.72668e+06	228022	560178	0.221051	0.00995078	0.0151515	0.161966	0.169062	0.916667	0.666667	1	2.30694	0.0487878	down	238.932	0.716791	0	0	-	Unknown	-	-	-	0	-	-	0	-	-
neg-M240T190	3.2391e+06	1.84756e+06	1.96497e+06	1.20164e+06	447233	156676	576560	452574	346506	196896	111156	287008	0.222497	0.0452137	0.0930736	0.28074	0.355585	0.805556	0.485417	1	1.59354	0.0917636	down	239.538	3.16698	1	0	-	Unknown	-	-	-	0	-	-	1	SN-38_carboxylate_form	C11366
neg-M240T191	4.15448e+06	3.67095e+06	3.5785e+06	2.11397e+06	3.42446e+06	1.35433e+06	1.67539e+06	1.51766e+06	1.55904e+06	592795	1.00977e+06	701475	0.38565	0.00351827	0.0151515	0.114414	0.169062	0.916667	0.722222	1	1.81231	0.0394545	down	240.034	3.18681	1	1	N-acetyl-5-aminosalicylic acid	Benzenoids	Benzene and substituted derivatives	HMDB0060602	null	0	-	-	0	-	-
neg-M240T209	1.50141e+07	1.4152e+07	1.09339e+07	1.54528e+07	4.27561e+06	4.11364e+06	6.71264e+06	3.4412e+06	3.34338e+06	976979	3.21047e+06	2.90767e+06	0.322047	0.0104792	0.00865801	0.164133	0.135399	0.944444	0.75	1	1.80489	0.0424629	down	240.037	3.48358	1	0	-	Unknown	-	-	-	3	(-)-cis-Rotenolone;Lactupicrin;(5a,6a,8a,11a)-8-Hydroxy-2-oxo-1(10),3-guaiadien-12,6-olide-15-al 8-(4-hydroxyphenylacetate)	HMDB0034145;HMDB0035828;HMDB0039048	5	Lactupicrin;12a-Hydroxyrotenone;Sumatrol;Tephrosin;Toxicarol	C09490;C10464;C10532;C10535;C10537
neg-M240T216	9.37472e+06	1.27126e+07	1.10115e+07	7.09832e+06	5.80511e+06	4.22056e+06	3.30222e+06	2.72309e+06	3.80071e+06	2.63182e+06	2.04594e+06	2.76555e+06	0.343855	0.000885216	0.0021645	0.0724547	0.0901643	1	1	1	1.91872	0.0385086	down	240.099	3.6001	1	0	-	Unknown	-	-	-	7	5-Methyldeoxycytidine;3'-Amino-3'-deoxythimidine;Hydroxykynurenine;L-3-Hydroxykynurenine;5-Hydroxykynurenine;Stavudine;L-Nicotianine	HMDB0002224;HMDB0060750;HMDB0000732;HMDB0011631;HMDB0012819;HMDB0014787;HMDB0029397	5	5-Methyl-2'-deoxycytidine;3-Hydroxykynurenine;3-Hydroxy-L-kynurenine;5-Hydroxykynurenine;Stavudine	C03592;C02794;C03227;C05651;C07312
neg-M241T213_3	2.71664e+06	4.43665e+06	4.18312e+06	6.77191e+06	1.55753e+07	1.18073e+07	2.22611e+07	2.07985e+07	5.15712e+07	4.27995e+07	6.04761e+06	2.50044e+07	3.70364	0.010177	0.0151515	0.163464	0.169062	0.916667	0.666667	1	2.11773	0.16195	up	241.119	3.55651	1	1	Furfuryl isovalerate	Lipids and lipid-like molecules	Fatty Acyls	HMDB0039874	null	2	(2S)-2-amino-3-(4-hydroxy-3-methoxyphenyl)-2-methylpropanoic acid;Cytokinin B	HMDB0142154;HMDB0039238	1	6-Benzylaminopurine	C11263
neg-M241T216	4337874	5.62584e+06	5.05133e+06	3.29647e+06	1.74631e+06	2.0397e+06	1.52049e+06	1.30762e+06	1.77524e+06	1.43703e+06	1.09816e+06	918046	0.364592	0.00339648	0.004329	0.112888	0.106414	0.972222	0.833333	1	1.5304	0.0656176	down	241.092	3.60188	1	1	Furfuryl isovalerate	Lipids and lipid-like molecules	Fatty Acyls	HMDB0039874	null	1	D-erythro-D-galacto-octitol	HMDB0029953	0	-	-
neg-M241T228	2.90278e+07	2.69568e+07	2.81438e+07	1.66822e+07	1.43671e+07	2.07764e+07	7.41187e+06	6.01227e+06	6.62799e+06	6.22247e+06	1.31543e+07	1.73306e+07	0.417489	0.00233382	0.00865801	0.100184	0.135399	0.944444	0.75	1	1.91618	0.0310863	down	241.123	3.79732	1	1	Furfuryl isovalerate	Lipids and lipid-like molecules	Fatty Acyls	HMDB0039874	null	1	1-(4-methoxyphenyl)-3-phenylpropan-1-ol	HMDB0135618	4	Bisphenol_B;4,4a,5,6,7,8-Hexahydro-6-(p-hydroxyphenyl)-2(3H)-naphthalenone;4,4'-(Butane-1,1-diyl)diphenol;4,4'-(2-Methylpropylidene)bisphenol	C14225;C14898;C15069;C15278
neg-M241T231	2.46433e+06	1.87623e+06	4.89514e+06	1.88014e+06	6.64025e+06	4.93919e+06	5.7087e+06	7.0076e+06	7.71649e+06	8.56861e+06	1.10096e+07	1.02747e+07	2.21569	0.00867701	0.004329	0.155328	0.106414	0.972222	0.859722	1	1.58534	0.0748566	up	241.073	3.85639	1	0	-	Unknown	-	-	-	5	4-hydroxy-5-(2,4,5-trihydroxyphenyl)pentanoic acid;3-(2,4-dihydroxy-3,5-dimethoxyphenyl)propanoic acid;4-hydroxy-5-(3,4,5-trihydroxyphenyl)pentanoic acid;Genipinic acid;Elenaic acid	HMDB0128185;HMDB0135754;HMDB0141545;HMDB0038126;HMDB0039136	1	Lumichrome	C01727
neg-M241T75_1	4.40939e+06	3.59695e+06	4.16363e+06	2.88479e+06	1.75331e+06	2.15087e+06	1.8955e+06	1.24413e+06	1.09363e+06	1.1614e+06	2.64238e+06	1.32692e+06	0.493907	0.00670707	0.0151515	0.144051	0.169062	0.916667	0.722222	1	1.28165	0.383837	down	240.984	1.24409	0	0	-	Unknown	-	-	-	0	-	-	0	-	-
neg-M242T147	828355	1.58772e+06	3.13708e+06	1.63542e+06	4.52388e+06	2.51785e+06	1.34736e+06	457443	1.67919e+06	411156	926376	1.54655e+06	0.447501	0.0446587	0.0649351	0.27987	0.306606	0.833333	0.583333	1	1.21466	0.403348	down	242.013	2.44922	1	0	-	Unknown	-	-	-	1	2,2'-Dithenyl sulfide	HMDB0032982	0	-	-
neg-M242T228	4.77781e+06	4.34044e+06	4.66913e+06	2.3994e+06	2.24983e+06	3.26028e+06	1.05573e+06	1.01569e+06	1.46633e+06	812145	2.01957e+06	2.72e+06	0.41893	0.00330841	0.00865801	0.11175	0.135399	0.944444	0.777778	1	1.85502	0.086603	down	242.127	3.7974	1	0	-	Unknown	-	-	-	4	Carnosine;(6R)-6-(L-Erythro-1,2-Dihydroxypropyl)-5,6,7,8-tetrahydro-4a-hydroxypterin;Alanyl-Histidine;Histidinyl-Alanine	HMDB0000033;HMDB0012482;HMDB0028689;HMDB0028878	1	Carnosine	C00386
neg-M242T278	305642	283586	210434	878847	675025	713134	686253	955804	1.69292e+06	1.90986e+06	1.90096e+06	1.14583e+06	2.70379	0.00584691	0.00865801	0.138462	0.135399	0.944444	0.777778	1	1.77681	0.101199	up	242.14	4.64067	1	0	-	Unknown	-	-	-	3	Tiglylcarnitine;Allixin;3,4-Methylenesebacic acid	HMDB0002366;HMDB0040705;HMDB0059729	3	N-3-Hydroxyoctanoyl-L-homoserine_lactone;Butopyronoxyl;trans-12-Hydroxyjasmonic_acid	C21200;C19142;C21385
neg-M242T53_1	1.92918e+07	22580998	2.18813e+07	1.66085e+07	7.77436e+06	5.50912e+06	1.14697e+07	7.94279e+06	4.31031e+06	2.38172e+06	3.19454e+06	5.39706e+06	0.370503	0.0141364	0.025974	0.18155	0.208806	0.888889	0.666667	1	1.67034	0.130372	down	241.98	0.880073	1	0	-	Unknown	-	-	-	0	-	-	1	N-(3,5-Dichlorophenyl)succinimide	C10987
neg-M242T72	1.157e+07	1.27725e+07	1.05094e+07	9.57131e+06	7.66741e+06	4.70956e+06	7.75431e+06	6.45521e+06	3.99278e+06	2.01338e+06	2.72637e+06	4.73012e+06	0.487184	0.0143737	0.025974	0.182494	0.208806	0.888889	0.652083	1	1.35927	0.0793871	down	241.98	1.19296	1	0	-	Unknown	-	-	-	0	-	-	1	N-(3,5-Dichlorophenyl)succinimide	C10987
neg-M243T215	1.30184e+08	1.61665e+08	1.86228e+08	1.01843e+08	3.22372e+07	3.26538e+07	2.21034e+07	4.2056e+07	2.63615e+07	2.12961e+07	3.17353e+07	4.11653e+07	0.286467	0.0189784	0.025974	0.203039	0.208806	0.888889	0.666667	1	1.7507	0.0164624	down	243.124	3.58668	1	1	Hydroxyprolyl-Hydroxyproline	Organic acids and derivatives	Carboxylic acids and derivatives	HMDB0028864	null	1	Polyethylene, oxidized	HMDB0032472	0	-	-
neg-M243T353	5.52241e+06	5.82583e+06	5.33074e+06	6.47829e+06	9.22535e+06	1.5685e+07	1.07203e+07	1.30097e+07	6.6579e+06	2.14931e+07	2.88741e+07	7.55789e+07	3.25238	0.046313	0.025974	0.282789	0.208806	0.888889	0.666667	1	1.59058	0.0249623	up	243.196	5.88426	1	1	3-Hydroxymyristic acid	Unknown	-	NA	NA	5	2-Hydroxymyristic acid;(R)-3-Hydroxy-tetradecanoic acid;3-(L-Menthoxy)-2-methylpropane-1,2-diol;Ethyl 3-hydroxydodecanoate;3-hydroxytetradecanoic acid	HMDB0002261;HMDB0010731;HMDB0032417;HMDB0059850;HMDB0061656	1	2S-Hydroxytetradecanoic_acid	C13790
neg-M243T41	2.24743e+07	1.93804e+07	2.09789e+07	1.41687e+07	2.31843e+07	9.07139e+06	9.39639e+06	8.43384e+06	6.6508e+06	8.35343e+06	1.18423e+07	9.07982e+06	0.492015	0.00426756	0.0151515	0.121755	0.169062	0.916667	0.722222	1	1.49385	0.0262783	down	242.944	0.688673	1	0	-	Unknown	-	-	-	0	-	-	1	Thicyofen	C18945
neg-M243T83	1.15377e+07	34935424	2.32742e+07	6.83941e+07	6.85588e+07	4.07733e+07	1.39836e+08	4.39224e+08	1.21201e+08	9.08761e+07	6.74391e+07	6.6789e+07	3.73925	0.0111667	0.025974	0.167655	0.208806	0.888889	0.666667	1	2.00261	0.166394	up	243.062	1.38556	1	1	Uridine	Nucleosides, nucleotides, and analogues	Pyrimidine nucleosides	HMDB0000296	C00299	5	Uridine;Pseudouridine;2-{[hydroxy(2,4,6-trihydroxyphenyl)methylidene]amino}acetic acid;2-{[hydroxy(3,4,5-trihydroxyphenyl)methylidene]amino}acetic acid;5-(2'-Carboxyethyl)-4,6-Dihydroxypicolinate	HMDB0000296;HMDB0000767;HMDB0125157;HMDB0126635;HMDB0006794	6	Uridine;Pseudouridine;Spongouridine;5-(2'-Carboxyethyl)-4,6-dihydroxypicolinate;Stizolobate;Stizolobinate	C00299;C02067;C16745;C05655;C06047;C06048
neg-M244T353	705193	897935	733480	861356	1.1991e+06	2.354e+06	1.76614e+06	1.91824e+06	934386	3.22252e+06	4.24313e+06	1.07228e+07	3.37832	0.0343963	0.025974	0.255576	0.208806	0.888889	0.666667	1	1.692	0.0388793	up	244.2	5.8846	0	0	-	Unknown	-	-	-	0	-	-	0	-	-
neg-M244T53_2	1.7857e+06	1.64158e+06	1.78958e+06	3.79821e+06	5.70169e+06	2.35544e+06	5.41612e+06	1.25802e+07	4.83924e+06	2.30428e+06	3.72541e+06	5.84829e+06	2.03333	0.0493915	0.0930736	0.290711	0.355585	0.805556	0.527778	1	1.23415	0.187354	up	244.065	0.88446	1	0	-	Unknown	-	-	-	2	{[(2E)-2-methyl-3-phenylprop-2-en-1-yl]oxy}sulfonic acid;{[(3E)-4-phenylbut-3-en-2-yl]oxy}sulfonic acid	HMDB0133620;HMDB0133731	0	-	-
neg-M244T76	1.49484e+06	1.58325e+06	2.97208e+06	2.49407e+06	624625	2.29288e+06	6.06168e+06	3.6699e+06	9.24513e+06	3.49426e+06	1.43808e+06	2.79551e+06	2.32989	0.046677	0.0649351	0.283852	0.306606	0.833333	0.513194	1	1.17296	0.170575	up	244.13	1.26147	1	0	-	Unknown	-	-	-	13	Glutaminylvaline;Asparaginyl-Isoleucine;Asparaginyl-Leucine;Isoleucyl-Asparagine;Leucyl-Asparagine;Valyl-Glutamine;Valyl-Gamma-glutamate;Pyroglutamylvaline;Prolylhydroxyproline;Hydroxyprolyl-Proline;Prolyl-Hydroxyproline;Tetraacetylethylenediamine;beta-Citraurinene	HMDB0028810;HMDB0028734;HMDB0028735;HMDB0028902;HMDB0028924;HMDB0029125;HMDB0029141;HMDB0094651;HMDB0006695;HMDB0028871;HMDB0029018;HMDB0040573;HMDB0035686	2	(S)-ATPA;8'-apo-beta-Carotenol	C13733;C06733
neg-M244T84	1.11378e+06	1.8875e+06	2.238e+06	7.35162e+06	6.74546e+06	3.9169e+06	1.32868e+07	4.36538e+07	1.144e+07	8.57493e+06	6.64334e+06	6.30931e+06	3.86648	0.0112023	0.025974	0.168034	0.208806	0.888889	0.666667	1	2.08535	0.138948	up	244.064	1.39364	1	0	-	Unknown	-	-	-	2	{[(2E)-2-methyl-3-phenylprop-2-en-1-yl]oxy}sulfonic acid;{[(3E)-4-phenylbut-3-en-2-yl]oxy}sulfonic acid	HMDB0133620;HMDB0133731	1	Haplopine	C10694
neg-M245T104	4.13934e+06	5.15584e+06	7.46643e+06	5.44447e+06	7.39466e+06	3.84602e+06	1.90822e+06	2.43941e+06	4.44838e+06	2.059e+06	2.37275e+06	2.53648e+06	0.471323	0.00106283	0.00865801	0.0763718	0.135399	0.944444	0.75	1	1.77031	0.14722	down	245.013	1.73193	1	0	-	Unknown	-	-	-	11	3-[3-(Sulfooxy)phenyl]propanoic acid;3-[4-(sulfooxy)phenyl]propanoic acid;(4-ethenyl-2-hydroxy-6-methoxyphenyl)oxidanesulfonic acid;2-[4-(sulfooxy)phenyl]propanoic acid;[2-hydroxy-3-(3-oxopropyl)phenyl]oxidanesulfonic acid;{[1-(2-hydroxyphenyl)-3-oxopropan-2-yl]oxy}sulfonic acid;[1-(2-hydroxyphenyl)-3-oxopropoxy]sulfonic acid;[2-hydroxy-3-(3-hydroxyprop-1-en-1-yl)phenyl]oxidanesulfonic acid;{[3-(…	HMDB0094710;HMDB0125171;HMDB0128001;HMDB0130016;HMDB0134064;HMDB0134069;HMDB0134071;HMDB0134074;HMDB0134080;HMDB0134083;HMDB0012467	0	-	-
neg-M245T223_1	1.37873e+06	916359	1.55022e+06	1.47934e+06	1.08582e+06	1.23902e+06	701902	572490	830483	632459	468348	504719	0.485053	0.000118422	0.0021645	0.0392159	0.0901643	1	1	1	1.48144	0.11547	down	245.036	3.72032	1	0	-	Unknown	-	-	-	1	Clonidine	HMDB0014714	1	9-Bromo-16alpha-methyl-pregn-4-ene-3,11,20-trione	C14918
neg-M245T40	1.17414e+06	1.94986e+06	1.80834e+06	3.55476e+06	6.61867e+06	2.85686e+06	6.82207e+06	9.00501e+06	7.76525e+06	6.63313e+06	3.15268e+06	5.24361e+06	2.15012	0.0159764	0.0151515	0.190703	0.169062	0.916667	0.666667	1	1.65821	0.0350479	up	245.063	0.6718	1	0	-	Unknown	-	-	-	1	Murrastifoline F	HMDB0040787	0	-	-
neg-M246T86	1.43297e+06	286234	296093	2.35972e+06	311314	285633	1.61148e+06	1.89068e+06	2.4303e+06	574125	2.12578e+06	6.94337e+06	3.13271	0.0294029	0.0411255	0.238986	0.252734	0.861111	0.583333	1	1.73364	0.134569	up	246.081	1.4385	1	0	-	Unknown	-	-	-	2	Thymol Sulfate;(2-methyl-3-phenylpropoxy)sulfonic acid	HMDB0062720;HMDB0133674	0	-	-
neg-M247T211	2.03883e+07	3.0632e+07	2.5127e+07	1.78018e+07	1.20747e+07	9.68721e+06	8.18168e+06	9.46122e+06	6.45941e+06	3.34643e+06	5.54229e+06	4.20854e+06	0.321487	0.000902812	0.0021645	0.0726533	0.0901643	1	1	1	1.71979	0.329989	down	247.065	3.51304	1	0	-	Unknown	-	-	-	34	2-(2,4-dihydroxyphenyl)-3-(3,7-dimethylocta-2,6-dien-1-yl)-5,7-dihydroxy-3,4-dihydro-2H-1-benzopyran-4-one;2-(2,4-dihydroxyphenyl)-5,7-dihydroxy-6-(3-methylbut-1-en-1-yl)-3-(3-methylbut-2-en-1-yl)-3,4-dihydro-2H-1-benzopyran-4-one;(2E)-3-(4-hydroxyphenyl)-1-[2,4,6-trihydroxy-3-(4-hydroxy-3-methylbut-2-en-1-yl)-5-(3-methylbut-2-en-1-yl)phenyl]prop-2-en-1-one;(2E)-3-(4-hydroxyphenyl)-1-{2,4,6-trihy…	HMDB0129603;HMDB0132647;HMDB0133035;HMDB0133036;HMDB0133037;HMDB0133038;HMDB0133039;HMDB0133062;HMDB0133063;HMDB0133064;HMDB0133065;HMDB0133066;HMDB0133068;HMDB0133069;HMDB0133070;HMDB0133071;HMDB0133072;HMDB0134737;HMDB0030149;HMDB0030862;HMDB0031743;HMDB0031917;HMDB0036596;HMDB0037097;HMDB0038868;HMDB0041259;HMDB0127981;HMDB0127982;HMDB0128015;HMDB0128016;HMDB0133870;HMDB0133871;HMDB0031756;HMD…	3	2,2-Dimethyl-3-(4-methoxyphenyl)-4-ethyl-7-hydroxy-2H-1-benzopyran-8-methanol_diacetate;Bisphenol_A_ethoxylate_diacrylate;Sophoraflavanone_G	C15161;C15209;C18053
neg-M247T236	2.63055e+07	5.07467e+07	4.20098e+07	3.07508e+07	2.90306e+07	2.27623e+07	1.76467e+07	2.38865e+07	1.77393e+07	1.093e+07	1.64413e+07	1.39223e+07	0.498826	0.00188679	0.004329	0.0947165	0.106414	0.972222	0.833333	1	1.57048	0.0279302	down	247.101	3.9352	0	0	-	Unknown	-	-	-	0	-	-	0	-	-
neg-M248T236	2.61155e+06	5.66564e+06	4.37345e+06	3.16753e+06	3.28888e+06	2.38792e+06	1.62778e+06	2.76247e+06	1.67447e+06	1.08763e+06	1.62342e+06	1.51291e+06	0.478655	0.00232363	0.00865801	0.100184	0.135399	0.944444	0.777778	1	1.62262	0.0872212	down	248.104	3.93518	1	0	-	Unknown	-	-	-	2	Nalidixic Acid;Phenobarbital	HMDB0014917;HMDB0015305	3	Nalidixic_acid;Phenobarbital;Oxabetrinil	C05079;C07434;C18878
neg-M248T83	1.00845e+06	701807	645720	237142	843265	1.57797e+06	282774	423320	293901	206146	505736	547375	0.450557	0.0449659	0.0411255	0.280118	0.252734	0.861111	0.5	1	1.25211	0.452029	down	248.114	1.38252	1	0	-	Unknown	-	-	-	1	Glycerol 1-propanoate diacetate	HMDB0031640	0	-	-
neg-M249T250	1.89361e+06	1.93686e+06	2.52048e+06	1.32665e+06	783700	2.71835e+06	884120	716538	796887	782300	672507	407535	0.38104	0.0029912	0.00865801	0.1078	0.135399	0.944444	0.75	1	1.83941	0.0656816	down	249.117	4.16688	1	0	-	Unknown	-	-	-	3	Schidigeragenin B;Spirostane-3,6-dione;25-Hydroxyvitamin D3-26,23-lactone	HMDB0035506;HMDB0036940;HMDB0060126	3	Hydroxyprogesterone_caproate;12-epi-Scalaradial;Cyphenothrin	C08148;C19900;C12962
neg-M253T51_2	3.00501e+06	4.72126e+06	5.18046e+06	1.15965e+07	2.06085e+07	1.05531e+07	1.56122e+07	1.65934e+07	2.2838e+07	1.42886e+07	2.74236e+07	1.9379e+07	2.08632	0.0235718	0.025974	0.220149	0.208806	0.888889	0.666667	1	1.83226	0.0469888	up	253.094	0.853	1	0	-	Unknown	-	-	-	3	Galactosylglycerol;(2R)-1-O-beta-D-Galactopyranosylglycerol;Dyphylline	HMDB0006790;HMDB0038664;HMDB0014789	5	3-beta-D-Galactosyl-sn-glycerol;2-O-(alpha-D-Glucopyranosyl)glycerol;Dyphylline;Dicrotophos;Benthiavalicarb_isopropyl	C05401;C11546;C07819;C18656;C18415
neg-M255T229	7.26726e+07	1.06964e+08	9.63814e+07	2.86352e+08	8.34064e+06	2.25404e+06	1.5952e+07	946266	1.20171e+06	2.72143e+07	3.33024e+06	5.175e+06	0.0939317	0.0428727	0.0649351	0.275851	0.306606	0.833333	0.555556	1	2.4895	0.355858	down	255.081	3.81303	1	1	Dihydrodaidzein	Phenylpropanoids and polyketides	Isoflavonoids	HMDB0005760	NA	2	1-[2,4-dihydroxy-5-(3-methylbut-2-en-1-yl)phenyl]-2-hydroxy-3-[4-hydroxy-3-methoxy-5-(3-methylbut-2-en-1-yl)phenyl]propan-1-one;2-[3-hydroxy-4-methoxy-5-(3-methylbut-2-en-1-yl)phenyl]-1-[2,4,6-trihydroxy-3-(3-methylbut-2-en-1-yl)phenyl]propan-1-one	HMDB0133250;HMDB0134756	0	-	-
neg-M255T240	970879	1.66805e+06	270398	2.76866e+06	1.57741e+06	1.46385e+06	1.08259e+07	8.36413e+06	1.79356e+07	6.82224e+06	3.33972e+06	2.5546e+06	5.71634	0.00283853	0.004329	0.106941	0.106414	0.972222	0.888889	1	2.63339	0.0848808	up	255.066	4.00652	1	1	Dihydrodaidzein	Phenylpropanoids and polyketides	Isoflavonoids	HMDB0005760	NA	19	(2S)-Liquiritigenin;(S)-Pinocembrin;3-phenyl-1-(2,4,6-trihydroxyphenyl)prop-2-en-1-one;5,7-dihydroxy-3-phenyl-3,4-dihydro-2H-1-benzopyran-4-one;5,8-dihydroxy-2-phenyl-3,4-dihydro-2H-1-benzopyran-4-one;6-hydroxy-2-[(4-hydroxyphenyl)methyl]-2,3-dihydro-1-benzofuran-3-one;2-[(4-hydroxyphenyl)methylidene]-2,3-dihydro-1-benzofuran-3,6-diol;2-benzyl-6,7-dihydroxy-2,3-dihydro-1-benzofuran-3-one;Dihydrod…	HMDB0029519;HMDB0030808;HMDB0128077;HMDB0129959;HMDB0134575;HMDB0137512;HMDB0137518;HMDB0137526;HMDB0005760;HMDB0029462;HMDB0032577;HMDB0033904;HMDB0036457;HMDB0037316;HMDB0041647;HMDB0061744;HMDB0138504;HMDB0141337;HMDB0033468	9	3,9-Dihydroxypterocarpan;Isoliquiritigenin;Liquiritigenin;Pinocembrin;Hydrangenol;3',5'-Dihydroxyflavanone;Pinocembrin_chalcone;Aloe_emodin_anthrone;cis-3,4-Phenanthrenedihydrodiol-4-carboxylate	C04271;C08650;C09762;C09827;C10262;C15609;C16404;C16760;C18256
neg-M255T340	3.90269e+06	4.14099e+06	5.66335e+06	8.21831e+06	2.61053e+06	5.58418e+06	1.41988e+07	1.37222e+07	1.57463e+07	1.09132e+07	8.14651e+06	6.00755e+06	2.28202	0.00368637	0.00865801	0.115113	0.135399	0.944444	0.777778	1	1.77655	0.0240746	up	255.233	5.66358	1	1	Palmitic acid	Lipids and lipid-like molecules	Fatty Acyls	HMDB0000220	C00249	10	Palmitic acid;Trimethyltridecanoic acid;Isopalmitic acid;Butyl dodecanoate;Dodecyl butyrate;Hexyl decanoate;Octyl octanoate;Ethyl tetradecanoate;Dodecyl 2-methylpropanoate;Cerebronic acid	HMDB0000220;HMDB0002396;HMDB0031068;HMDB0032065;HMDB0032249;HMDB0032324;HMDB0033166;HMDB0034153;HMDB0036210;HMDB0039540	2	Hexadecanoic_acid;2-Hydroxytetracosanoic_acid	C00249;C17873
neg-M255T44	413232	451481	612504	1.57768e+06	1.23908e+06	425570	1.48306e+06	5.75688e+06	5.75073e+06	1.65365e+06	1.08632e+06	1.54132e+06	3.65966	0.0108677	0.025974	0.165628	0.208806	0.888889	0.652083	1	1.70791	0.0855182	up	255.11	0.735361	1	0	-	Unknown	-	-	-	4	2-(3-Carboxy-3-aminopropyl)-L-histidine ;Histidinyl-Threonine;Threoninyl-Histidine;3,4,5-trihydroxy-6-{[1-(4-methoxyphenyl)-4-methylpentan-3-yl]oxy}oxane-2-carboxylic acid	HMDB0011655;HMDB0028895;HMDB0029063;HMDB0132969	0	-	-
neg-M255T500	2.16957e+06	2.18811e+06	2.75361e+06	2.02653e+06	4.8338e+06	3.50494e+06	3.29909e+06	1.04318e+07	1.2266e+07	5.97093e+06	4.85808e+06	4.15062e+06	2.34466	0.0132891	0.0151515	0.177096	0.169062	0.916667	0.722222	1	1.4001	0.487979	up	255.1	8.34056	1	0	-	Unknown	-	-	-	11	1-(beta-D-Ribofuranosyl)-1,4-dihydronicotinamide ;Pyrimidine, 2,4- bis[(trimethylsilyl)oxy]-;2-{[(3,5-dimethoxyphenyl)(hydroxy)methylidene]amino}acetic acid;Glicoisoflavanone;5,7-Dihydroxy-3',4'-dimethoxy-5'-prenylflavanone;O-Ethylcubebin;Kanzonol N;12-Dehydroporson;3b,16a-Dihydroxyandrostenone sulfate;16alpha-hydroxydehydroepiandrosterone 3-sulfate;2,3-Butanediol apiosylglucoside	HMDB0011648;HMDB0094653;HMDB0131468;HMDB0035427;HMDB0040809;HMDB0040834;HMDB0041100;HMDB0041417;HMDB0000386;HMDB0062611;HMDB0033063	3	1-(beta-D-Ribofuranosyl)-1,4-dihydronicotinamide;5-Methylphenazine-1-carboxylate;Schizandrin_C	C15497;C21295;C10893
neg-M256T133	772849	1.12282e+06	1.06809e+06	686862	381128	344885	300472	240568	328186	218245	438316	390424	0.437827	0.0123331	0.025974	0.173787	0.208806	0.888889	0.666667	1	1.5846	0.302681	down	256.029	2.2087	1	0	-	Unknown	-	-	-	0	-	-	1	1,2-Dihydroxynaphthalene-6-sulfonate	C16196
neg-M256T198	1.18862e+06	1.78499e+06	229409	1.74928e+06	2.51762e+06	210323	1.83876e+06	3.48559e+06	1.19625e+06	2.98291e+06	4.10778e+06	9.78936e+06	3.04686	0.0430651	0.025974	0.276232	0.208806	0.888889	0.666667	1	1.87719	0.347632	up	256.083	3.30161	1	0	-	Unknown	-	-	-	5	3-(6-hydroxy-7-methoxy-2H-1,3-benzodioxol-5-yl)propanoic acid;3-(7-hydroxy-6-methoxy-2H-1,3-benzodioxol-5-yl)propanoic acid;2-benzyl-2,3-dihydroxybutanedioic acid;3-(2,4-dihydroxy-3,5-dimethoxyphenyl)prop-2-enoic acid;3-(4-hydroxy-3,5-dimethoxyphenyl)oxirane-2-carboxylic acid	HMDB0128682;HMDB0128684;HMDB0132101;HMDB0135751;HMDB0135752	1	(1R,6R)-6-Hydroxy-2-succinylcyclohexa-2,4-diene-1-carboxylate	C05817
neg-M256T340	568571	685117	1.07351e+06	1.44004e+06	456130	750838	2.43692e+06	2.25831e+06	2.68574e+06	1.86908e+06	1.43945e+06	834477	2.31675	0.00644792	0.0151515	0.142576	0.169062	0.916667	0.722222	1	1.73022	0.0703935	up	256.236	5.6719	0	0	-	Unknown	-	-	-	0	-	-	0	-	-
neg-M256T496	1.0297e+06	1.17353e+06	1.18485e+06	1.1399e+06	1.36055e+06	1.5336e+06	3.61725e+06	1.27338e+06	1.46615e+06	5.12224e+06	1.55494e+06	2.84476e+06	2.13938	0.0396063	0.0151515	0.268423	0.169062	0.916667	0.694444	1	1.52328	0.351545	up	256.084	8.26795	1	0	-	Unknown	-	-	-	5	3-(6-hydroxy-7-methoxy-2H-1,3-benzodioxol-5-yl)propanoic acid;3-(7-hydroxy-6-methoxy-2H-1,3-benzodioxol-5-yl)propanoic acid;2-benzyl-2,3-dihydroxybutanedioic acid;3-(2,4-dihydroxy-3,5-dimethoxyphenyl)prop-2-enoic acid;3-(4-hydroxy-3,5-dimethoxyphenyl)oxirane-2-carboxylic acid	HMDB0128682;HMDB0128684;HMDB0132101;HMDB0135751;HMDB0135752	1	(1R,6R)-6-Hydroxy-2-succinylcyclohexa-2,4-diene-1-carboxylate	C05817
neg-M257T259	3.46086e+06	4.46292e+06	988781	2.34234e+06	6.90225e+06	2.45046e+06	3.53064e+07	2.43895e+07	1.42072e+07	1.12632e+07	2.66713e+07	1.74959e+07	6.27601	0.000253664	0.0021645	0.0491428	0.0901643	1	1	1	2.93961	0.0389344	up	257.082	4.31467	1	1	O-Desmethylangolensin	Phenylpropanoids and polyketides	Alpha-methyldeoxybenzoin flavonoids	HMDB0004629	null	38	3-phenyl-1-(2,4,6-trihydroxyphenyl)propan-1-one;5-[(E)-2-(4-hydroxyphenyl)ethenyl]-4-methoxybenzene-1,3-diol;5-[(E)-2-(4-hydroxy-3-methoxyphenyl)ethenyl]benzene-1,3-diol;2-phenyl-1-(2,4,6-trihydroxyphenyl)propan-1-one;3-(4-hydroxyphenyl)-3,4-dihydro-2H-1-benzopyran-4,7-diol;3-(4-hydroxyphenyl)-3,4-dihydro-2H-1-benzopyran-6,7-diol;3-phenyl-3,4-dihydro-2H-1-benzopyran-4,6,7-triol;3-(4-hydroxyphenyl…	HMDB0128079;HMDB0128517;HMDB0128522;HMDB0129966;HMDB0130493;HMDB0130501;HMDB0130502;HMDB0130513;HMDB0130515;HMDB0132266;HMDB0135065;HMDB0135356;HMDB0135357;HMDB0135358;HMDB0135359;HMDB0135360;HMDB0135361;HMDB0135362;HMDB0135398;HMDB0135399;HMDB0135400;HMDB0135401;HMDB0135402;HMDB0135403;HMDB0004629;HMDB0030616;HMDB0030947;HMDB0031842;HMDB0032725;HMDB0033931;HMDB0033986;HMDB0034144;HMDB0034255;HMD…	12	Wyerone;Luvangetin;Peucedanin;Davidigenin;Yangonin;Lunularic_acid;Hibiscoquinone_A;2,2-Bis(4-hydroxyphenyl)-propanoic_acid;2-Naphtylmethylsuccinic_acid;Catalpalactone;Dimetacrine_tartrate;Apholate	C08465;C09273;C09283;C09618;C09980;C10268;C10352;C13633;C14115;C16929;C12959;C19329
neg-M257T375	1.35655e+07	1.18863e+07	1.26106e+07	2.35551e+07	2.36602e+07	2.9578e+07	22429829	2.44857e+07	2.29159e+07	3.47403e+07	4.80033e+07	1.25841e+08	2.42405	0.0497402	0.0930736	0.290961	0.355585	0.805556	0.513194	1	1.50769	0.177053	up	257.212	6.25082	1	1	3-hydroxypentadecanoic acid	Lipids and lipid-like molecules	Fatty Acyls	HMDB0061657	null	3	10-Hydroxymyristic acid methyl ester;Ethyl 3-hydroxytridecanoate;3-hydroxypentadecanoic acid	HMDB0031061;HMDB0059866;HMDB0061657	0	-	-
neg-M257T42	151242	214584	323346	333334	373989	426736	113152	65600.7	67485.3	185564	208143	38354.5	0.372031	0.00753077	0.00865801	0.150382	0.135399	0.944444	0.777778	1	1.68252	0.297215	down	256.903	0.699052	1	0	-	Unknown	-	-	-	2	1,3,5-Trichloro-(2-methylsulfonyl)benzene;PPPi	HMDB0037120;HMDB0012282	1	Triphosphate	C00536
neg-M257T88	1.50962e+06	1.91041e+06	2.09322e+06	3.46623e+06	5.29916e+06	3.87307e+06	4.36789e+06	3.09963e+06	1.71469e+07	6.37824e+06	8.18483e+06	5.47798e+06	2.46012	0.0228388	0.025974	0.217229	0.208806	0.888889	0.638889	1	1.40691	0.462364	up	257.078	1.46938	1	0	-	Unknown	-	-	-	9	Ribothymidine;Imidazoleacetic acid riboside;3-Methyluridine;2-{[(3,4-dihydroxy-5-methoxyphenyl)(hydroxy)methylidene]amino}acetic acid;2-{[(2,4-dihydroxy-5-methoxyphenyl)(hydroxy)methylidene]amino}acetic acid;2-{[(2,4-dihydroxy-3-methoxyphenyl)(hydroxy)methylidene]amino}acetic acid;2,4-Dihydroxy-6,7-dimethoxy-2H-1,4-benzoxazin-3(4H)-one;2,4-Dihydroxy-7,8-dimethoxy-2H-1,4-benzoxazin-3(4H)-one;Austa…	HMDB0000884;HMDB0002331;HMDB0004813;HMDB0128021;HMDB0128045;HMDB0128056;HMDB0037548;HMDB0037549;HMDB0030156	4	(1-Ribosylimidazole)-4-acetate;Spongothymidine;N-(2,3-Dihydroxybenzoyl)-L-serine;Dimethomorph	C05131;C16744;C04204;C18583
neg-M258T145	338437	476202	431209	1.55596e+06	4.34102e+06	546031	3.14337e+06	4.36663e+06	3.89965e+06	1.70114e+06	2.41684e+06	3.27454e+06	2.44538	0.0199415	0.0411255	0.205714	0.252734	0.861111	0.583333	1	1.86263	0.167759	up	258.081	2.423	0	0	-	Unknown	-	-	-	0	-	-	0	-	-
neg-M258T89	888477	3.22324e+06	4.40491e+06	4.49282e+06	8.92616e+06	3.27949e+06	1.14517e+07	14631855	5.1449e+07	1.493e+07	3.32364e+06	4.26417e+06	3.96788	0.0463819	0.0649351	0.282886	0.306606	0.833333	0.555556	1	1.81601	0.229788	up	258.146	1.48173	1	1	Leucyl-Gamma-glutamate	Organic acids and derivatives	Carboxylic acids and derivatives	HMDB0028943	null	8	Glutaminylisoleucine;Glutaminylleucine;Hydroxyprolyl-Lysine;Isoleucyl-Glutamine;Isoleucyl-Gamma-glutamate;Leucyl-Glutamine;Leucyl-Gamma-glutamate;Lysyl-Hydroxyproline	HMDB0028800;HMDB0028801;HMDB0028868;HMDB0028905;HMDB0028921;HMDB0028927;HMDB0028943;HMDB0028952	1	Pyrithiamine	C21111
neg-M259T46	282468	625059	612148	1.53847e+06	3.97637e+06	1.28915e+06	6.20119e+06	8.37452e+06	2.03212e+07	3.29135e+06	2.13594e+06	3.74488e+06	5.29443	0.00604931	0.0151515	0.139715	0.169062	0.916667	0.666667	1	2.33721	0.0824614	up	259.105	0.772843	1	0	-	Unknown	-	-	-	13	Glutaminylasparagine;Asparaginyl-Glutamine;Asparaginyl-Gamma-glutamate;Cytidine;Cytarabine;gamma-Glutamyl-beta-cyanoalanine;10-butanoyl-5,7-dihydroxy-4-(2-hydroxypropyl)-8,8-dimethyl-2H,6H,7H,8H-pyrano[3,2-g]chromen-2-one;5,7-dihydroxy-10-(3-hydroxybutanoyl)-8,8-dimethyl-4-propyl-2H,6H,7H,8H-pyrano[3,2-g]chromen-2-one;10-butanoyl-5,7-dihydroxy-4-(3-hydroxypropyl)-8,8-dimethyl-2H,6H,7H,8H-pyrano[3…	HMDB0028792;HMDB0028729;HMDB0028745;HMDB0000089;HMDB0015122;HMDB0060478;HMDB0130095;HMDB0130096;HMDB0130097;HMDB0130098;HMDB0030502;HMDB0032082;HMDB0029094	6	Cytidine;Cytosine_arabinoside;gamma-Glutamyl-beta-cyanoalanine;N-Acetyl-leu-leu-tyr-amide;Erioflorin_acetate;Compound_II(R/S)	C00475;C02961;C05711;C11297;C09412;C06492
neg-M259T64	490004	168046	139912	194554	98360.7	157763	38370.1	8012.02	17337.2	67635.5	234973	35821.3	0.322069	0.0200073	0.0411255	0.205834	0.252734	0.861111	0.56875	1	2.00319	0.329174	down	258.95	1.05897	0	0	-	Unknown	-	-	-	0	-	-	0	-	-
neg-M260T75_2	8.28542e+06	1.51645e+06	4.81466e+06	1.80544e+06	1.13093e+07	9.16225e+06	85524.2	112765	860036	1.0816e+06	404999	1.28303e+06	0.103757	0.00251604	0.0021645	0.103392	0.0901643	1	1	1	3.06616	0.0503011	down	260.114	1.2533	1	0	-	Unknown	-	-	-	7	Succinylcarnitine;O-methylmalonyl-L-carnitine;Methylmalonylcarnitine;Lotaustralin;Epidermin;Camelinin;threo-Syringoylglycerol	HMDB0061717;HMDB0062785;HMDB0013133;HMDB0033865;HMDB0034777;HMDB0039082;HMDB0031237	3	Heterodendrin;Lotaustralin;Mycosporine	C08332;C08334;C10607
neg-M262T203	1.9199e+06	818425	946569	2.03887e+06	1.32821e+06	376915	4.43471e+06	2.46345e+06	8.09636e+06	2.33363e+06	1.72759e+06	1.56581e+06	2.77586	0.0216208	0.025974	0.213207	0.208806	0.888889	0.666667	1	1.63822	0.13295	up	262.129	3.38223	1	0	-	Unknown	-	-	-	0	-	-	1	Dimepiperate	C14571
neg-M262T48	351028	376915	3.13474e+06	2.54785e+06	5.50781e+06	2.10419e+06	7.13054e+06	7.12034e+06	1.85161e+07	3.65782e+06	5.22612e+06	5.7013e+06	3.37687	0.0228237	0.00865801	0.217229	0.135399	0.944444	0.75	1	2.14744	0.287744	up	262.104	0.806114	1	0	-	Unknown	-	-	-	10	Creatine riboside;5,6-Dihydrouridine;L-alpha-Aspartyl-L-hydroxyproline ;Aspartyl-Hydroxyproline;Withanolide B;Euglobal IVa;Euglobal VII;Euglobal V;Euglobal III;Macrocarpal C	HMDB0240254;HMDB0000497;HMDB0011160;HMDB0028754;HMDB0030020;HMDB0030035;HMDB0030037;HMDB0030038;HMDB0030166;HMDB0038705	0	-	-
neg-M263T191	5.13496e+06	7.18211e+06	4.6269e+06	6.99642e+06	1.73392e+07	1.21958e+06	3.84132e+06	1.89876e+06	1.70469e+06	1.37598e+06	2.2492e+06	1.11062e+06	0.286607	0.0296107	0.0411255	0.239148	0.252734	0.861111	0.5	1	1.66366	0.443993	down	263.074	3.18657	1	0	-	Unknown	-	-	-	2	6,8-Di-O-methylaverufin;Artonin L	HMDB0035465;HMDB0040674	1	DCI	C11772
neg-M263T47	5.19577e+06	4.76596e+06	7.96834e+06	9.21161e+06	1.76854e+06	3.29866e+06	1.86046e+06	3.26574e+06	1.30408e+06	1.04318e+06	2.01207e+06	627276	0.313976	0.00687698	0.0151515	0.145554	0.169062	0.916667	0.666667	1	1.71708	0.400463	down	263.097	0.781435	1	0	-	Unknown	-	-	-	9	Lucidenolactone;Lucidenic acid F;Sulfolithocholic acid;Gartanin;BR-Xanthone A;gamma-Mangostin;Curcumin I;4-(1,1-Dimethyl-2-propenyl)-1,3,5,6-tetrahydroxy-7-prenylxanthone;Eremopetasitenin A2	HMDB0030897;HMDB0036436;HMDB0000907;HMDB0030700;HMDB0033328;HMDB0035795;HMDB0039611;HMDB0041338;HMDB0030900	4	2-(6'-Methylthio)hexylmalic_acid;3-(6'-Methylthio)hexylmalic_acid;Bluensidine;Gartanin	C17226;C17227;C17967;C10063
neg-M263T51	1.25577e+06	4.69697e+06	2.83388e+06	1.70107e+07	9.19142e+06	2.324e+06	2.95743e+07	2.81322e+07	3.52493e+07	8.95733e+06	1.08268e+07	5.3815e+06	3.16571	0.0271516	0.0411255	0.232378	0.252734	0.861111	0.555556	1	2.13578	0.0414811	up	263.076	0.850823	1	0	-	Unknown	-	-	-	3	3,4,5-trihydroxy-6-[(2-methylpropanoyl)oxy]oxane-2-carboxylic acid;6-(butanoyloxy)-3,4,5-trihydroxyoxane-2-carboxylic acid;3-Hydroxy-4-butanolide	HMDB0126095;HMDB0130127;HMDB0034681	2	Kurarinol;Kuraridinol	C17444;C17445
neg-M263T581	2.46236e+06	3.48674e+06	2.58151e+06	4.98159e+06	930607	1.41109e+06	1.13972e+06	620870	480675	308261	620747	459311	0.228939	0.00120326	0.004329	0.0802929	0.106414	0.972222	0.859722	1	2.26231	0.162515	down	263.078	9.69017	1	0	-	Unknown	-	-	-	3	3,4,5-trihydroxy-6-[(2-methylpropanoyl)oxy]oxane-2-carboxylic acid;6-(butanoyloxy)-3,4,5-trihydroxyoxane-2-carboxylic acid;3-Hydroxy-4-butanolide	HMDB0126095;HMDB0130127;HMDB0034681	3	Kurarinol;Kuraridinol;Chlorphonium_chloride	C17444;C17445;C18708
neg-M264T203	3.29741e+06	9.73083e+06	6.5299e+06	2.76189e+06	1.32826e+06	1.22442e+06	551396	3.36645e+06	792555	728866	1.15939e+06	1.11609e+06	0.310169	0.0305085	0.025974	0.242053	0.208806	0.888889	0.666667	1	1.71309	0.495706	down	264.073	3.37527	1	0	-	Unknown	-	-	-	1	2-Hydroxy-desipramine glucuronide	HMDB0060716	1	5'-Dehydroadenosine	C11500
neg-M265T193	8.59349e+06	9.6814e+06	9.65769e+06	4.41714e+06	1.03445e+07	5.92633e+06	3.23448e+06	3.53905e+06	3.71359e+06	2.44616e+06	3.34208e+06	3.1914e+06	0.400381	0.000735385	0.0021645	0.0685052	0.0901643	1	1	1	1.44297	0.15072	down	265.079	3.21703	1	1	N-(4-Aminobenzoyl)-L-glutamic acid	Unknown	-	NA	NA	2	Narcotoline;Adlumidiceine	HMDB0033440;HMDB0040552	2	Alanycarb;Narcotoline	C18414;C09593
neg-M265T241	4.93496e+06	7.45872e+06	8.57648e+06	8.54017e+06	1.24938e+07	3.36746e+06	3.49284e+06	5.11733e+06	4.38107e+06	4.42608e+06	2.90426e+06	2.26662e+06	0.497849	0.0192408	0.0411255	0.203921	0.252734	0.861111	0.540972	1	1.1823	0.333497	down	265.076	4.01188	1	0	-	Unknown	-	-	-	2	Cysteinyl-Glutamate;Sulfapyridine	HMDB0028774;HMDB0015028	5	Ungeremine;Aspidin;alpha-Kosin;17,21-Dihydroxypregn-4-ene-3,11,20-trione_21-(hydrogensuccinate);Albaspidin_BB	C12189;C10672;C10704;C15429;C20206
neg-M265T278	220573	571298	450493	384933	3.77886e+06	2.04644e+06	2.23423e+06	3.7832e+06	2.8848e+06	5.13901e+06	9.49953e+06	4.39424e+06	3.74836	0.00952914	0.00865801	0.160683	0.135399	0.944444	0.777778	1	2.34703	0.480383	up	265.145	4.6276	1	0	-	Unknown	-	-	-	25	Humulinic acid A;Adhumulinic acid;Blennin D;Absindiol;(R)-Athanagrandione;Artemin;10-Hydroxymyoporone;(6beta,8betaOH)-6,8-Dihydroxy-7(11)-eremophilen-12,8-olide;3,14-Dihydroxy-11,13-dihydrocostunolide;Arlatin;1alpha,15-Dihydroxymarasmene;3alpha,15-Dihydroxymarasmene;Arabsin;Alkhanol;(1alpha,4alpha,5beta,6alpha,11betaH)-1,4-Epoxy-5-hydroxy-10(14)-germacren-12,6-olide;1alpha-Hydroxyarbusculin A;Spo…	HMDB0030104;HMDB0030137;HMDB0031902;HMDB0033229;HMDB0033660;HMDB0034696;HMDB0035210;HMDB0035644;HMDB0035647;HMDB0035740;HMDB0036038;HMDB0036039;HMDB0036151;HMDB0036152;HMDB0037005;HMDB0037059;HMDB0037070;HMDB0038148;HMDB0038476;HMDB0039516;HMDB0040905;HMDB0041425;HMDB0060569;HMDB0060070;HMDB0014889	5	Mukaadial;Rugosal_A;Zinniol;Xanthoxic_acid;Candoxatrilat	C09702;C09717;C10840;C13454;C11721
neg-M265T44	162319	165992	447595	266505	287407	209515	525192	759297	301603	781216	571632	455243	2.20497	0.00363438	0.004329	0.115037	0.106414	0.972222	0.833333	1	1.59511	0.157186	up	265.104	0.726343	1	0	-	Unknown	-	-	-	4	S-Acetyldihydrolipoamide;S-Acetyldihydrolipoamide-E;Colchicine;Glaudine	HMDB0001526;HMDB0006878;HMDB0015466;HMDB0030170	4	13H-Dibenzo[a,g]fluorene;S-Acetyldihydrolipoamide;Colchicine;N-Formyldemecolcine	C19391;C01136;C07592;C16710
neg-M265T51	3.22401e+06	6.81155e+06	5.91759e+06	7.366e+06	1.79727e+07	8.94786e+06	3.09219e+07	1.40447e+07	5.22126e+07	1.27411e+07	1.78849e+07	3.99372e+07	3.33884	0.0045911	0.0151515	0.124817	0.169062	0.916667	0.666667	1	1.84815	0.0478684	up	265.054	0.84837	1	0	-	Unknown	-	-	-	2	3-oxo-3-[(3,4,5,6-tetrahydroxyoxan-2-yl)methoxy]propanoic acid;Monoglyceride citrate	HMDB0125085;HMDB0032437	0	-	-
neg-M266T254	228099	271225	139912	638050	728768	302460	1.45848e+06	1.20448e+06	1.54959e+06	1.19702e+06	1.57379e+06	424680	3.209	0.00376464	0.00865801	0.115802	0.135399	0.944444	0.777778	1	1.98024	0.163033	up	266.148	4.23006	0	0	-	Unknown	-	-	-	0	-	-	0	-	-
neg-M267T102	1.66759e+07	1.90577e+07	2.69283e+07	1.52645e+07	7.94997e+07	4.40074e+07	5.04017e+07	1.30707e+08	1.17131e+08	8.53257e+07	2.086e+07	1.31666e+08	2.66138	0.0309878	0.025974	0.243778	0.208806	0.888889	0.666667	1	1.42546	0.449748	up	267.074	1.69726	1	1	Inosine	Nucleosides, nucleotides, and analogues	Purine nucleosides	HMDB0000195	C00294	5	3-Deoxy-D-glycero-D-galacto-2-nonulosonic acid;Inosine;Allopurinol riboside;Arabinosylhypoxanthine;Mono-(3-carboxypropyl) phthalate	HMDB0000425;HMDB0000195;HMDB0000481;HMDB0003040;HMDB0061748	4	2-O-(alpha-D-Mannosyl)-D-glycerate;2-O-(alpha-D-Glucopyranosyl)-D-glycerate;3-Deoxy-D-glycero-D-galacto-non-2-ulosonic_acid;Inosine	C11544;C19792;C20934;C00294
neg-M267T200	4.21132e+07	4.25359e+07	4.41058e+07	2.53325e+07	1.85946e+07	3.51719e+07	1.63358e+07	1.69056e+07	1.69462e+07	1.23088e+07	1.20824e+07	1.02682e+07	0.408205	0.000744916	0.0021645	0.0687983	0.0901643	1	1	1	1.61175	0.0377842	down	267.091	3.33153	1	1	Ser-Tyr	Organic acids and derivatives	Carboxylic acids and derivatives	HMDB0029051	NA	5	Moclobemide;Testosterone glucuronide;Dehydroisoandrosterone 3-glucuronide;Dehydroepiandrosterone 3-glucuronide;Erinacine G	HMDB0015302;HMDB0003193;HMDB0010327;HMDB0010348;HMDB0029655	1	Testosterone_glucuronide	C11134
neg-M267T251	195419	100541	300621	388856	331505	614963	892412	675253	1.10963e+06	607865	951295	792409	2.60306	0.00650544	0.004329	0.143026	0.106414	0.972222	0.888889	1	1.66384	0.184414	up	267.03	4.17876	1	0	-	Unknown	-	-	-	2	Coumesterol;Shoyuflavone B	HMDB0002326;HMDB0034589	2	Coumestrol;Pyrazoxyfen	C10205;C18556
neg-M267T267	46740.3	299139	318762	254283	270190	358766	1.0023e+06	1.08506e+06	1.34086e+06	174216	1.32673e+06	307808	3.38333	0.0365727	0.0930736	0.26105	0.355585	0.805556	0.5	1	1.88144	0.125123	up	267.103	4.45298	1	0	-	Unknown	-	-	-	4	Eugenyl benzoate;5-Chloro-1,3-dihydro-1-(4-piperidinyl)-2H-benzimidazol-2-one;Clusin;6-Hydroxy-9,9-dimethyl-5-(3-methyl-1-oxobutyl)-1-propyl-3H,9H-[1,2]-dioxolo[3',4':4,5]furo[2,3-f][1]benzopyran-3-one	HMDB0032056;HMDB0061025;HMDB0029542;HMDB0034016	1	Psychotrine	C09612
neg-M267T83	1.38606e+06	1.86466e+06	3.36188e+06	5.79899e+06	1.68946e+06	1.61304e+06	7.10395e+06	1.04334e+07	3.30875e+07	1.33352e+07	1.88004e+06	2.74643e+06	4.36466	0.0423927	0.025974	0.275059	0.208806	0.888889	0.666667	1	1.83004	0.0820512	up	267.146	1.37973	1	1	His-Ile	Organic acids and derivatives	Carboxylic acids and derivatives	HMDB0028888	NA	5	Histidinyl-Isoleucine;Histidinyl-Leucine;Isoleucyl-Histidine;Leucyl-Histidine;Hesperaline	HMDB0028888;HMDB0028889;HMDB0028909;HMDB0028931;HMDB0029560	1	Histidylleucine	C05010
neg-M268T101	1.71172e+06	1.9824e+06	2.2613e+06	1.58686e+06	5.26856e+06	4.82438e+06	3.09028e+06	7.15147e+06	1.20902e+07	9.07916e+06	2.15675e+06	1.65695e+07	2.84302	0.0398797	0.0411255	0.269013	0.252734	0.861111	0.624306	1	1.3296	0.438645	up	268.074	1.69028	1	0	-	Unknown	-	-	-	3	Nigakinone;Hydroxyzileuton;Zileuton sulfoxide	HMDB0030228;HMDB0013968;HMDB0013969	0	-	-
neg-M269T197_2	3.58223e+06	1.32849e+06	2.62882e+06	1.2551e+06	3.09328e+06	2.97287e+06	735244	223909	1.40092e+06	1.50236e+06	876721	2.04115e+06	0.456254	0.0401667	0.0649351	0.269879	0.306606	0.833333	0.555556	1	1.50514	0.0474545	down	269.151	3.27603	1	0	-	Unknown	-	-	-	2	Methyl 3-oxo-12-oleanen-28-oate;Ambonic acid	HMDB0035270;HMDB0035972	3	3-Hydroxy-vitamin_K;2-Hydroxy-vitamin_K;Dehydroeburicoic_acid	C02785;C02793;C16950
neg-M269T200	1.57735e+06	1.78237e+06	1.83414e+06	868528	2.34286e+06	722112	612219	757147	667974	555789	201718	149913	0.32263	0.0062495	0.004329	0.141002	0.106414	0.972222	0.888889	1	2.32651	0.421069	down	269.087	3.3273	1	0	-	Unknown	-	-	-	4	D-erythro-L-galacto-Nonulose;Aspartyl-Histidine;Histidinyl-Aspartate;4-Hydroxyphenylacetonitrile triacetylrhamnoside	HMDB0029955;HMDB0028755;HMDB0028881;HMDB0032809	1	6-Hydroxyl-1,6-dihydropurine_ribonucleoside	C04583
neg-M269T223	167873	485847	187914	370584	1.75923e+06	533181	603080	881333	1.08279e+06	1.57661e+06	1.31188e+06	1.61266e+06	2.01686	0.0371075	0.0649351	0.262243	0.306606	0.833333	0.5	1	1.67331	0.182918	up	269.151	3.72102	1	0	-	Unknown	-	-	-	2	Methyl 3-oxo-12-oleanen-28-oate;Ambonic acid	HMDB0035270;HMDB0035972	3	3-Hydroxy-vitamin_K;2-Hydroxy-vitamin_K;Dehydroeburicoic_acid	C02785;C02793;C16950
neg-M269T314	393024	663749	152602	257311	438558	845675	111363	185612	89962.2	175870	322501	344553	0.447073	0.0451469	0.0649351	0.280541	0.306606	0.833333	0.527778	1	1.22599	0.259782	down	269.213	5.24033	1	0	-	Unknown	-	-	-	6	3-Oxohexadecanoic acid;8-Oxohexadecanoic acid;9-Oxohexadecanoic acid;11-Oxohexadecanoic acid;erythro-8,10-Hentriacontanediol;erythro-6,8-Hentriacontanediol	HMDB0010733;HMDB0030972;HMDB0030973;HMDB0030978;HMDB0031277;HMDB0041068	1	16-Oxo-palmitate	C19614
neg-M270T54_1	596280	2.07164e+06	1.12704e+06	1.4712e+06	1.35853e+06	522372	577706	576979	389285	754615	868459	371701	0.495133	0.0384622	0.0649351	0.266213	0.306606	0.833333	0.555556	1	1.36618	0.120985	down	269.975	0.899536	1	0	-	Unknown	-	-	-	1	Sanguisorbic acid dilactone	HMDB0029274	0	-	-
neg-M272T194_1	890880	2.02307e+06	2.42306e+06	3.40885e+06	5.55542e+06	2.95882e+06	1.8513e+07	1.06659e+07	3.52078e+07	1.24595e+07	1.4454e+06	4.62763e+06	4.8041	0.0390532	0.0649351	0.267221	0.306606	0.833333	0.5	1	2.00011	0.185974	up	272.162	3.23678	1	0	-	Unknown	-	-	-	0	-	-	2	(2R,3R)-3-Methylglutamyl-5-semialdehyde-N6-lysine;Pulcherriminic_acid	C20279;C20515
neg-M272T204_1	2.47468e+06	1.14548e+06	694502	789483	762566	742835	665210	490109	468695	120596	247251	430979	0.366567	0.0107037	0.0021645	0.165238	0.0901643	1	1	1	1.89678	0.197879	down	271.988	3.40278	1	0	-	Unknown	-	-	-	0	-	-	1	Dichlozoline	C18928
neg-M272T225	1.09337e+06	1.19717e+06	1.3913e+06	2.03063e+06	1.01999e+07	5.29041e+06	3.12713e+06	3.4644e+06	4.60529e+06	2.08153e+07	1.96764e+07	1.30612e+07	3.05384	0.0425365	0.0649351	0.27526	0.306606	0.833333	0.555556	1	1.69247	0.0262067	up	272.113	3.74338	1	0	-	Unknown	-	-	-	6	N-Despropyl-rotigotine;Glutaconylcarnitine;3-hydroxy-3-(3,4,5-trimethoxyphenyl)propanoic acid;2-hydroxy-3-(3,4,5-trimethoxyphenyl)propanoic acid;3-hydroxy-3-(2,3,4-trimethoxyphenyl)propanoic acid;2-hydroxy-3-(2,3,4-trimethoxyphenyl)propanoic acid	HMDB0060841;HMDB0013129;HMDB0141328;HMDB0141330;HMDB0142079;HMDB0142082	3	Phenylgalactoside;Aryl_beta-D-glucoside;Phenyl_beta-D-glucopyranoside	C02578;C03097;C11611
neg-M273T232	2.16635e+07	4.07221e+07	3.14979e+07	2.37281e+07	2.1727e+07	2.11377e+07	1.16065e+07	1.4636e+07	1.01648e+07	4.9167e+06	6.21196e+06	5.41406e+06	0.329955	0.00058696	0.0021645	0.0608124	0.0901643	1	1	1	2.2141	0.0115061	down	273.081	3.87492	1	0	-	Unknown	-	-	-	1	(1xi,3S)-1,2,3,4-Tetrahydro-1-methyl-beta-carboline-1,3-dicarboxylic acid	HMDB0035115	2	(1R,6R)-1,4,5,5a,6,9-Hexahydrophenazine-1,6-dicarboxylate;2,3-Dihydrothienamycin	C21408;C20820
neg-M273T48	348883	895284	1.40635e+06	6.56557e+06	9.80216e+06	1.81637e+06	3.16765e+07	2.89684e+07	2.27002e+08	2.7456e+07	4.39273e+06	4.74261e+06	15.5625	0.0112254	0.025974	0.168069	0.208806	0.888889	0.622917	1	2.944	0.0978047	up	273.111	0.804002	1	1	Gln-Gln	Organic acids and derivatives	Carboxylic acids and derivatives	HMDB0028795	NA	12	5-[2-(3-hydroxyphenyl)ethyl]-2,3-dimethoxyphenol;3-[2-(3-hydroxyphenyl)ethyl]-2,5-dimethoxyphenol;4-[2-(3-hydroxy-5-methoxyphenyl)ethyl]-2-methoxyphenol;3-[2-(3-hydroxy-5-methoxyphenyl)ethyl]-2-methoxyphenol;5-[2-(2-hydroxyphenyl)ethyl]-2,3-dimethoxyphenol;3-[2-(2-hydroxyphenyl)ethyl]-2,5-dimethoxyphenol;2-[2-(3-hydroxy-5-methoxyphenyl)ethyl]-6-methoxyphenol;2-(1-hydroxy-3-phenylpropyl)-5-methoxy…	HMDB0129930;HMDB0129935;HMDB0129940;HMDB0129945;HMDB0135768;HMDB0135772;HMDB0135773;HMDB0140889;HMDB0033921;HMDB0034132;HMDB0039660;HMDB0040929	1	4,4'-Dihydroxy-3,5-dimethoxydihydrostilbene	C10256
neg-M274T185	6.33441e+07	2.48648e+07	3.1967e+07	3.42149e+07	1.96534e+07	2.77475e+07	9.98943e+06	8.42622e+06	2.04043e+07	1.15021e+07	6.55494e+06	1.82363e+07	0.372231	0.0021416	0.004329	0.0979166	0.106414	0.972222	0.888889	1	1.60613	0.195841	down	274.094	3.07945	1	1	Ethenodeoxyadenosine	Organoheterocyclic compounds	Imidazopyrimidines	HMDB0001786	null	2	Sarmentosin;Ethenodeoxyadenosine	HMDB0030697;HMDB0001786	3	Cardiospermin;Sarmentosin;1,6-Anhydro-N-acetyl-beta-muramate	C08328;C08340;C19769
neg-M274T253	501287	1.26309e+06	363733	244676	1.95291e+06	1.09414e+06	936782	833551	1.86253e+06	5.07577e+06	3.41867e+06	2.92726e+06	2.77768	0.0366156	0.0930736	0.26105	0.355585	0.805556	0.444444	1	1.60656	0.0818814	up	274.109	4.22117	1	0	-	Unknown	-	-	-	39	(卤)-Ribaline;5-Amino-6-(4-hydroxy-2-butenoyl)-2,2-dimethyl-4-chromanone;3-phenyl-1-(2,4,6-trihydroxyphenyl)propan-1-one;5-[(E)-2-(4-hydroxyphenyl)ethenyl]-4-methoxybenzene-1,3-diol;5-[(E)-2-(4-hydroxy-3-methoxyphenyl)ethenyl]benzene-1,3-diol;2-phenyl-1-(2,4,6-trihydroxyphenyl)propan-1-one;3-(4-hydroxyphenyl)-3,4-dihydro-2H-1-benzopyran-4,7-diol;3-(4-hydroxyphenyl)-3,4-dihydro-2H-1-benzopyran-6,7-…	HMDB0033345;HMDB0041329;HMDB0128079;HMDB0128517;HMDB0128522;HMDB0129966;HMDB0130493;HMDB0130501;HMDB0130502;HMDB0130513;HMDB0130515;HMDB0132266;HMDB0135065;HMDB0135356;HMDB0135357;HMDB0135358;HMDB0135359;HMDB0135360;HMDB0135361;HMDB0135362;HMDB0135398;HMDB0135399;HMDB0135400;HMDB0135401;HMDB0135402;HMDB0135403;HMDB0004629;HMDB0030616;HMDB0030947;HMDB0031842;HMDB0032725;HMDB0033931;HMDB0033986;HMD…	13	Dubinidine;Wyerone;Luvangetin;Peucedanin;Davidigenin;Yangonin;Lunularic_acid;Hibiscoquinone_A;2,2-Bis(4-hydroxyphenyl)-propanoic_acid;2-Naphtylmethylsuccinic_acid;Catalpalactone;Dehydroemetine;o-Methylpsychotrine	C10662;C08465;C09273;C09283;C09618;C09980;C10268;C10352;C13633;C14115;C16929;C07996;C17411
neg-M274T47	205809	297814	596409	337038	779548	1.2776e+06	3.28347e+06	3.18225e+06	2.48019e+07	2.76474e+06	1.34272e+06	3.87735e+06	11.2335	0.00191604	0.0021645	0.0949937	0.0901643	1	1	1	3.01595	0.179182	up	274.124	0.78698	1	0	-	Unknown	-	-	-	0	-	-	2	C20819;Fluenetil	C20819;C19031
neg-M274T53_4	840590	1.15818e+06	2.92904e+06	3.13492e+06	3.71614e+06	2.25605e+06	3.39727e+06	4.25818e+06	1.69111e+07	3.6189e+06	3.55121e+06	3.00939e+06	2.47568	0.0491907	0.0411255	0.290321	0.252734	0.861111	0.555556	1	1.39673	0.272517	up	274.141	0.882552	1	0	-	Unknown	-	-	-	0	-	-	1	6'-Dehydro-6'-oxoparomamine	C17583
neg-M274T576	16933248	7.82022e+06	8.71088e+06	1.16206e+07	4.7411e+06	1.01383e+06	5.29343e+06	214794	1.46577e+06	165776	941336	2.02284e+06	0.198741	0.0179901	0.025974	0.198881	0.208806	0.888889	0.611111	1	2.55526	0.251047	down	274.088	9.59312	1	0	-	Unknown	-	-	-	0	-	-	1	Northienamycin	C17369
neg-M275T195	1.03624e+07	8.04588e+06	1.00095e+07	4.67496e+06	2.77775e+06	4.45987e+06	1.76643e+06	2.41331e+06	2.29031e+06	1.35738e+06	2.09871e+06	4.37681e+06	0.354644	0.00456384	0.004329	0.124495	0.106414	0.972222	0.888889	1	1.81117	0.0497885	down	275.162	3.24587	0	0	-	Unknown	-	-	-	0	-	-	0	-	-
neg-M275T244	2.74573e+08	1.84134e+08	4.57029e+08	3.01738e+08	1.06284e+08	1.53097e+08	1.28216e+08	4.5367e+07	9.61394e+07	3.22129e+07	3.13276e+07	4.96377e+07	0.259268	0.00150371	0.004329	0.0863364	0.106414	0.972222	0.888889	1	2.22779	0.178618	down	275.096	4.06929	1	0	-	Unknown	-	-	-	2	Citronellyl beta-sophoroside;Ptelatoside A	HMDB0032839;HMDB0032600	0	-	-
neg-M275T314	1.02911e+06	607422	404462	688349	832097	471816	82606.1	100546	140802	231842	557865	344870	0.361626	0.00873889	0.00865801	0.15556	0.135399	0.944444	0.777778	1	1.74594	0.149908	down	275.169	5.23783	1	0	-	Unknown	-	-	-	1	Ascorbyl palmitate	HMDB0039883	0	-	-
neg-M275T321	471224	886618	633627	754370	103265	263629	2.53957e+06	2.21333e+06	3.34667e+06	1.71253e+06	1.26227e+06	437412	3.69829	0.012462	0.025974	0.174462	0.208806	0.888889	0.666667	1	2.09918	0.218325	up	275.202	5.35142	1	0	-	Unknown	-	-	-	10	19-Norandrosterone;19-Nor-5-androstenediol;19-Noretiocholanolone;Stearidonic acid;Phenethyl decanoate;4,8,12,15-Octadecatetraenoic acid;(E,E)-11,13-Octadecadien-9-ynoic acid;17beta-hydroxy-5beta-estran-3-one;Smilagenone;Setariol	HMDB0002697;HMDB0004590;HMDB0005886;HMDB0006547;HMDB0032464;HMDB0032672;HMDB0034382;HMDB0062677;HMDB0036941;HMDB0041583	9	Stearidonic_acid;Kinoprene;Diosgenin;Yamogenin;3-Methoxy-16-octylestra-1,3,5(10)-triene-16beta,17beta-diol;14alpha-Hydroxy-5beta-cholest-7-ene-3,6-dione;(25R)-3-Oxocholest-4-en-26-oate;Delta4-Dafachronic_acid;Delta7-Dafachronic_acid	C16300;C19042;C08898;C08918;C14994;C16509;C20839;C21076;C21077
neg-M275T95	367653	199022	342727	612279	965984	551478	898722	1.23401e+06	4.1158e+06	1.108e+06	746898	548051	2.84668	0.030062	0.0411255	0.24107	0.252734	0.861111	0.611111	1	1.40215	0.136756	up	275.145	1.5857	0	0	-	Unknown	-	-	-	0	-	-	0	-	-
neg-M276T195	1.34257e+06	1.02835e+06	1.28462e+06	565484	344083	427436	210893	249349	277905	122077	189569	553066	0.321051	0.00565791	0.00865801	0.137545	0.135399	0.944444	0.777778	1	1.77391	0.0519009	down	276.165	3.24427	0	0	-	Unknown	-	-	-	0	-	-	0	-	-
neg-M276T219	968832	1.28481e+06	1.50003e+06	686992	762111	617560	69483.9	27996	263700	79967.6	320038	498231	0.216382	0.00684551	0.0021645	0.145194	0.0901643	1	1	1	2.96047	0.116939	down	276.153	3.65468	1	0	-	Unknown	-	-	-	0	-	-	1	Methaphenilene	C11113
neg-M276T246	4.48578e+07	5.51706e+07	5.51654e+07	3.44394e+07	1.9014e+07	1.87381e+07	1.56904e+07	1.65152e+07	1.19373e+07	4.10393e+06	6.80949e+06	6.03218e+06	0.268657	0.00146338	0.0021645	0.0854097	0.0901643	1	1	1	2.234	0.180649	down	276.099	4.092	1	0	-	Unknown	-	-	-	1	1,2,3,4-Tetrahydro-b-carboline-1,3-dicarboxylic acid	HMDB0032102	1	Gentamicin_X2	C17702
neg-M276T52_3	1.18916e+06	638880	1.34853e+06	1.96892e+06	3.45975e+06	1.42429e+06	3.01638e+06	3.0004e+06	7.55577e+06	2.15361e+06	2.7715e+06	2.73312e+06	2.11682	0.0227433	0.0411255	0.216995	0.252734	0.861111	0.5	1	1.42553	0.232358	up	276.109	0.868712	1	0	-	Unknown	-	-	-	6	N-(1-Deoxy-1-fructosyl)proline;S-(2-Methylpropionyl)-dihydrolipoamide-E;Queuine;Entecavir;Asparaginyl-Glutamate;3-Furanmethanol glucoside	HMDB0038493;HMDB0006868;HMDB0001495;HMDB0014585;HMDB0028730;HMDB0032924	2	S-(2-Methylpropanoyl)-dihydrolipoamide;Queuine	C04424;C01449
neg-M277T173	1.53708e+07	9.43172e+06	2.02653e+07	3.5284e+07	5.13034e+06	4.79735e+06	5.60005e+06	3.47525e+06	3.96281e+06	5.39808e+06	9.10311e+06	1.97252e+06	0.326894	0.0336563	0.0649351	0.252653	0.306606	0.833333	0.555556	1	1.41032	0.106336	down	277.087	2.88052	1	1	Met-Glu	Organic acids and derivatives	Carboxylic acids and derivatives	HMDB0028972	NA	6	Glutamylmethionine;gamma-Glutamylmethionine;Plantaricin BN;Kanamycin;3'-Amino-3'-deoxythimidine glucuronide;N-Acetyl gemifloxacin	HMDB0028825;HMDB0034367;HMDB0038238;HMDB0015303;HMDB0060751;HMDB0060633	3	Kanamycin_A;Kanamycin_C;3''-Deamino-3''-hydroxykanamycin_B	C01822;C01823;C21254
neg-M277T246	5.47515e+06	1.7885e+07	1.89279e+07	1.54913e+07	4.60809e+06	6.43135e+06	5.31748e+06	5.30728e+06	3.94393e+06	1.52062e+06	2.37682e+06	2.38894e+06	0.303043	0.00766046	0.00865801	0.151044	0.135399	0.944444	0.777778	1	1.96618	0.19303	down	277.092	4.092	1	0	-	Unknown	-	-	-	5	3,4,5-trihydroxy-6-[(oxolan-2-yl)methoxy]oxane-2-carboxylic acid;3,4,5-trihydroxy-6-[(3-methylbutanoyl)oxy]oxane-2-carboxylic acid;Isovalerylglucuronide;Aspartyl-Glutamate;N-Acetyl gemifloxacin	HMDB0126546;HMDB0130798;HMDB0002091;HMDB0028752;HMDB0060633	3	Tuliposide_A;6-Tuliposide_A;NS-102	C08561;C20577;C13731
neg-M278T332	199012	147416	144577	143274	394507	348178	533416	262513	495611	544135	643835	559147	2.20678	0.00496179	0.00865801	0.129765	0.135399	0.944444	0.75	1	1.64685	0.129216	up	278.148	5.52837	0	0	-	Unknown	-	-	-	0	-	-	0	-	-
neg-M279T218	3.14912e+06	4.63457e+06	7.70207e+06	4.98416e+06	4.13085e+06	2.92238e+06	2.83992e+06	1.7724e+06	2.19558e+06	1.96149e+06	1.89516e+06	2.30876e+06	0.47136	0.00267249	0.0021645	0.104586	0.0901643	1	1	1	1.61636	0.033522	down	279.015	3.63309	0	0	-	Unknown	-	-	-	0	-	-	0	-	-
neg-M279T53_3	1.31114e+06	1.52134e+06	1.72025e+06	1.06983e+06	999041	881427	373389	332066	604856	643775	807495	270029	0.404052	0.00158123	0.0021645	0.0873827	0.0901643	1	1	1	1.72681	0.216787	down	279.055	0.888895	1	0	-	Unknown	-	-	-	27	Sulfametopyrazine;6-{5-[(E)-2-(2,4-dihydroxyphenyl)ethenyl]-3-hydroxy-2-(3-methylbut-2-en-1-yl)phenoxy}-3,4,5-trihydroxyoxane-2-carboxylic acid;6-{4-[(E)-2-[3,5-dihydroxy-4-(3-methylbut-2-en-1-yl)phenyl]ethenyl]-3-hydroxyphenoxy}-3,4,5-trihydroxyoxane-2-carboxylic acid;6-{2-[(E)-2-[3,5-dihydroxy-4-(3-methylbut-2-en-1-yl)phenyl]ethenyl]-5-hydroxyphenoxy}-3,4,5-trihydroxyoxane-2-carboxylic acid;3,4…	HMDB0014802;HMDB0125549;HMDB0125550;HMDB0125551;HMDB0128997;HMDB0128998;HMDB0129000;HMDB0129001;HMDB0129002;HMDB0129003;HMDB0129006;HMDB0129007;HMDB0129008;HMDB0129009;HMDB0129010;HMDB0129011;HMDB0129014;HMDB0129015;HMDB0129019;HMDB0129020;HMDB0129024;HMDB0129025;HMDB0034280;HMDB0002094;HMDB0002098;HMDB0006601;HMDB0006620	4	Sulfamonomethoxine;Sulfamethopyrazine;beta-D-Glc-(1->4)-alpha-L-Rha-(1->3)-D-Glc;Methicillin_sodium	C12540;C12616;C19966;C13973
neg-M279T84	934519	1.9232e+06	1.85294e+06	4.55386e+06	3.54076e+06	2.45781e+06	1.12062e+07	3.4929e+07	7.95605e+06	5.89263e+06	4.42554e+06	3.80985e+06	4.46956	0.0105997	0.00865801	0.164887	0.135399	0.944444	0.777778	1	2.08116	0.0800924	up	279.039	1.4042	0	0	-	Unknown	-	-	-	0	-	-	0	-	-
neg-M281T208_2	1.54715e+08	1.5968e+08	1.52017e+08	9.29511e+07	5.78532e+07	6.36393e+07	6.35796e+07	6.1956e+07	5.16675e+07	3.63115e+07	4.09628e+07	3.84915e+07	0.430295	0.0071379	0.00865801	0.147622	0.135399	0.944444	0.763194	1	1.49892	0.0550423	down	281.107	3.46678	1	1	8-Hydroxynevirapine	Organic nitrogen compounds	Organonitrogen compounds	HMDB0013913	null	5	12-Hydroxynevirapine;2-Hydroxynevirapine;8-Hydroxynevirapine;3-Hydroxynevirapine;Albendazole	HMDB0013911;HMDB0013912;HMDB0013913;HMDB0013914;HMDB0014659	3	2-Acetoxyamino-1-methyl-6-phenylimidazo[4,5-b]pyridine;2,3-Diphenyl-3-(2-pyridinyl)acrylonitrile;Albendazole	C20287;C15084;C01779
neg-M281T222	4.8116e+06	5.73802e+06	7.7266e+06	4.16965e+06	1.27763e+07	1.69906e+07	1.28371e+06	2.20703e+06	2.16542e+06	4.21498e+06	4.15864e+06	4.50033e+06	0.354896	0.00896816	0.00865801	0.156317	0.135399	0.944444	0.75	1	1.53853	0.309859	down	281.11	3.70358	1	0	-	Unknown	-	-	-	3	Albendazole;Streptozocin;Neolinustatin	HMDB0014659;HMDB0014572;HMDB0038482	4	2,3-Diphenyl-3-(2-pyridinyl)acrylonitrile;Albendazole;Streptozocin;Neolinustatin	C15084;C01779;C07313;C08336
neg-M281T354	1.81592e+06	1.77924e+06	730245	4.62449e+06	947178	2.37603e+06	6.88247e+06	5.78059e+06	7.41233e+06	4.83434e+06	3.27393e+06	1.8751e+06	2.44916	0.0180886	0.0151515	0.198882	0.169062	0.916667	0.722222	1	1.73124	0.109677	up	281.249	5.904	1	1	Oleic acid	Lipids and lipid-like molecules	Fatty Acyls	HMDB0000207	C00712	9	Oleic acid;Elaidic acid;Ethyl 9-hexadecenoate;(E)-13-Octadecenoic acid;cis-Vaccenic acid;Vaccenic acid;(Z)-13-Octadecenoic acid;7Z-octadecenoic acid;Octadec-9-enoic Acid	HMDB0000207;HMDB0000573;HMDB0059871;HMDB0062218;HMDB0240219;HMDB0003231;HMDB0041480;HMDB0062242;HMDB0062703	5	(9Z)-Octadecenoic_acid;(9E)-Octadecenoic_acid;(6Z)-Octadecenoic_acid;(11E)-Octadecenoic_acid;omega-Cycloheptylundecanoic_acid	C00712;C01712;C08363;C08367;C12103
neg-M282T208_2	1.78359e+07	1.74696e+07	1.8117e+07	1.09871e+07	6.18519e+06	7.11e+06	7.47024e+06	7.04679e+06	5.88789e+06	4.57386e+06	5.13654e+06	4.51663e+06	0.445686	0.0119789	0.0151515	0.171416	0.169062	0.916667	0.679861	1	1.43018	0.071717	down	282.11	3.46717	1	0	-	Unknown	-	-	-	0	-	-	1	Dinex	C19038
neg-M282T225	4.87121e+06	2.83602e+06	1.65195e+06	3.88701e+06	3.00752e+06	766536	1.21336e+06	615783	1.01037e+06	469689	629688	321744	0.250327	0.00345052	0.00865801	0.113859	0.135399	0.944444	0.833333	1	2.12569	0.316071	down	282.086	3.74965	1	0	-	Unknown	-	-	-	4	Guanosine;8-Hydroxy-deoxyguanosine;Carbamazepine-O-quinone;Ustiloxin D	HMDB0000133;HMDB0003333;HMDB0060566;HMDB0041054	7	Guanosine;Isoguanosine;5'-Oxoinosine;6-Acetophenazine-1-carboxylic_acid;Carbamazepine-o-quinone;Nigakinone;Microlenin	C00387;C08432;C01993;C12120;C16606;C17879;C09510
neg-M282T354	278305	209430	445217	820531	155974	119994	1.43238e+06	1.21747e+06	1.42086e+06	802784	655618	301641	2.87307	0.0130722	0.025974	0.175773	0.208806	0.888889	0.638889	1	1.84295	0.0752885	up	282.252	5.90343	0	0	-	Unknown	-	-	-	0	-	-	0	-	-
neg-M282T45	144266	110760	601751	809554	646070	348182	1.24033e+06	3.18147e+06	340120	872014	824054	1.18733e+06	2.87355	0.038171	0.025974	0.265312	0.208806	0.888889	0.583333	1	1.46221	0.448707	up	282.11	0.744982	1	0	-	Unknown	-	-	-	0	-	-	1	Dinex	C19038
neg-M282T81	1.22178e+06	2.01436e+06	1.96907e+06	784327	1.35538e+06	2.20361e+06	611151	626437	627776	621650	938624	1.04601e+06	0.468307	0.00471044	0.00865801	0.126676	0.135399	0.944444	0.777778	1	1.50842	0.223921	down	282.065	1.35785	1	1	Guanosine	Nucleosides, nucleotides, and analogues	Purine nucleosides	HMDB0000133	C00387	1	2-O-p-Coumaroyltartronic acid	HMDB0032956	1	Hydramethylnon	C10994
neg-M283T108	352226	987183	2.88427e+06	2.47785e+06	2.47266e+07	5.52749e+06	1.41117e+07	1.19275e+07	2.83459e+07	2.10569e+07	4.38591e+06	5.52519e+07	3.65519	0.0267115	0.0411255	0.230698	0.252734	0.861111	0.583333	1	2.15818	0.483696	up	283.069	1.7978	1	1	Xanthosine	Nucleosides, nucleotides, and analogues	Purine nucleosides	HMDB0000299	C01762	11	Xanthosine;(7R*,8R*)-3-Methoxy-3',4,7,9,9'-pentahydroxy-8,4'-oxyneolignan 4-xyloside;6-{[3-(1,2-dihydroxybutyl)-1-oxo-1H-isochromen-7-yl]oxy}-3,4,5-trihydroxyoxane-2-carboxylic acid;6-{[3-(1,2-dihydroxybutyl)-1-oxo-1H-isochromen-6-yl]oxy}-3,4,5-trihydroxyoxane-2-carboxylic acid;6-{[3,4-dihydroxy-4-(1-oxo-1H-isochromen-3-yl)butan-2-yl]oxy}-3,4,5-trihydroxyoxane-2-carboxylic acid;6-[2,3-dihydroxy-1…	HMDB0000299;HMDB0040325;HMDB0130070;HMDB0130073;HMDB0130076;HMDB0130077;HMDB0130078;HMDB0130082;HMDB0130085;HMDB0130086;HMDB0130087	1	Xanthosine	C01762
neg-M283T165	867322	8.79353e+06	1.39836e+06	3.45221e+06	3.3546e+07	2.71966e+06	3.46357e+07	2.14454e+07	1.48261e+07	1.31805e+07	1.65514e+07	6.23459e+07	3.20982	0.0197664	0.025974	0.205042	0.208806	0.888889	0.583333	1	2.23005	0.168087	up	283.069	2.75505	1	1	Xanthosine	Nucleosides, nucleotides, and analogues	Purine nucleosides	HMDB0000299	C01762	1	Xanthosine	HMDB0000299	1	Xanthosine	C01762
neg-M283T208	6.56719e+06	6.58106e+06	6.14317e+06	3.85101e+06	2.2288e+06	2.57611e+06	3.25093e+06	2.36784e+06	2.30154e+06	1.78286e+06	2.06816e+06	1.41202e+06	0.471721	0.0169184	0.025974	0.195038	0.208806	0.888889	0.666667	1	1.32539	0.105312	down	283.102	3.467	1	0	-	Unknown	-	-	-	3	{[(2Z)-2-(phenylmethylidene)heptyl]oxy}sulfonic acid;Glutamylhistidine;gamma-Glutamylhistidine	HMDB0126522;HMDB0028821;HMDB0029151	1	Coformycin	C01677
neg-M283T283	272421	312791	570095	1.56139e+06	148517	171414	2.66983e+06	3.18301e+06	5.72812e+06	3.1635e+06	3.81472e+06	1.98334e+06	6.76492	0.0008319	0.0021645	0.070953	0.0901643	1	1	1	3.11067	0.0852703	up	283.061	4.71228	1	0	-	Unknown	-	-	-	28	Biochanin A;Glycitein;Prunetin;5,7-dihydroxy-6-methoxy-2-phenyl-4H-chromen-4-one;6,7-dihydroxy-5-methoxy-2-phenyl-4H-chromen-4-one;5,7-dihydroxy-2-(3-methoxyphenyl)-4H-chromen-4-one;3-(3,4-dihydroxyphenyl)-7-methoxy-4H-chromen-4-one;7-hydroxy-3-(4-hydroxy-3-methoxyphenyl)-4H-chromen-4-one;7-hydroxy-2-(4-hydroxyphenyl)-6-methoxy-4H-chromen-4-one;7-hydroxy-2-(4-hydroxyphenyl)-5-methoxy-4H-chromen-4…	HMDB0002338;HMDB0005781;HMDB0034127;HMDB0128584;HMDB0128588;HMDB0130320;HMDB0130374;HMDB0130379;HMDB0130929;HMDB0132455;HMDB0132850;HMDB0132873;HMDB0132886;HMDB0134889;HMDB0137557;HMDB0140471;HMDB0141945;HMDB0029522;HMDB0030768;HMDB0031428;HMDB0031720;HMDB0036629;HMDB0039166;HMDB0039578;HMDB0041758;HMDB0041776;HMDB0132457;HMDB0133330	20	Biochanin_A;Questin;Acacetin;Calycosin;2'-Hydroxyformononetin;Genkwanin;Geraldone;Wogonin;Cypripedin;Lucidin_omega-methyl_ether;(-)-Maackiain;Melannin;Prunetin;Texasin;3-Methylgalangin;Glycitein;(+)-Maackiain;Obtusifolin;Physcion;Deoxypumiloside	C00814;C01448;C01470;C01562;C02920;C10046;C10047;C10197;C10323;C10370;C10502;C10504;C10521;C10536;C11577;C14536;C16229;C17039;C17045;C16725
neg-M283T398	551929	396226	161013	368314	64089.2	205271	843880	885235	520187	1.08518e+06	827180	598977	2.72529	0.0120606	0.004329	0.172123	0.106414	0.972222	0.833333	1	2.08992	0.225823	up	283.264	6.63175	1	0	-	Unknown	-	-	-	4	Stearic acid;Ethyl hexadecanoate;16-Methylheptadecanoic acid;Hexyl dodecanoate	HMDB0000827;HMDB0029811;HMDB0031066;HMDB0061946	2	Octadecanoic_acid;Isooctadecanoic_acid	C01530;C20356
neg-M283T76	4.0841e+06	6.66524e+06	4.68589e+06	3.06244e+06	2.43417e+06	1.57505e+06	1.8119e+06	2.40727e+06	1.75673e+06	1.70241e+06	1.39523e+06	1.41828e+06	0.46616	0.0211384	0.025974	0.211286	0.208806	0.888889	0.583333	1	1.38048	0.321213	down	283.049	1.2637	1	1	Xanthosine	Nucleosides, nucleotides, and analogues	Purine nucleosides	HMDB0000299	C01762	12	6-Thioinosinic acid;3,4,5-trihydroxy-6-{[8-(2-hydroxypropan-2-yl)-4-(1-hydroxypropyl)-2-oxo-2H,8H,9H-furo[2,3-h]chromen-5-yl]oxy}oxane-2-carboxylic acid;3,4,5-trihydroxy-6-{[8-(2-hydroxypropan-2-yl)-4-(2-hydroxypropyl)-2-oxo-2H,8H,9H-furo[2,3-h]chromen-5-yl]oxy}oxane-2-carboxylic acid;6-{[8-(1,2-dihydroxypropan-2-yl)-2-oxo-4-propyl-2H,8H,9H-furo[2,3-h]chromen-5-yl]oxy}-3,4,5-trihydroxyoxane-2-car…	HMDB0060791;HMDB0130138;HMDB0130140;HMDB0130142;HMDB0130144;HMDB0038680;HMDB0039026;HMDB0039069;HMDB0039070;HMDB0060491;HMDB0060634;HMDB0000656	2	Mycophenolic_acid_O-acyl-glucuronide;S-Glutathionyl-L-cysteine	C20383;C05526
neg-M284T165	191847	1.32824e+06	130218	415573	3.70596e+06	397632	3.81088e+06	2.18991e+06	1.6935e+06	2.25366e+06	2.93318e+06	2.88737e+06	2.55589	0.0256154	0.0411255	0.226722	0.252734	0.861111	0.5	1	2.02009	0.251635	up	284.071	2.74993	1	0	-	Unknown	-	-	-	2	3,5,7-trihydroxy-2-(3-methoxyphenyl)-1位鈦?chromen-1-ylium;3,5,7-trihydroxy-2-(3-methoxyphenyl)-5H-chromen-5-yl	HMDB0125118;HMDB0128112	0	-	-
neg-M284T283	632872	1.01123e+06	874039	581929	2.54613e+06	1.69747e+06	324203	169168	452750	234568	271514	446295	0.258521	0.00164566	0.0021645	0.0889565	0.0901643	1	1	1	1.9419	0.0575511	down	284.178	4.7219	1	0	-	Unknown	-	-	-	1	Mepyramine	HMDB0015639	4	Mepyramine;Daimuron;Methyldymron;4,4'-Bis(dimethylamino)benzophenone	C11798;C18427;C18792;C19266
neg-M284T364	6.96619e+06	7.32795e+06	4.97217e+06	9.52837e+06	1.79133e+06	6.26705e+06	2.86898e+06	1.50292e+06	2.19358e+06	6.12009e+06	1.36972e+06	3.8213e+06	0.485078	0.0490292	0.0411255	0.289585	0.252734	0.861111	0.596528	1	1.4569	0.0235008	down	284.223	6.07255	1	1	Myristoylglycine	Organic acids and derivatives	Carboxylic acids and derivatives	HMDB0013250	null	1	Myristoylglycine	HMDB0013250	0	-	-
neg-M284T46	531032	1.16561e+06	1.11403e+06	2.16827e+06	1.74418e+06	534640	4.38344e+06	4.56664e+06	5.6417e+06	2.01409e+06	1.21838e+06	2.8892e+06	2.85397	0.0104808	0.0151515	0.164133	0.169062	0.916667	0.707639	1	1.71188	0.286473	up	284.099	0.768518	1	0	-	Unknown	-	-	-	5	Probenecid;3-Deoxy-D-glycero-D-galacto-2-nonulosonic acid;Inosine;Allopurinol riboside;Arabinosylhypoxanthine	HMDB0015166;HMDB0000425;HMDB0000195;HMDB0000481;HMDB0003040	6	Probenecid;Vidarabine;2-O-(alpha-D-Mannosyl)-D-glycerate;2-O-(alpha-D-Glucopyranosyl)-D-glycerate;3-Deoxy-D-glycero-D-galacto-non-2-ulosonic_acid;Inosine	C07372;C07195;C11544;C19792;C20934;C00294
neg-M285T228	2.92845e+08	2.61317e+08	2.74508e+08	1.57868e+08	1.34204e+08	1.9836e+08	8.01679e+07	6.63825e+07	6.35173e+07	6.33909e+07	1.2797e+08	164775216	0.429234	0.00225019	0.00865801	0.0995368	0.135399	0.944444	0.75	1	1.8602	0.0230309	down	285.114	3.79732	1	0	-	Unknown	-	-	-	13	3-phenyl-1-(2,4,6-trihydroxy-3,5-dimethylphenyl)propan-1-one;3-(3,4-dimethoxyphenyl)-3,4-dihydro-2H-1-benzopyran-7-ol;6,8-dimethyl-2-phenyl-3,4-dihydro-2H-1-benzopyran-4,5,7-triol;6-methoxy-3-(4-methoxyphenyl)-3,4-dihydro-2H-1-benzopyran-7-ol;1-(2-hydroxy-4,6-dimethoxyphenyl)-3-phenylpropan-1-one;1-(2-hydroxy-3,4-dimethoxyphenyl)-3-phenylpropan-1-one;4'-Hydroxy-5,7-dimethoxyflavan;Sativan;Isosati…	HMDB0126611;HMDB0130384;HMDB0130572;HMDB0132858;HMDB0132908;HMDB0133974;HMDB0030152;HMDB0030521;HMDB0034024;HMDB0041168;HMDB0041169;HMDB0041671;HMDB0041680	6	7,3'-Dihydroxy-4'-methoxy-8-methylflavan;(-)-Sativan;Diphenolic_acid;Sugiresinol;1,3-Diphenyltetramethyldisiloxane;5'-Deoxy-5'-fluoroadenosine	C09646;C10526;C14294;C20133;C14251;C19766
neg-M285T364	1.14276e+06	1.20452e+06	882024	1.54628e+06	323771	1.03518e+06	432303	213163	359505	988096	229714	632435	0.465434	0.0328229	0.0411255	0.25065	0.252734	0.861111	0.583333	1	1.49538	0.0459817	down	285.227	6.07375	0	0	-	Unknown	-	-	-	0	-	-	0	-	-
neg-M285T43	1.17602e+06	1.1114e+06	1.43483e+06	1.31679e+06	111739	225884	120398	108482	129888	169057	398198	155744	0.201197	0.0273886	0.0649351	0.232543	0.306606	0.833333	0.5	1	1.88109	0.118276	down	284.925	0.714739	0	0	-	Unknown	-	-	-	0	-	-	0	-	-
neg-M286T150	1.41848e+07	1.63708e+07	1.51186e+07	1.40892e+07	1.44453e+07	1.3866e+07	4.75848e+06	2.53391e+06	2.81419e+06	2.72747e+06	3.89867e+06	8.09176e+06	0.281857	0.0006011	0.0021645	0.0615326	0.0901643	1	1	1	2.26403	0.381674	down	286.003	2.49952	0	0	-	Unknown	-	-	-	0	-	-	0	-	-
neg-M286T228_2	5.14189e+07	4.47773e+07	4.8473e+07	2.70066e+07	2.28426e+07	3.34794e+07	1.33137e+07	1.13086e+07	1.09212e+07	1.10238e+07	2.19034e+07	2.9303e+07	0.428836	0.00267226	0.00865801	0.104586	0.135399	0.944444	0.75	1	1.86059	0.0252931	down	286.117	3.79732	1	0	-	Unknown	-	-	-	3	D-erythro-L-galacto-Nonulose;Aspartyl-Histidine;Histidinyl-Aspartate	HMDB0029955;HMDB0028755;HMDB0028881	2	SR95531;6-Hydroxyl-1,6-dihydropurine_ribonucleoside	C13796;C04583
neg-M286T54	7.69938e+06	6.80054e+06	8.05307e+06	6.58579e+06	4.80256e+06	6.44733e+06	3.35965e+06	2.53219e+06	2.25247e+06	1.67414e+06	2.45865e+06	3.46251e+06	0.389704	5.68e-05	0.0021645	0.0388289	0.0901643	1	1	1	1.79652	0.0917544	down	286.003	0.906992	0	0	-	Unknown	-	-	-	0	-	-	0	-	-
neg-M286T75	2.85575e+06	3.46724e+06	3.09466e+06	2.79909e+06	2.63416e+06	2.90041e+06	1.30251e+06	1.09692e+06	980039	661349	3.1486e+06	1.20063e+06	0.472645	0.00847101	0.0411255	0.153967	0.252734	0.861111	0.539583	1	1.71666	0.147683	down	286.003	1.2502	0	0	-	Unknown	-	-	-	0	-	-	0	-	-
neg-M287T215	8.10263e+07	5.14366e+07	6.14275e+07	6.35487e+07	7.86373e+07	3.74159e+07	1.11813e+07	1.96756e+07	2.81195e+07	2.84443e+07	1.7874e+07	6.5342e+07	0.456868	0.0113767	0.025974	0.168694	0.208806	0.888889	0.666667	1	1.7	0.0174852	down	287.187	3.58173	1	1	6-Hydroxypentadecanedioic acid	Lipids and lipid-like molecules	Fatty Acyls	HMDB0031885	null	1	6-Hydroxypentadecanedioic acid	HMDB0031885	0	-	-
neg-M287T52_2	623371	623655	644128	451211	2.00752e+06	1.33893e+06	1.86512e+06	1.33078e+06	6.38385e+06	1.71951e+06	3.25751e+06	1.89067e+06	2.89119	0.00940835	0.0411255	0.160253	0.252734	0.861111	0.583333	1	1.79582	0.188317	up	287.136	0.866192	1	0	-	Unknown	-	-	-	2	Melleolide B;Melleolide G	HMDB0038787;HMDB0038793	4	Inflexin;Grandisin;Magnosalicin;Schizandrin	C09111;C10622;C10657;C17064
neg-M288T215	1.23022e+07	7.75811e+06	9.19756e+06	9.45503e+06	1.21631e+07	5.82479e+06	1.6254e+06	2.88759e+06	4.29902e+06	4.52659e+06	2.82506e+06	9.66199e+06	0.455473	0.0116797	0.025974	0.17003	0.208806	0.888889	0.666667	1	1.69679	0.0313096	down	288.19	3.58319	0	0	-	Unknown	-	-	-	0	-	-	0	-	-
neg-M288T266	234165	488327	608899	396184	1.00695e+06	749396	2.45212e+06	2.43699e+06	4.7869e+06	907685	2.14995e+06	2.27231e+06	4.3072	0.000700003	0.004329	0.0667927	0.106414	0.972222	0.859722	1	2.06477	0.206844	up	288.124	4.44145	1	0	-	Unknown	-	-	-	29	Benzoyl ecgonine;Norcocaine;3-(4-methoxyphenyl)-3,4-dihydro-2H-1-benzopyran-6,7-diol;6-methoxy-3-phenyl-3,4-dihydro-2H-1-benzopyran-4,7-diol;1-(2,4-dihydroxy-5-methoxyphenyl)-2-phenylpropan-1-one;1-(2,4-dihydroxy-6-methoxyphenyl)-3-phenylpropan-1-one;3-(2-hydroxy-4-methoxyphenyl)-3,4-dihydro-2H-1-benzopyran-7-ol;1-(2,3-dihydroxy-4-methoxyphenyl)-3-phenylpropan-1-one;1-(2,4-dihydroxy-3-methoxyphen…	HMDB0041836;HMDB0041955;HMDB0132863;HMDB0132864;HMDB0132865;HMDB0132914;HMDB0133781;HMDB0133976;HMDB0133978;HMDB0135385;HMDB0135389;HMDB0135393;HMDB0135422;HMDB0135435;HMDB0135441;HMDB0135446;HMDB0136533;HMDB0141952;HMDB0004810;HMDB0030526;HMDB0032847;HMDB0033800;HMDB0034435;HMDB0035035;HMDB0041660;HMDB0041669;HMDB0041670;HMDB0041701;HMDB0141947	12	Balfourodine;Benzoylecgonine;Zephyranthine;Pseudolycorine;1,2-Bis(4-hydroxy-3-methoxyphenyl)ethylene;5-O-Methylalloptaeroxylin;2',6'-Dihydroxy-4'-methoxydihydrochalcone;Eleutherin;9-Methoxy-alpha-lapachone;Vestitol;(-)-Vestitol;Deoxyshikonin	C10647;C10847;C12170;C12187;C04547;C09014;C09644;C10340;C10372;C10540;C16225;C18133
neg-M289T187	302299	827052	531547	1.82064e+06	1.53505e+06	1.30236e+06	3.58428e+06	3.58341e+06	1.1901e+07	3.11163e+06	643263	1.51373e+06	3.85147	0.0438625	0.0649351	0.278301	0.306606	0.833333	0.555556	1	1.79987	0.0608449	up	289.16	3.11003	0	0	-	Unknown	-	-	-	0	-	-	0	-	-
neg-M289T215	968074	676304	993701	937626	1.17331e+06	614331	152353	259768	397560	350711	166173	827033	0.40154	0.00712589	0.00865801	0.147498	0.135399	0.944444	0.777778	1	1.82276	0.0861928	down	289.192	3.58207	1	0	-	Unknown	-	-	-	4	Verapamil metabolite D-617;3-hydroxyropivacaine;Linalyl anthranilate;alpha-Terpinyl anthranilate	HMDB0013962;HMDB0060962;HMDB0030433;HMDB0038051	2	3'-Hydroxyropivacaine;4'-Hydroxyropivacaine	C16573;C16574
neg-M289T226	1.35061e+07	7.84647e+07	6.68893e+07	3.02872e+07	2.63985e+07	2.23202e+07	5.11003e+06	7.38738e+06	1.58229e+07	3.91923e+06	3.38688e+07	6.49538e+06	0.30523	0.0128581	0.0411255	0.175151	0.252734	0.861111	0.596528	1	1.95776	0.239588	down	289.076	3.76861	0	0	-	Unknown	-	-	-	0	-	-	0	-	-
neg-M289T45	1.55043e+06	3.08224e+06	1.82955e+06	3.02234e+06	1.37682e+07	3.23903e+06	4.58104e+06	8.23301e+06	5.55159e+06	7.33287e+06	2.5899e+07	2.31549e+07	2.82171	0.028727	0.025974	0.236972	0.208806	0.888889	0.666667	1	1.77675	0.136395	up	289.141	0.754643	1	1	3-Polyprenyl-4,5-dihydroxybenzoate	Benzenoids	Benzene and substituted derivatives	HMDB0060380	null	2	N-Despropyl-rotigotine;Glutaconylcarnitine	HMDB0060841;HMDB0013129	0	-	-
neg-M289T84_2	574611	1.26845e+06	1.15016e+06	3.40839e+06	3.71262e+06	2.67499e+06	6.94613e+06	2.24501e+07	5.82762e+06	4.36954e+06	3.22926e+06	3.16522e+06	3.59583	0.0168467	0.025974	0.19474	0.208806	0.888889	0.666667	1	1.9821	0.102736	up	289.068	1.3998	1	1	Uridine	Nucleosides, nucleotides, and analogues	Pyrimidine nucleosides	HMDB0000296	C00299	1	(7'R,8'R)-4,7'-Epoxy-3'-methoxy-4',5,9,9'-lignanetetrol 9'-glucoside	HMDB0038710	1	Gibberellin_2-O-beta-D-glucoside	C04070
neg-M290T224	1.47999e+07	1.24154e+07	1.30638e+07	9.57103e+06	254216	918866	1.10068e+06	318889	107009	302451	173432	418689	0.0474519	0.0118516	0.0411255	0.171181	0.252734	0.861111	0.583333	1	2.90915	0.0814036	down	289.609	3.7397	0	0	-	Unknown	-	-	-	0	-	-	0	-	-
neg-M290T45	110023	234535	84427.3	97000.6	1.4179e+06	235621	363495	496488	384682	757748	3.24797e+06	3.01711e+06	3.79329	0.0314766	0.025974	0.245527	0.208806	0.888889	0.583333	1	2.17248	0.302813	up	290.144	0.756231	1	0	-	Unknown	-	-	-	3	Desethylchloroquine;Dexchlorpheniramine;Chlorpheniramine	HMDB0041870;HMDB0240218;HMDB0001944	2	Chlorpheniramine;Dexchlorpheniramine	C06905;C06946
neg-M290T465	1.12434e+06	927091	1.41933e+06	1.50973e+06	1.37247e+06	1.26307e+06	2.98675e+06	2.54741e+06	1.82604e+06	3.58091e+06	2.70743e+06	2.8525e+06	2.16662	7.97e-05	0.0021645	0.0388289	0.0901643	1	1	1	1.58845	0.445319	up	290.116	7.74541	1	0	-	Unknown	-	-	-	4	Seryltryptophan;Tryptophyl-Serine;(1xi,3S)-1,2,3,4-Tetrahydro-1-methyl-beta-carboline-1,3-dicarboxylic acid;Bakers yeast extract	HMDB0029050;HMDB0029092;HMDB0035115;HMDB0032173	3	Naproanilide;(1R,6R)-1,4,5,5a,6,9-Hexahydrophenazine-1,6-dicarboxylate;2,3-Dihydrothienamycin	C10954;C21408;C20820
neg-M290T98	1.39894e+06	2.05171e+06	1.683e+06	2.79006e+06	1.67279e+06	514037	5.61634e+06	1.04388e+07	8.19658e+06	4.27318e+06	3.22543e+06	8.79914e+06	4.01062	0.000924277	0.0021645	0.0734085	0.0901643	1	1	1	2.28723	0.28981	up	290.067	1.63899	1	0	-	Unknown	-	-	-	6	3,7,8,9-tetrahydroxy-1-methyl-6H-benzo[c]chromen-6-one;2,3,7,9-tetrahydroxy-1-methyl-6H-benzo[c]chromen-6-one;3,7,9-trihydroxy-1-(hydroxymethyl)-6H-benzo[c]chromen-6-one;BR-Xanthone B;Alloathyriol;1,3,6-Trihydroxy-5-methoxyxanthone	HMDB0132302;HMDB0132303;HMDB0132304;HMDB0033326;HMDB0038715;HMDB0041243	8	Lycoricidine;1-Deoxy-D-altro-heptulose_7-phosphate;5-epi-Valiolol_7-phosphate;Athyriol;Bellidifolin;Isoathyriol;Swertianin;2,2',4,4'-Tetrahydroxybenzil	C08531;C04359;C21204;C10052;C10053;C10069;C10092;C15218
neg-M291T206	1.44001e+07	3.40635e+07	1.58557e+07	2.73409e+07	2.97265e+07	2.82635e+07	6.36341e+06	7.84192e+06	5.83508e+06	9.6034e+06	1.66688e+07	1.67026e+07	0.421083	0.003936	0.025974	0.118209	0.208806	0.888889	0.666667	1	1.75074	0.0577316	down	291.092	3.44016	1	0	-	Unknown	-	-	-	31	Canavaninosuccinate;Ethyl 3-hydroxyoctanoate O-[glucosyl-(1->6)-glucoside];3-(3-hydroxyphenyl)-2-(4-hydroxyphenyl)-4-[(E)-2-(4-hydroxyphenyl)ethenyl]-2,3-dihydro-1-benzofuran-6-ol;5-{6-hydroxy-4-[(E)-2-(4-hydroxyphenyl)ethenyl]-2-phenyl-2,3-dihydro-1-benzofuran-3-yl}benzene-1,3-diol;5-[6-hydroxy-2-(4-hydroxyphenyl)-4-[(E)-2-phenylethenyl]-2,3-dihydro-1-benzofuran-3-yl]benzene-1,3-diol;3-(3-hydrox…	HMDB0012197;HMDB0038738;HMDB0129155;HMDB0129156;HMDB0129157;HMDB0129165;HMDB0129166;HMDB0129167;HMDB0129172;HMDB0129173;HMDB0129174;HMDB0129178;HMDB0129182;HMDB0129183;HMDB0129184;HMDB0129189;HMDB0129190;HMDB0129191;HMDB0129195;HMDB0129199;HMDB0135817;HMDB0135818;HMDB0135819;HMDB0135824;HMDB0135825;HMDB0135826;HMDB0135831;HMDB0135832;HMDB0135833;HMDB0034698;HMDB0040502	4	Dimethenamid;Bisphenol_A_glycidylmethacrylate;Glaucolide_B;sec-o-Glucosylhamaudol	C18499;C14511;C09465;C17484
neg-M291T431	323991	322958	83347.7	269316	138635	305631	491257	672654	476038	760237	497457	225281	2.16287	0.0190913	0.025974	0.203614	0.208806	0.888889	0.583333	1	1.56437	0.246183	up	291.197	7.18261	1	0	-	Unknown	-	-	-	0	-	-	4	Apovincamine;Catharanthine;Tabersonine;4-Chloro-17alpha-methyl-17beta-hydroxy-4-androsten-3-one	C09035;C09107;C09244;C15358
neg-M292T203	381448	421957	478282	465971	200147	247758	177700	206903	136792	140004	259593	146640	0.486268	0.00378607	0.0151515	0.11611	0.169062	0.916667	0.722222	1	1.41281	0.146893	down	292.185	3.3831	0	0	-	Unknown	-	-	-	0	-	-	0	-	-
neg-M292T53_4	3.05704e+07	2.1588e+07	4.30845e+07	5.10117e+07	3.34169e+07	4.99785e+07	9.09287e+06	7.56904e+06	1.54395e+07	1.31965e+06	9.96765e+06	2.40581e+07	0.293694	0.0131585	0.004329	0.17664	0.106414	0.972222	0.833333	1	2.26678	0.44613	down	292.104	0.883803	1	0	-	Unknown	-	-	-	7	Galactosyl 4-hydroxyproline;4-Hydroxyproline galactoside;(3R)-3,4-Dihydroxy-3-(hydroxymethyl)butanenitrile 4-glucoside;N-Acetylmuramate;Phenylalanyl-Glutamate;3,4,5-trihydroxy-6-[(3-methylbut-2-enoyl)oxy]oxane-2-carboxylic acid;3,4,5-trihydroxy-6-{[(2E)-2-methylbut-2-enoyl]oxy}oxane-2-carboxylic acid	HMDB0029353;HMDB0029354;HMDB0034085;HMDB0060493;HMDB0028994;HMDB0128920;HMDB0129102	2	N-Acetylmuramate;Ranunculin	C02713;C08512
neg-M292T79	1.39931e+08	9.92211e+07	4.6329e+07	7.21396e+07	1.60613e+08	6.25149e+07	2.28818e+07	1.3912e+07	5.60273e+07	2.09042e+07	2.76026e+07	7.00297e+07	0.36394	0.00769867	0.0151515	0.151467	0.169062	0.916667	0.722222	1	1.64652	0.398496	down	292.104	1.31223	1	0	-	Unknown	-	-	-	7	Galactosyl 4-hydroxyproline;4-Hydroxyproline galactoside;(3R)-3,4-Dihydroxy-3-(hydroxymethyl)butanenitrile 4-glucoside;N-Acetylmuramate;Phenylalanyl-Glutamate;3,4,5-trihydroxy-6-[(3-methylbut-2-enoyl)oxy]oxane-2-carboxylic acid;3,4,5-trihydroxy-6-{[(2E)-2-methylbut-2-enoyl]oxy}oxane-2-carboxylic acid	HMDB0029353;HMDB0029354;HMDB0034085;HMDB0060493;HMDB0028994;HMDB0128920;HMDB0129102	2	N-Acetylmuramate;Ranunculin	C02713;C08512
neg-M293T234_2	3.09792e+07	3.97778e+07	3.81047e+07	2.61607e+07	4.51958e+07	3.38143e+07	1.3938e+07	1.3775e+07	1.28108e+07	1.32958e+07	2.69679e+07	2.38656e+07	0.488959	0.00136744	0.004329	0.0843031	0.106414	0.972222	0.888889	1	1.64462	0.149242	down	293.107	3.90727	1	0	-	Unknown	-	-	-	1	Methionyl-Glutamate	HMDB0028972	0	-	-
neg-M293T79	1.63822e+07	1.1327e+07	5.28919e+06	6.44145e+06	1.85068e+07	1.07435e+07	5.72785e+06	3.92239e+06	6.84855e+06	2.30082e+06	3.16146e+06	5.55753e+06	0.40062	0.00768815	0.025974	0.151352	0.208806	0.888889	0.666667	1	1.41429	0.279312	down	293.107	1.31568	1	0	-	Unknown	-	-	-	1	Methionyl-Glutamate	HMDB0028972	0	-	-
neg-M294T204	1.04606e+06	1.40102e+06	846533	438782	1.60986e+06	992472	956886	190599	763462	146823	199411	719225	0.469855	0.0425479	0.025974	0.27526	0.208806	0.888889	0.638889	1	1.49952	0.445661	down	294.048	3.40252	1	0	-	Unknown	-	-	-	2	5-Aminoimidazole ribonucleotide;6-(2,4-dihydroxyphenyl)-2-{3-[(2E)-3-(2,4-dihydroxyphenyl)prop-2-enoyl]-2,6-dihydroxyphenyl}-4-methylcyclohex-3-ene-1-carboxylic acid	HMDB0001235;HMDB0126378	2	Aminoimidazole_ribotide;Esmeraldic_acid	C03373;C12116
neg-M294T321	3.3215e+06	3.59635e+06	4.47923e+06	4.36737e+06	542064	847666	5.32609e+06	8.72421e+06	1.12315e+07	6.47793e+06	5.78473e+06	2.63416e+06	2.34221	0.0441077	0.025974	0.278301	0.208806	0.888889	0.583333	1	1.71684	0.211428	up	294.215	5.35512	0	0	-	Unknown	-	-	-	0	-	-	0	-	-
neg-M294T464	764036	574871	224040	352229	214431	693213	1.1873e+06	1.68818e+06	977415	2.79542e+06	1.39358e+06	836079	3.14507	0.0024641	0.0021645	0.102777	0.0901643	1	1	1	2.16205	0.20901	up	294.216	7.72952	0	0	-	Unknown	-	-	-	0	-	-	0	-	-
neg-M295T217	8.5166e+07	5.77738e+07	9.12517e+07	4.19619e+07	2.28402e+07	2.9064e+07	2.32047e+07	4.65274e+07	2.55768e+07	9.76666e+06	6.00493e+06	2.01005e+07	0.399872	0.0265714	0.0411255	0.230089	0.252734	0.861111	0.611111	1	1.69375	0.212687	down	295.122	3.60942	1	1	Methdilazine	Organoheterocyclic compounds	Benzothiazines	HMDB0015038	C07175	1	3-hydroxy-1-methyl-2,6-dioxo-4,5-diphenylpiperidin-1-ium	HMDB0134799	3	Dibenz[a,h]acridine;Dibenz[a,j]acridine;Dibenz[c,h]acridine	C19219;C19220;C20122
neg-M295T78	873427	527801	755027	761409	1.87662e+06	427884	173335	570237	499043	104910	401923	184977	0.370426	0.0138567	0.0151515	0.179976	0.169062	0.916667	0.722222	1	1.72398	0.482773	down	294.977	1.29834	0	0	-	Unknown	-	-	-	0	-	-	0	-	-
neg-M296T216	9.76109e+06	7.62556e+06	1.14351e+07	5.38476e+06	3.31802e+06	3.77063e+06	5.19394e+06	3.10624e+06	3.10395e+06	1.39526e+06	2.47829e+06	2.09951e+06	0.420805	0.0119507	0.00865801	0.171416	0.135399	0.944444	0.75	1	1.66764	0.165469	down	296.126	3.60572	1	0	-	Unknown	-	-	-	4	Aspartylphenylalanine;L-beta-aspartyl-L-phenylalanine ;Phenylalanyl-Aspartate;Levosimendan	HMDB0000706;HMDB0011167;HMDB0028991;HMDB0015058	0	-	-
neg-M296T52_3	5.85892e+06	2.32161e+06	4.61302e+06	3.14077e+06	8.08828e+06	5.61783e+06	646200	1.16348e+06	1.83954e+06	2.29068e+06	3.03468e+06	4.03552e+06	0.438931	0.0226965	0.0151515	0.21692	0.169062	0.916667	0.694444	1	1.59733	0.0750628	down	296.081	0.872238	1	0	-	Unknown	-	-	-	2	5'-Methylthioadenosine;Sulfametopyrazine	HMDB0001173;HMDB0014802	3	5'-Methylthioadenosine;Sulfamonomethoxine;Sulfamethopyrazine	C00170;C12540;C12616
neg-M296T74	4.6583e+06	1.75011e+06	3.79705e+06	2.02762e+06	6.55095e+06	4.24968e+06	328331	314079	1.06431e+06	931595	562657	1.72677e+06	0.213936	0.00106299	0.0021645	0.0763718	0.0901643	1	1	1	2.28395	0.0523021	down	296.081	1.2353	1	0	-	Unknown	-	-	-	2	5'-Methylthioadenosine;Sulfametopyrazine	HMDB0001173;HMDB0014802	3	5'-Methylthioadenosine;Sulfamonomethoxine;Sulfamethopyrazine	C00170;C12540;C12616
neg-M297T53_2	2.57775e+06	1.42835e+06	1.62957e+06	1.28363e+06	839046	824822	590103	850183	757492	462768	545721	481772	0.429682	0.00452895	0.00865801	0.124332	0.135399	0.944444	0.75	1	1.54005	0.117785	down	297.065	0.885402	1	0	-	Unknown	-	-	-	3	Ligustroside;6,11-dihydroxy-7-(3-hydroxy-4,5-dimethoxyphenyl)-3-(4-hydroxyphenyl)-2位鈦?8-dioxatricyclo[7.3.1.0鈦?鹿鲁]trideca-1(13),2,4,6,9,11-hexaen-2-ylium;Pigment A aglycone	HMDB0034751;HMDB0134853;HMDB0029250	1	5'-S-Methyl-5'-thioinosine	C19787
neg-M298T164	3.5525e+06	4.91528e+06	2.50682e+06	2.56605e+06	1.23031e+06	1.34076e+06	1.38801e+06	1.55951e+06	1.13613e+06	513772	1.96135e+06	856376	0.460232	0.030347	0.0649351	0.241581	0.306606	0.833333	0.555556	1	1.3859	0.321818	down	298.06	2.72948	1	0	-	Unknown	-	-	-	6	Physalin A;Physalin F;Physalin G;Physalin N;Physalin P;Isophysalin G	HMDB0033773;HMDB0034092;HMDB0034340;HMDB0039080;HMDB0039639;HMDB0039698	2	Phosphamidon;Prenylated_FMNH2	C18689;C21215
neg-M298T340	2.5852e+06	1.76896e+06	1.18848e+06	1.5002e+06	1.95203e+06	884506	620893	335336	275035	633308	1.26005e+06	910898	0.40848	0.00790992	0.0151515	0.15217	0.169062	0.916667	0.666667	1	1.56805	0.11404	down	298.239	5.67435	1	0	-	Unknown	-	-	-	1	Pentadecanoylglycine	HMDB0013300	1	6-Oxabicyclo[3.1.0]hexane-2-undecanoic_acid_methyl_ester	C15465
neg-M299T253_2	3.0682e+06	2.12453e+06	2.57754e+06	1.34407e+06	4.91916e+06	4.94229e+06	1.04232e+06	297421	717954	396650	465844	2.08886e+06	0.26397	0.00273487	0.004329	0.105347	0.106414	0.972222	0.833333	1	2.24884	0.097181	down	299.165	4.22375	1	1	13,14-Dihydro-15-ketotetranorprostaglandin F1.alpha.	Unknown	-	NA	NA	8	2-Methoxyestrone;19-Oxoandrost-4-ene-3,17-dione;Adrenosterone;2-Hydroxy-3-methoxyestrone;Testolactone;Sageone;Ginsenoyne F;4-Methoxyestrone	HMDB0000010;HMDB0006768;HMDB0006772;HMDB0011195;HMDB0015031;HMDB0038684;HMDB0039569;HMDB0060088	16	Testolactone;Adrenosterone;19-Oxoandrost-4-ene-3,17-dione;2-Methoxyestrone;11alpha-Hydroxyandrosta-1,4-diene-3,17-dione;9alpha-Hydroxyandrosta-1,4-diene-3,17-dione;14-Hydroxyandrosta-1,4-diene-3,17-dione;9beta,11beta-Epoxyandrost-4-ene-3,17-dione;17beta-Hydroxy-3-methoxyestra-1,3,5(10)-trien-16-one;D-Homo-17a-oxaandrosta-4,6-diene-3,17-dione;5alpha-Androst-1-ene-3,11,17-trione;Biondinin_C;Biondin…	C02197;C05285;C05297;C05299;C14587;C14909;C15150;C15200;C15295;C15386;C15406;C17850;C17851;C18510;C19944;C09697
neg-M299T391	6.34967e+08	2.59312e+08	2.75687e+08	1.71793e+08	2.84658e+08	354210522	5.26434e+07	1.69257e+07	3.55576e+07	1.14542e+08	1.01995e+08	2.26354e+08	0.276689	0.00802255	0.004329	0.152433	0.106414	0.972222	0.833333	1	2.20782	0.0475946	down	299.259	6.51535	1	1	12-Hydroxystearic acid	Lipids and lipid-like molecules	Fatty Acyls	HMDB0061706	null	11	(R)-3-Hydroxy-Octadecanoic acid;xi-10-Hydroxyoctadecanoic acid;9-hydroxyoctadecanoic acid;13-hydroxyoctadecanoic acid;12-Hydroxystearic acid;2-hydroxystearate;5-Hydroxyoctadecanoic acid;7-Hydroxyoctadecanoic acid;8-Hydroxyoctadecanoic acid;11-Hydroxyoctadecanoic acid;6-Hydroxyoctadecanoic acid	HMDB0010737;HMDB0037396;HMDB0061661;HMDB0061662;HMDB0061706;HMDB0062549;HMDB0112180;HMDB0112181;HMDB0112182;HMDB0112183;HMDB0112193	3	(R)-2-Hydroxystearate;(S)-2-Hydroxystearate;(R)-10-Hydroxystearate	C03042;C03045;C03195
neg-M299T52_3	473893	1.39109e+06	1.427e+06	7.23636e+06	2.51993e+06	1.69956e+06	6.68345e+06	6.40206e+06	1.04703e+07	5.64376e+06	6.77448e+06	2.5099e+06	2.60947	0.0191567	0.0649351	0.203614	0.306606	0.833333	0.5	1	2.26693	0.0597684	up	299.099	0.871422	1	0	-	Unknown	-	-	-	12	{[3-hydroxy-2-(phenylmethylidene)heptyl]oxy}sulfonic acid;{[1-hydroxy-2-(phenylmethylidene)heptan-3-yl]oxy}sulfonic acid;{3-[(1Z)-3-hydroxy-2-pentylprop-1-en-1-yl]phenyl}oxidanesulfonic acid;{[(2Z)-2-[(3-hydroxyphenyl)methylidene]heptyl]oxy}sulfonic acid;{4-[(1Z)-3-hydroxy-2-pentylprop-1-en-1-yl]phenyl}oxidanesulfonic acid;{[(2Z)-2-[(4-hydroxyphenyl)methylidene]heptyl]oxy}sulfonic acid;{[(2Z)-6-h…	HMDB0126525;HMDB0126526;HMDB0126528;HMDB0126529;HMDB0126531;HMDB0126532;HMDB0126535;HMDB0126536;HMDB0126540;HMDB0126543;HMDB0126544;HMDB0038546	2	beta-Snyderol;Cucumopine	C17179;C08475
neg-M299T52_4	675049	313050	784427	703719	2.94756e+06	1.10511e+06	679418	1.41114e+06	3.84103e+06	3.02597e+06	4.86448e+06	3.15732e+06	2.60064	0.0377221	0.0411255	0.264333	0.252734	0.861111	0.583333	1	1.58445	0.4216	up	299.136	0.873217	1	0	-	Unknown	-	-	-	0	-	-	2	Dapdiamide_A;D-Phe-Pro-Arg-CH2Cl	C20962;C02828
neg-M300T254	3.38061e+06	3.22737e+06	3.49352e+06	1.41128e+06	9.2107e+06	8.25675e+06	512957	394820	381469	446697	414095	1.13467e+06	0.113343	0.000215711	0.0021645	0.0461777	0.0901643	1	1	1	2.80652	0.300437	down	300.173	4.24083	1	0	-	Unknown	-	-	-	1	Tropicamide	HMDB0014947	1	Tropisetron	C13666
neg-M300T391	121074594	4.8349e+07	5.05018e+07	3.19378e+07	5.3145e+07	6.59401e+07	1.00005e+07	3.29239e+06	6.87387e+06	2.12418e+07	1.92588e+07	4.22458e+07	0.277433	0.00772019	0.004329	0.151472	0.106414	0.972222	0.888889	1	2.18994	0.0528025	down	300.263	6.51535	0	0	-	Unknown	-	-	-	0	-	-	0	-	-
neg-M301T188	407037	756315	658818	1.55715e+06	3.99845e+06	1.41833e+06	3.10901e+06	7.0332e+06	7.44114e+06	1.57921e+06	942330	5.14045e+06	2.87006	0.0448728	0.0411255	0.280066	0.252734	0.861111	0.611111	1	1.71573	0.312714	up	301.152	3.13332	1	0	-	Unknown	-	-	-	0	-	-	1	Pulcherriminic_acid	C20515
neg-M301T223_1	2.26679e+07	1.80914e+07	1.50894e+07	9.78842e+06	1.01244e+07	2.14695e+07	6.01903e+06	7.04459e+06	3.56387e+06	7.3974e+06	8.72281e+06	10568935	0.445503	0.00354265	0.00865801	0.114684	0.135399	0.944444	0.75	1	1.55384	0.414065	down	301.112	3.72408	1	0	-	Unknown	-	-	-	0	-	-	3	Pyronine_Y;Cumyluron;Triamcinolone_hexacetonide	C11179;C18425;C08185
neg-M301T237	8.6439e+06	4.96742e+06	8.18094e+06	5.73205e+06	8.42037e+06	6.11523e+06	1.21097e+07	1.54844e+07	1.94644e+07	2.42191e+07	2.12229e+07	1.13342e+07	2.46873	0.000295223	0.0021645	0.052148	0.0901643	1	1	1	1.65429	0.0201503	up	301.145	3.94334	1	1	Enterodiol	Lignans, neolignans and related compounds	Dibenzylbutane lignans	HMDB0005056	C18166	6	4-(1-hydroxy-3-phenylpropyl)-5-methoxy-2,6-dimethylbenzene-1,3-diol;6-Ketoestriol;Enterodiol;Nordihydroguaiaretate;Masoprocol;Verimol D	HMDB0126616;HMDB0000530;HMDB0005056;HMDB0012270;HMDB0014325;HMDB0036472	6	Arnebinone;Nordihydroguaiaretic_acid;3,3'-Dihydroxyhexestrol;Enterodiol;Prosolanapyrone_III;(-)-Solanapyrone_A	C10302;C10719;C14243;C18166;C19934;C20201
neg-M301T259	1.38766e+07	1.04473e+07	1.16391e+07	1.03981e+07	1.34113e+07	2.00683e+07	6.24625e+06	3.47379e+06	3.46458e+06	3.06281e+06	5.79167e+06	4.93294e+06	0.337823	5.1e-05	0.0021645	0.0388289	0.0901643	1	1	1	2.07746	0.072781	down	301.155	4.32453	1	1	.alpha.-Hydroxyfarnesylphosphonic acid	Organic acids and derivatives	-	NA	NA	9	Morphine;Hydromorphone;Piperine;Erysopine;Secodemethylclausenamide;(-)-Morphine;Norcodeine;Dihydroisomorphine;norhydrocodone	HMDB0014440;HMDB0014472;HMDB0029377;HMDB0030256;HMDB0032961;HMDB0040987;HMDB0060657;HMDB0060929;HMDB0061070	12	trans,trans-Farnesyl_phosphate;Morphine;Piperine;(S)-Coclaurine;(R,S)-Coclaurine;(R)-Coclaurine;Hydromorphone;Narwedine;Erysonine;Apohyoscine;Cherylline;Norcodeine	C20121;C01516;C03882;C06161;C06348;C06349;C07042;C08534;C09422;C10844;C12167;C16576
neg-M301T391	1.14173e+07	4.76021e+06	5.1905e+06	3.0245e+06	5.32826e+06	6.26365e+06	946154	217318	562588	2.06944e+06	1.92338e+06	3.95187e+06	0.268748	0.0109617	0.004329	0.166356	0.106414	0.972222	0.833333	1	2.20152	0.0448469	down	301.266	6.51534	0	0	-	Unknown	-	-	-	0	-	-	0	-	-
neg-M302T181	622569	1.28978e+06	729862	2.09947e+06	3.74101e+06	3.0965e+06	6.18342e+06	7.09813e+06	9.12482e+06	3.80565e+06	1.98302e+06	3.04265e+06	2.69774	0.0197906	0.0411255	0.205042	0.252734	0.861111	0.624306	1	1.76171	0.175926	up	302.136	3.01647	1	0	-	Unknown	-	-	-	1	N5-Acetyl-N2-gamma-L-glutamyl-L-ornithine	HMDB0039423	1	Nicotianamine	C05324
neg-M302T194_2	932793	940390	958447	3.09697e+06	2.43127e+06	2.89375e+06	844187	367016	646792	128809	233929	2.01186e+06	0.376109	0.0304525	0.0151515	0.241954	0.169062	0.916667	0.693056	1	1.71664	0.428358	down	302.121	3.23135	1	0	-	Unknown	-	-	-	2	2-Methoxy-9-phenyl-1H-phenalen-1-one;Benzo[a]pyrene-7,8-diol	HMDB0030840;HMDB0060438	6	Benzo[a]pyrene-7,8-diol;Benzo[a]pyrene-cis-4,5-dihydrodiol;Benzo[a]pyrene-cis-7,8-dihydrodiol;Benzo[a]pyrene-cis-9,10-dihydrodiol;Benzo[a]pyrene-cis-11,12-dihydrodiol;Benzo[a]pyrene-trans-11,12-dihydrodiol	C14852;C18270;C18275;C18276;C18284;C18285
neg-M302T237	1.61236e+06	815971	1.44155e+06	1.13235e+06	1.30771e+06	628360	2.22636e+06	2.96263e+06	3.7108e+06	4.6602e+06	4.02766e+06	2.10807e+06	2.83869	0.000359593	0.0021645	0.0542774	0.0901643	1	1	1	1.92839	0.044072	up	302.148	3.94585	1	0	-	Unknown	-	-	-	4	Glutamylarginine;gamma-Glutamylarginine;Tryptophyl-Valine;Valyl-Tryptophan	HMDB0028813;HMDB0029143;HMDB0029096;HMDB0029138	5	N(6)-[(Indol-3-yl)acetyl]-L-lysine;Pilosine;Levcromakalim;Cromakalim;Difenoxuron	C04211;C10610;C11697;C11819;C19076
neg-M302T259	2.26908e+06	1.32199e+06	1.59362e+06	1.57932e+06	2.01218e+06	3.73489e+06	550822	623525	521503	282311	793912	765849	0.282783	0.000166981	0.0021645	0.0445052	0.0901643	1	1	1	2.20207	0.148549	down	302.159	4.32477	1	0	-	Unknown	-	-	-	1	Pimelylcarnitine	HMDB0013328	0	-	-
neg-M302T391	1.00408e+06	336096	190506	101855	362444	405963	28187.4	113408	146285	100007	59470.1	182864	0.262489	0.0136063	0.0151515	0.178211	0.169062	0.916667	0.722222	1	1.77733	0.185847	down	302.268	6.51654	1	0	-	Unknown	-	-	-	2	Avocadene;12-hydroxyheptadecanoic acid	HMDB0031042;HMDB0061663	2	3-Hydroxy-palmitic_acid_methyl_ester;2-Methoxyhexadecanoic_acid	C11849;C13947
neg-M302T45	250311	112030	169813	373793	270184	175567	569518	1.35729e+06	1.01372e+06	553603	770954	406832	3.45633	0.000601525	0.0021645	0.0615326	0.0901643	1	1	1	1.94341	0.208997	up	302.111	0.745742	1	0	-	Unknown	-	-	-	1	Corchoroside A	HMDB0033846	3	N-Glucosylnicotinate;Helveticoside;Corotoxigenin-3-O-alpha-L-rhamnopyranoside	C03003;C08869;C17525
neg-M302T53_1	4.35645e+06	3.22043e+06	5.07872e+06	1.02938e+07	2.24082e+06	3.04102e+06	2.70291e+06	1.98771e+06	1.30154e+06	4.69194e+06	1.79732e+06	1.6185e+06	0.499444	0.0438866	0.0411255	0.278301	0.252734	0.861111	0.583333	1	1.13567	0.323619	down	301.998	0.885058	0	0	-	Unknown	-	-	-	0	-	-	0	-	-
neg-M303T122	6.61767e+06	2.39137e+06	3.89562e+06	2.02896e+06	1.61284e+06	1.9825e+06	465504	1.11966e+06	609045	2.12437e+06	1.35096e+06	1.0438e+06	0.362317	0.00888964	0.0151515	0.155918	0.169062	0.916667	0.666667	1	1.67755	0.233796	down	303.12	2.03367	1	0	-	Unknown	-	-	-	6	2'-Deoxymugineic acid;2-(1,2,3,4-Tetrahydroxybutyl)-6-(2,3,4-trihydroxybutyl)pyrazine;Deoxyfructosazine;Tetraphyllin B;Corchorosol A;Delavirdine	HMDB0033909;HMDB0034894;HMDB0038696;HMDB0029914;HMDB0041137;HMDB0014843	6	2'-Deoxymugineic_acid;Volkenin;Rhodexin_A;Mallogenin-3-o-alpha-L-rhamnopyranoside;Coroglaucigenin-3-o-alpha-L-rhamnopyranoside;Delavirdine	C15485;C08344;C08877;C17522;C17524;C06941
neg-M303T239	1.91558e+07	1.11802e+08	112024189	6.29288e+07	5.30421e+06	1.00331e+07	7.01234e+06	6.49064e+06	6.20609e+06	3.75728e+06	1.04864e+07	3.40614e+06	0.116293	0.0243942	0.0411255	0.221836	0.252734	0.861111	0.611111	1	2.06144	0.439839	down	303.131	3.98152	1	0	-	Unknown	-	-	-	1	N-Ribosylhistidine	HMDB0002089	2	Nopaline;Clavamycin_E	C01682;C17365
neg-M303T257	1233614368	1623927920	1375172176	8.36844e+08	4.31247e+08	4.65318e+08	6.57267e+08	6.1833e+08	5.70119e+08	1.30162e+08	2.92001e+08	3.36663e+08	0.436555	0.0344294	0.0649351	0.255635	0.306606	0.833333	0.555556	1	1.44062	0.0251612	down	303.127	4.28123	1	0	-	Unknown	-	-	-	1	Rutaecarpine	HMDB0042010	1	Rutaecarpine	C09238
neg-M303T53	1.01133e+06	2.65614e+06	2.58929e+06	2.0624e+06	2.34546e+06	2.87579e+06	1.07573e+07	1.05751e+07	1.36279e+07	5.22147e+06	6.38724e+06	3.0442e+06	3.66408	0.00169408	0.0021645	0.0904781	0.0901643	1	1	1	1.84607	0.292005	up	303.071	0.884715	1	0	-	Unknown	-	-	-	6	[4-(2-phenylcyclobutyl)phenyl]oxidanesulfonic acid;[(1,3-diphenylbut-3-en-2-yl)oxy]sulfonic acid;[(1,3-diphenylbut-3-en-1-yl)oxy]sulfonic acid;[4-(4-phenylbut-1-en-2-yl)phenyl]oxidanesulfonic acid;[3-(4-phenylbut-1-en-2-yl)phenyl]oxidanesulfonic acid;Demonomethylchlorpromazine	HMDB0134573;HMDB0135564;HMDB0135568;HMDB0135570;HMDB0135572;HMDB0061135	3	Schisantherin_A;Lappaol_A;Gomisin_G	C10881;C17684;C17819
neg-M303T55	204562	356472	215047	776912	742894	152076	5.64096e+06	1.25028e+07	555050	5.10805e+06	381040	461781	10.0695	0.0437658	0.0649351	0.278216	0.306606	0.833333	0.555556	1	2.30568	0.446655	up	303.05	0.908542	1	0	-	Unknown	-	-	-	32	6,7-dihydroxy-3-(2,4,5-trihydroxyphenyl)-3,4-dihydro-2H-1-benzopyran-4-one;2-(3,5-dihydroxyphenyl)-3,5,7-trihydroxy-3,4-dihydro-2H-1-benzopyran-4-one;3-(3,5-dihydroxyphenyl)-1-(2,4,6-trihydroxyphenyl)propane-1,2-dione;3,5,6,7-tetrahydroxy-2-(3-hydroxyphenyl)-3,4-dihydro-2H-1-benzopyran-4-one;3,5,6,7-tetrahydroxy-2-(4-hydroxyphenyl)-3,4-dihydro-2H-1-benzopyran-4-one;3-(4-hydroxyphenyl)-1-(2,3,4,6-…	HMDB0125017;HMDB0125208;HMDB0125211;HMDB0125220;HMDB0125366;HMDB0125368;HMDB0125371;HMDB0125372;HMDB0126023;HMDB0126025;HMDB0126029;HMDB0126030;HMDB0126033;HMDB0126035;HMDB0126039;HMDB0126040;HMDB0126565;HMDB0128217;HMDB0129344;HMDB0129353;HMDB0129359;HMDB0130177;HMDB0130180;HMDB0130332;HMDB0131756;HMDB0131926;HMDB0133541;HMDB0133542;HMDB0133543;HMDB0137814;HMDB0040631;HMDB0006944	3	Taxifolin;Pentahydroxyflavanone;cis-Dihydroquercetin	C01617;C05911;C12316
neg-M304T129	150075	494580	516241	2.06302e+06	896086	612133	1.37443e+06	2.98157e+06	8.36983e+06	1.84921e+06	632443	1.34718e+06	3.49835	0.0388723	0.0411255	0.267035	0.252734	0.861111	0.583333	1	1.66014	0.256683	up	304.152	2.14405	1	0	-	Unknown	-	-	-	1	Syndesine	HMDB0039161	3	Buprofezin;6'-Oxolividamine;4'-Oxolividamine	C10912;C21256;C21257
neg-M304T257	1.72078e+08	2.28439e+08	195595341	1.18117e+08	5.60612e+07	6.62164e+07	92537877	8.78372e+07	8.07227e+07	1.86531e+07	4.2001e+07	4.89744e+07	0.443184	0.0403761	0.0649351	0.270387	0.306606	0.833333	0.526389	1	1.394	0.0303801	down	304.131	4.27945	1	0	-	Unknown	-	-	-	3	Threoninyl-Tryptophan;Tryptophyl-Threonine;3-Carboxy-2,3,4,9-tetrahydro-1H-pyrido[3,4-b]indole-1-propanoic acid	HMDB0029072;HMDB0029093;HMDB0034881	2	Imazamox;Myclobutanil	C18598;C18477
neg-M304T53_3	87884.1	233040	291658	606108	1.9365e+06	1.06598e+06	1.70414e+06	1.4579e+06	9.5992e+06	1.32156e+06	753430	1.47164e+06	3.86335	0.0362516	0.0649351	0.260349	0.306606	0.833333	0.56875	1	1.90077	0.0927141	up	304.152	0.883255	1	0	-	Unknown	-	-	-	1	Syndesine	HMDB0039161	3	Buprofezin;6'-Oxolividamine;4'-Oxolividamine	C10912;C21256;C21257
neg-M305T249	1.13855e+06	563191	893282	609075	1.53779e+06	2.65592e+06	151489	363627	413698	868146	549796	284338	0.355659	0.0133344	0.00865801	0.177161	0.135399	0.944444	0.777778	1	1.76649	0.175708	down	305.187	4.14514	1	0	-	Unknown	-	-	-	10	Donepezil metabolite M4;Hyoscyamine;Atropine;Dihydroferuperine;TG(8:0/8:0/a-13:0)[rac];TG(8:0/8:0/i-13:0);TG(8:0/8:0/13:0);TG(a-13:0/8:0/8:0)[rac];TG(i-13:0/8:0/8:0);TG(13:0/8:0/8:0)	HMDB0013960;HMDB0014568;HMDB0014712;HMDB0040700;HMDB0071246;HMDB0071529;HMDB0072647;HMDB0096559;HMDB0096560;HMDB0096561	11	9-Chloro-10-hydroxyhexadecanoic_acid;Atropine;L-Hyoscyamine;Mesembrine;Knightinol;Littorine;Lycoramine;cis-1,3,4,6,7,11b-Hexahydro-9-methoxy-2H-benzo[a]quinolizine-3-carboxylic_acid_ethyl_ester;3-Ethyl-1,3,4,6,7,11b-hexahydro-9,10-dimethoxy-2H-benzo[a]quinolizin-2-one;trans-1,3,4,6,7,11b-Hexahydro-9-methoxy-2H-benzo[a]quinolizine-3-carboxylic_acid_ethyl_ester;Deoxytubulosine	C13949;C01479;C02046;C09224;C10859;C10860;C12233;C14884;C14908;C15081;C11817
neg-M305T501_2	212825	166746	52904.4	86429.3	172079	484619	357500	399051	308347	878048	287504	333136	2.18066	0.0306529	0.0411255	0.242823	0.252734	0.861111	0.583333	1	1.48774	0.4102	up	305.26	8.34713	1	0	-	Unknown	-	-	-	0	-	-	1	17a-Aza-D-homoandrost-5-en-3beta-ol	C14958
neg-M306T52	3.09853e+06	572776	545323	1.12933e+06	3.13075e+06	656313	2.40665e+06	1.98286e+06	5.08702e+06	2.439e+06	1.79255e+06	4.75306e+06	2.02136	0.0460742	0.132035	0.282234	0.413167	0.777778	0.444444	1	1.61635	0.157359	up	306.131	0.863336	1	0	-	Unknown	-	-	-	0	-	-	1	6'-Dehydro-6'-oxoparomamine	C17583
neg-M306T85	1.00598e+06	2.01329e+06	1.79485e+06	2.83057e+06	2.82306e+06	2.33843e+06	8.76716e+06	2.20326e+07	9.62294e+06	5.12146e+06	2.90105e+06	3.20464e+06	4.03319	0.010379	0.0021645	0.163798	0.0901643	1	1	1	2.03921	0.116008	up	306.062	1.4088	1	0	-	Unknown	-	-	-	2	D-Sedoheptulose 7-phosphate;Sedoheptulose 1-phosphate	HMDB0001068;HMDB0060509	9	Narciclasine;Sedoheptulose_7-phosphate;Sedoheptulose_1-phosphate;D-glycero-beta-D-manno-Heptose_7-phosphate;D-glycero-beta-D-manno-Heptose_1-phosphate;D-glycero-alpha-D-manno-Heptose_7-phosphate;D-glycero-alpha-D-manno-Heptose_1-phosphate;D-glycero-D-manno-Heptose_7-phosphate;alpha-D-Sedoheptulopyranose_7-phosphate	C08533;C05382;C06222;C07836;C07838;C19878;C19880;C19882;C20956
neg-M307T221_2	3.95027e+06	6.13514e+06	5.09341e+06	3.27041e+06	2.4645e+06	2.25612e+06	1.74139e+06	2.90169e+06	1.51459e+06	1.25531e+06	1.61344e+06	1.62325e+06	0.459635	0.00437261	0.00865801	0.122417	0.135399	0.944444	0.777778	1	1.63405	0.0279902	down	307.176	3.68242	1	0	-	Unknown	-	-	-	3	(R)-1-O-b-D-glucopyranosyl-1,3-octanediol;1-(11Z,14Z-eicosadienoyl)-glycero-3-phosphate;LysoPA(20:2(11Z,14Z)/0:0)	HMDB0029362;HMDB0062303;HMDB0114758	1	Eseridine	C09176
neg-M307T256	7.03557e+06	9.77225e+06	7.71124e+06	7.97784e+06	3.97646e+06	5.29563e+06	3.31782e+06	2.48827e+06	1.78791e+06	1.13358e+06	1.68726e+06	3.07848e+06	0.323047	0.000348994	0.0021645	0.0542774	0.0901643	1	1	1	2.01232	0.0434125	down	307.068	4.2682	1	0	-	Unknown	-	-	-	1	(6R)-5,10-methenyltetrahydrofolate	HMDB0062623	0	-	-
neg-M308T230	6.66431e+06	1.15408e+07	7.68571e+06	5.27446e+06	3.44714e+06	9.4198e+06	4.94234e+06	4.59837e+06	4.08719e+06	1.31896e+06	710168	1.5848e+06	0.391573	0.0191543	0.0151515	0.203614	0.169062	0.916667	0.722222	1	1.89427	0.0194716	down	308.006	3.825	1	0	-	Unknown	-	-	-	1	3-[3,5-dihydroxy-4-(sulfooxy)phenyl]-2-oxopropanoic acid	HMDB0125280	0	-	-
neg-M308T431	248154	194595	56611.3	140187	168660	440064	464465	606232	436883	688471	555241	234780	2.39216	0.0144426	0.0151515	0.182937	0.169062	0.916667	0.722222	1	1.65134	0.241169	up	308.223	7.17607	1	0	-	Unknown	-	-	-	3	(2'E,4'Z,7'Z,8E)-Colnelenic acid;Panaquinquecol 1;[7]-Paradol	HMDB0030996;HMDB0038035;HMDB0040806	9	12-OPDA;(9Z,15Z)-(13S)-12,13-Epoxyoctadeca-9,11,15-trienoic_acid;alpha-Licanic_acid;(9R,13R)-12-Oxo-phytodienoic_acid;17beta-Hydroxy-2-oxa-5alpha-androstan-3-one;Etherolenic_acid;Colnelenic_acid;9,10-EOT;10-OPDA	C01226;C04672;C08319;C13816;C14911;C16319;C16320;C16324;C16325
neg-M309T326	9.30477e+06	9.93806e+06	5.85491e+06	1.11905e+07	5.24592e+06	7.68296e+06	3.27114e+07	1.62706e+07	2.11607e+07	1.20963e+07	1.99009e+07	7.75407e+06	2.23284	0.0134884	0.0151515	0.177457	0.169062	0.916667	0.666667	1	1.51481	0.316979	up	309.207	5.42964	1	1	12(13)Ep-9-KODE	Lipids and lipid-like molecules	Fatty Acyls	HMDB0013623	null	7	12(13)Ep-9-KODE;(9Z,11R,12S,13S,15Z)-12,13-Epoxy-11-hydroxy-9,15-octadecadienoic acid;Sterebin A;Auxin b;Cohibin A;Cohibin B;TetraHCA	HMDB0013623;HMDB0033505;HMDB0035337;HMDB0038484;HMDB0031168;HMDB0031169;HMDB0062534	8	13(S)-HPOT;(9Z,12Z,15Z)-(7S,8S)-Dihydroxyoctadeca-9,12,15-trienoic_acid;Dihydroalbocycline;9(S)-HPOT;2(R)-HPOT;(9R,10E,12Z,15Z)-9-Hydroperoxyoctadeca-10,12,15-trienoate;(8E,10S,12Z,15Z)-10-Hydroperoxyoctadeca-8,12,15-trienoate;Amitraz	C04785;C07357;C15753;C16321;C16341;C19936;C20704;C10995
neg-M310T193	327581	417984	351097	603773	332434	413275	1.14554e+06	1.11035e+06	4.13004e+06	758585	744653	597552	3.46943	0.0141871	0.004329	0.181676	0.106414	0.972222	0.833333	1	1.8863	0.160101	up	310.178	3.21634	1	0	-	Unknown	-	-	-	9	N-(4-aminobutyl)-3-(4-hydroxy-3,5-dimethoxyphenyl)prop-2-enimidic acid;Isoleucyl-Tyrosine;Leucyl-Tyrosine;Tyrosyl-Isoleucine;Tyrosyl-Leucine;Sinapoylputrescine;3-cis-Hydroxy-b,e-Caroten-3'-one;(3R,6'R)-3-Hydroxy-3',4'-didehydro-beta,gamma-carotene;2',3'-Anhydrolutein	HMDB0139646;HMDB0028919;HMDB0028941;HMDB0029108;HMDB0029109;HMDB0033464;HMDB0002890;HMDB0112260;HMDB0112261	2	Echinenone;Hydroxychlorobactene	C08592;C15911
neg-M310T315	1.43843e+06	2.06042e+06	1.40952e+06	1.29608e+06	1.3954e+06	1.08552e+06	2.48928e+06	4.78658e+06	6.15047e+06	1.89788e+06	2.03253e+06	2.58004e+06	2.29544	0.0104092	0.00865801	0.163798	0.135399	0.944444	0.777778	1	1.56141	0.17903	up	310.21	5.24593	0	0	-	Unknown	-	-	-	0	-	-	0	-	-
neg-M310T430	221270	144532	55886.7	103774	128475	157807	359855	408204	190524	511282	317865	90309.1	2.31358	0.0370938	0.0649351	0.262203	0.306606	0.833333	0.5	1	1.34885	0.322171	up	310.211	7.17458	1	0	-	Unknown	-	-	-	1	Proparacaine	HMDB0014945	2	Proparacaine;Propoxycaine	C07383;C07895
neg-M311T208_2	2.08618e+08	1.89667e+08	1.76558e+08	1.14842e+08	4.46403e+07	5.51217e+07	4.6813e+07	3.57658e+07	3.42587e+07	2.99314e+07	2.65867e+07	2.33787e+07	0.249205	0.004382	0.004329	0.122417	0.106414	0.972222	0.833333	1	1.92201	0.0455817	down	311.117	3.46213	1	1	Nivalenol	Lipids and lipid-like molecules	Prenol lipids	HMDB0004304	C06080	24	6-(2-benzyl-3-oxopropoxy)-3,4,5-trihydroxyoxane-2-carboxylic acid;3,4,5-trihydroxy-6-(2-methyl-3-oxo-1-phenylpropoxy)oxane-2-carboxylic acid;3,4,5-trihydroxy-6-[3-(2-methyl-3-oxopropyl)phenoxy]oxane-2-carboxylic acid;3,4,5-trihydroxy-6-[4-(2-methyl-3-oxopropyl)phenoxy]oxane-2-carboxylic acid;3,4,5-trihydroxy-6-[(2E)-3-hydroxy-2-(phenylmethylidene)propoxy]oxane-2-carboxylic acid;3,4,5-trihydroxy-6…	HMDB0133636;HMDB0133639;HMDB0133641;HMDB0133643;HMDB0133645;HMDB0133647;HMDB0133650;HMDB0133653;HMDB0133657;HMDB0133675;HMDB0133732;HMDB0133733;HMDB0133736;HMDB0133739;HMDB0133742;HMDB0133767;HMDB0133769;HMDB0133771;HMDB0133773;HMDB0135244;HMDB0135652;HMDB0030678;HMDB0035441;HMDB0060021	0	-	-
neg-M311T247	3.28027e+06	5.22978e+06	5.15698e+06	3.62472e+06	4.45774e+06	3.50062e+06	2.33299e+06	1.65269e+06	1.43167e+06	1.23321e+06	1.68585e+06	1.91567e+06	0.406021	2.56e-05	0.0021645	0.0374413	0.0901643	1	1	1	1.85218	0.0460369	down	311.063	4.12042	1	0	-	Unknown	-	-	-	3	(Z)-Resveratrol 3,4'-diglucoside;{3,8,15-trihydroxy-16,17-dimethoxy-9-oxotricyclo[12.3.1.1虏,鈦禲nonadeca-1(17),2,4,6(19),14(18),15-hexaen-7-yl}oxidanesulfonic acid;{3,7,15-trihydroxy-16,17-dimethoxy-9-oxotricyclo[12.3.1.1虏,鈦禲nonadeca-1(17),2,4,6(19),14(18),15-hexaen-8-yl}oxidanesulfonic acid	HMDB0039910;HMDB0133716;HMDB0133717	2	Inosine-5'-carboxylate;Delavirdine_mesylate	C03280;C08087
neg-M312T208	2.72096e+07	2.26459e+07	2.23343e+07	1.64304e+07	8.16772e+06	7.61516e+06	6.14888e+06	625090	8.70011e+06	4.77368e+06	2.68549e+06	4.04168e+06	0.258373	0.0090284	0.00865801	0.156821	0.135399	0.944444	0.833333	1	1.98993	0.465561	down	312.121	3.45848	1	0	-	Unknown	-	-	-	3	1-iodo-2-methylundecane;Aspartyl-Tyrosine;Tyrosyl-Aspartate	HMDB0062727;HMDB0028765;HMDB0029101	2	4-Nitrophenyl-3-ketovalidamine;Medinoterb_acetate	C03995;C19068
neg-M312T209	405384	307244	333394	791335	327909	548043	3.0769e+06	1.7499e+06	7.22008e+06	8.06294e+06	1.47705e+06	444774	8.11984	0.00949621	0.00865801	0.160642	0.135399	0.944444	0.75	1	2.34528	0.218276	up	312.157	3.4904	1	0	-	Unknown	-	-	-	1	Methdilazine	HMDB0015038	1	Methdilazine	C07175
neg-M312T254	1.07557e+06	526020	1.10055e+06	631922	745773	718433	426426	398333	585545	235694	328565	406850	0.496306	0.00220794	0.004329	0.0993244	0.106414	0.972222	0.859722	1	1.46506	0.292495	down	312.1	4.23957	1	0	-	Unknown	-	-	-	3	5,5',6,6'-Tetrahydroxy-3,3'-biindolyl;5-Hydroxy-4-methoxy-3-methyl-2,6-canthinedione;Phenytoin methylcatechol	HMDB0029301;HMDB0040798;HMDB0060867	1	3,3'-Dimethoxybenzidine-4,4'-diisocyanate	C19403
neg-M312T42	142461	335837	170003	282522	217982	289333	415372	681282	1.25451e+06	1.32631e+06	315511	216818	2.92726	0.0303499	0.0411255	0.241581	0.252734	0.861111	0.583333	1	1.4824	0.134305	up	312.019	0.707864	0	0	-	Unknown	-	-	-	0	-	-	0	-	-
neg-M312T464	1.33703e+06	1.21037e+06	74747.2	687456	412871	1.06166e+06	1.68115e+06	1.81626e+06	1.61106e+06	3.00607e+06	2.02281e+06	1.20862e+06	2.37159	0.0488416	0.00865801	0.289391	0.135399	0.944444	0.777778	1	1.9838	0.13789	up	312.226	7.7306	0	0	-	Unknown	-	-	-	0	-	-	0	-	-
neg-M313T41_2	478478	724442	663017	1.21749e+06	1.22891e+06	1.37176e+06	2.69628e+06	2.79433e+06	2.84238e+06	3.56282e+06	934198	1.76906e+06	2.56841	0.00551725	0.0151515	0.136298	0.169062	0.916667	0.722222	1	1.74763	0.257628	up	313.051	0.681689	1	0	-	Unknown	-	-	-	1	Malaoxon	HMDB0060627	1	Malaoxon	C07498
neg-M313T75	2.94598e+06	2.29961e+06	2.78625e+06	1.44933e+06	914402	870750	832606	522972	372160	581125	1.50828e+06	1.10182e+06	0.436608	0.0231035	0.0411255	0.218624	0.252734	0.861111	0.583333	1	1.53977	0.152049	down	313.005	1.24259	0	0	-	Unknown	-	-	-	0	-	-	0	-	-
neg-M314T197_2	1.73095e+06	1.86362e+06	2.45423e+06	3.23015e+06	3.5954e+06	3.43027e+06	7.95268e+06	4.3799e+06	2.07612e+07	5.62463e+06	3.33911e+06	4220215	2.83832	0.022435	0.00865801	0.21558	0.135399	0.944444	0.777778	1	1.65091	0.107046	up	314.173	3.28499	1	0	-	Unknown	-	-	-	1	Olomoucine	HMDB0035233	0	-	-
neg-M315T279	1.12461e+08	4.85959e+07	5.26601e+07	2.48658e+07	3.98449e+07	3.79265e+07	1.32729e+07	1.26529e+07	8.02917e+06	1.35603e+07	3.18258e+07	4.22144e+07	0.384239	0.0121367	0.025974	0.172599	0.208806	0.888889	0.638889	1	1.78804	0.0252019	down	315.254	4.65509	1	1	(9S,10S)-9,10-dihydroxyoctadecanoate	Lipids and lipid-like molecules	Fatty Acyls	HMDB0059633	C15988	8	MG(0:0/i-15:0/0:0);MG(0:0/a-15:0/0:0)[rac];MG(a-15:0/0:0/0:0)[rac];MG(i-15:0/0:0/0:0);MG(0:0/15:0/0:0);MG(15:0/0:0/0:0);(+)-15,16-Dihydroxyoctadecanoic acid;(9S,10S)-9,10-dihydroxyoctadecanoate	HMDB0072849;HMDB0072862;HMDB0072865;HMDB0072878;HMDB0011532;HMDB0011563;HMDB0031008;HMDB0059633	3	(9R,10R)-Dihydroxyoctadecanoic_acid;(9S,10S)-9,10-Dihydroxyoctadecanoate;9,10-Dihydroxystearate	C08314;C15988;C19622
neg-M315T290	6.91257e+07	1.31834e+08	9.55186e+07	1.98666e+07	3.41861e+07	1.70824e+07	15154021	1.70695e+07	1.7694e+07	1.28618e+07	1.82335e+07	2.76911e+07	0.295701	0.0365722	0.025974	0.26105	0.208806	0.888889	0.638889	1	1.70127	0.0187164	down	315.254	4.84037	1	1	(9S,10S)-9,10-dihydroxyoctadecanoate	Lipids and lipid-like molecules	Fatty Acyls	HMDB0059633	C15988	8	MG(0:0/i-15:0/0:0);MG(0:0/a-15:0/0:0)[rac];MG(a-15:0/0:0/0:0)[rac];MG(i-15:0/0:0/0:0);MG(0:0/15:0/0:0);MG(15:0/0:0/0:0);(+)-15,16-Dihydroxyoctadecanoic acid;(9S,10S)-9,10-dihydroxyoctadecanoate	HMDB0072849;HMDB0072862;HMDB0072865;HMDB0072878;HMDB0011532;HMDB0011563;HMDB0031008;HMDB0059633	3	(9R,10R)-Dihydroxyoctadecanoic_acid;(9S,10S)-9,10-Dihydroxyoctadecanoate;9,10-Dihydroxystearate	C08314;C15988;C19622
neg-M316T198	553935	687218	597536	286935	246703	258450	242877	301408	261571	68189	129263	171037	0.446387	0.0195229	0.0411255	0.204467	0.252734	0.861111	0.624306	1	1.6131	0.112964	down	315.581	3.3083	0	0	-	Unknown	-	-	-	0	-	-	0	-	-
neg-M316T290	1.33714e+07	2.50047e+07	1.74546e+07	3.48518e+06	6.52178e+06	3.19734e+06	3.00618e+06	3.14019e+06	3.43184e+06	2.37228e+06	3.30142e+06	5.22946e+06	0.296681	0.0402867	0.025974	0.270216	0.208806	0.888889	0.666667	1	1.70203	0.0338611	down	316.258	4.8257	0	0	-	Unknown	-	-	-	0	-	-	0	-	-
neg-M316T50	1.67631e+06	2.18768e+06	1.42021e+06	694458	1.89153e+06	737632	383485	162935	212293	240350	735547	943179	0.311088	0.00531444	0.0151515	0.134631	0.169062	0.916667	0.75	1	2.02517	0.206347	down	316.016	0.838985	1	0	-	Unknown	-	-	-	0	-	-	2	dTDP-5-dimethyl-L-lyxose;dTDP-3-O-methyl-beta-L-rhamnose	C12481;C21350
neg-M317T100	218908	290653	112780	433754	491009	524668	1.09161e+06	1.241e+06	1.06313e+06	720602	295404	639448	2.4381	0.018184	0.0151515	0.199303	0.169062	0.916667	0.666667	1	1.67985	0.349438	up	317.021	1.66693	1	0	-	Unknown	-	-	-	0	-	-	2	3-[(4-Amino-6-chloro-1,3,5-triazin-2-yl)amino]benzenesulfonate;Cefotaxime_sodium	C20939;C08113
neg-M317T207	9.1676e+06	5.27292e+06	9.82514e+06	3.53044e+06	3.21763e+06	3.36423e+06	4.44647e+06	2.09136e+06	2.0254e+06	1.88269e+06	2.2743e+06	2.14817e+06	0.432498	0.0124916	0.0151515	0.174575	0.169062	0.916667	0.722222	1	1.26067	0.29394	down	317.07	3.45813	1	0	-	Unknown	-	-	-	3	1-iodo-2-methylundecane;Aspartyl-Tyrosine;Tyrosyl-Aspartate	HMDB0062727;HMDB0028765;HMDB0029101	2	4-Nitrophenyl-3-ketovalidamine;Medinoterb_acetate	C03995;C19068
neg-M317T208_2	1.78265e+07	2.09052e+07	1.89997e+07	1.46004e+07	9.2555e+06	6.93651e+06	1.01678e+07	9.21235e+06	9.72745e+06	3.72648e+06	7.0189e+06	4.38862e+06	0.49977	0.0208436	0.0649351	0.209505	0.306606	0.833333	0.555556	1	1.37215	0.0599082	down	317.142	3.46831	1	1	Tyrosyl-Histidine	Organic acids and derivatives	Carboxylic acids and derivatives	HMDB0029107	null	6	2-hydroxy-2-[8-hydroxy-2-methyl-2-(4-methylpent-3-en-1-yl)-2H-chromen-5-yl]acetic acid;2-[1-hydroxy-3-(4-methoxyphenyl)propyl]-3,5-dimethoxyphenol;(S,E)-Zearalenone;2-Hydroxyenterodiol;4-Hydroxyenterodiol;6-Hydroxyenterodiol	HMDB0134720;HMDB0140290;HMDB0031752;HMDB0041649;HMDB0041681;HMDB0041699	1	Zearalenone	C09981
neg-M317T330	235696	693736	426229	289774	2.41191e+06	1.10621e+06	3.079e+06	991905	2.45378e+06	4.56095e+06	2.4553e+06	2.9126e+06	3.18647	0.00944943	0.00865801	0.160424	0.135399	0.944444	0.75	1	2.18328	0.142014	up	317.212	5.49372	1	0	-	Unknown	-	-	-	37	Leukotriene A4;5-HEPE;Oxymesterone;12-HEPE;14,15-EpETE;15-HEPE;15-KETE;17,18-EpETE;5-KETE;11R-HEPE;18R-HEPE;12-KETE;Methyl [8]-Shogaol;(ent-7alpha)-7-Hydroxy-8(14),15-pimaradien-19-oic acid;Galanal A;Ineketone;Steviol;Yucalexin B20;Yucalexin B22;ent-17-Hydroxy-15-kauren-19-oic acid;Yucalexin P17;Yucalexin A19;Aframodial;(ent-15beta)-15-Hydroxy-19-trachylobanoic acid;Grandiflorolic acid;Galanolact…	HMDB0001337;HMDB0005081;HMDB0006027;HMDB0010202;HMDB0010205;HMDB0010209;HMDB0010210;HMDB0010212;HMDB0010217;HMDB0012534;HMDB0012611;HMDB0013633;HMDB0030101;HMDB0035116;HMDB0035311;HMDB0036698;HMDB0036706;HMDB0036712;HMDB0036713;HMDB0036724;HMDB0036752;HMDB0036776;HMDB0036806;HMDB0036839;HMDB0036930;HMDB0037523;HMDB0038521;HMDB0039012;HMDB0039716;HMDB0041058;HMDB0060053;HMDB0061114;HMDB0062222;HMD…	23	Leukotriene_A4;4,5-Leukotriene_A4;15-OxoETE;Cyathin_A3;Ineketone;ent-7alpha-Hydroxykaur-16-en-19-oic_acid;17R,18S-Epoxy-5Z,8Z,11Z,14Z-icosatetraenoic_acid;11alpha,17beta-Dihydroxy-17-methylandrost-4-en-3-one;4,5alpha-Dihydro-2-(hydroxymethylene)testosterone;Oranabol;11beta,17beta-Dihydroxy-17-methylandrost-4-en-3-one;5-OxoETE;12-OxoETE;7alpha,17beta-Dihydroxy-17alpha-methylandrost-4-en-3-one;17be…	C00909;C02645;C04577;C09079;C09110;C11875;C13843;C14555;C14628;C14665;C14683;C14732;C14807;C14891;C14929;C14945;C14980;C15354;C15434;C17498;C17956;C18177;C20212
neg-M317T45	430224	973531	602602	1.78531e+06	6.41173e+06	1.69741e+06	1.99861e+06	4.26318e+06	2.39537e+06	6.32283e+06	1.83124e+07	1.37719e+07	3.95472	0.0214979	0.025974	0.212643	0.208806	0.888889	0.666667	1	1.89211	0.115694	up	317.147	0.749975	1	0	-	Unknown	-	-	-	1	Fluvoxamine	HMDB0014322	1	Fluvoxamine	C07571
neg-M317T52_3	938569	1.12473e+06	1.35412e+06	1.98826e+06	5.78815e+06	4.37703e+06	2.35422e+07	2.63236e+07	1.98038e+06	4.65941e+06	5.63676e+06	6.16142e+06	4.38664	0.0285928	0.0411255	0.236684	0.252734	0.861111	0.624306	1	1.89218	0.0806314	up	317.099	0.87464	1	0	-	Unknown	-	-	-	0	-	-	1	4-Nitrophenol-alpha-D-galactopyranoside	C04452
neg-M318T188	701346	1.0651e+06	1.627e+06	3.39664e+06	2.10677e+06	5.44798e+06	4.23048e+06	9.65506e+06	2.85699e+07	6.40282e+06	2.11345e+06	5.72613e+06	3.95249	0.023482	0.0151515	0.219821	0.169062	0.916667	0.679861	1	1.85116	0.0361306	up	318.167	3.13278	1	0	-	Unknown	-	-	-	1	Arginyl-Glutamate	HMDB0028708	0	-	-
neg-M318T291	253458	163975	258653	39759.3	139977	159327	320167	116713	349208	488177	551055	403150	2.19521	0.0441365	0.0411255	0.278301	0.252734	0.861111	0.56875	1	1.66144	0.243921	up	318.143	4.85817	0	0	-	Unknown	-	-	-	0	-	-	0	-	-
neg-M318T45	66877.7	160191	157959	337506	346107	74020.9	815751	327982	3.48151e+06	513609	2.2291e+06	1.38941e+06	7.664	0.00231031	0.00865801	0.100184	0.135399	0.944444	0.75	1	2.57714	0.195543	up	318.15	0.743258	0	0	-	Unknown	-	-	-	0	-	-	0	-	-
neg-M318T464	472855	357466	250120	422725	88339	937559	861136	1.09154e+06	1.31759e+06	2.13892e+06	1.25963e+06	694274	2.91139	0.0104275	0.00865801	0.163865	0.135399	0.944444	0.777778	1	1.98784	0.16787	up	318.244	7.73352	0	0	-	Unknown	-	-	-	0	-	-	0	-	-
neg-M318T61	918822	187991	242502	300928	708082	1.051e+06	129929	55861.3	168580	229823	254488	351041	0.348961	0.0340434	0.0649351	0.254212	0.306606	0.833333	0.555556	1	1.51167	0.331609	down	317.974	1.01221	1	0	-	Unknown	-	-	-	4	8-Dotriacontenoic acid;10,12-Dotriacontanedione;11,13-Dotriacontanedione;12,14-Dotriacontanedione	HMDB0029801;HMDB0035530;HMDB0035576;HMDB0035577	1	Chlorfenson	C19024
neg-M319T185	204996	149583	111374	376725	178559	665495	540692	1.15278e+06	2.44007e+06	321564	212006	675692	3.16755	0.047852	0.0411255	0.286926	0.252734	0.861111	0.638889	1	1.53732	0.239566	up	319.171	3.08504	1	0	-	Unknown	-	-	-	2	Glutamylarginine;gamma-Glutamylarginine	HMDB0028813;HMDB0029143	1	12alpha-Fluoro-11beta,17beta-dihydroxyandrosta-1,4-dien-3-one	C15165
neg-M319T52_1	2.75523e+06	8.55641e+06	3.09292e+06	1.96808e+06	466987	1.11845e+07	451828	814962	463128	1.08891e+06	410642	267383	0.12478	0.0109907	0.00865801	0.166561	0.135399	0.944444	0.777778	1	2.52172	0.24831	down	319.079	0.865192	1	0	-	Unknown	-	-	-	8	Carissanol;1,2-Anhydridoniveusin;(1E,4Z,6a,8b,10a)-8-Angeloyloxy-10,15-dihydroxy-3-oxo-1,4,11(13)-germacratrien-12,6-olide;2'-Hydroxy-3',4',5',7,8-pentamethoxyflavan;Diosbulbin A;Diosbulbin F;trans-Grandmarin isovalerate;alpha-Peroxyachifolide	HMDB0030081;HMDB0032105;HMDB0032731;HMDB0033906;HMDB0035108;HMDB0036780;HMDB0039032;HMDB0039575	4	Ailanthone;Tripdiolide;Euparotin;Eupatundin	C08747;C09202;C09434;C09448
neg-M319T574	2.12251e+06	815044	1.17182e+06	614725	2.9517e+06	2.03711e+06	267774	110738	346818	558866	911419	907970	0.319532	0.0154565	0.025974	0.187962	0.208806	0.888889	0.622917	1	1.9247	0.105645	down	319.195	9.56667	1	0	-	Unknown	-	-	-	0	-	-	1	Emetine	C09421
neg-M320T181	347923	175533	127556	863959	265285	180627	861056	939578	3.30249e+06	503004	295337	567855	3.29918	0.0317594	0.0411255	0.246311	0.252734	0.861111	0.555556	1	1.60309	0.289711	up	320.129	3.00958	1	0	-	Unknown	-	-	-	1	2-[4-(3,4-Methylenedioxyphenyl)butyl]-4(1H)-quinolinone	HMDB0030382	4	Acronycine;Pyriproxyfen;Imicyafos;Avermectin_B1b_aglycone	C10632;C18605;C18469;C11963
neg-M320T226	8.13297e+06	1.52999e+07	1.51039e+07	1.31405e+07	3.4646e+06	1.46402e+07	1.91151e+06	2.05455e+06	973187	2.17649e+06	2.28223e+06	6.15356e+06	0.222858	0.00107017	0.004329	0.076492	0.106414	0.972222	0.874306	1	2.17977	0.296757	down	320.126	3.77223	0	0	-	Unknown	-	-	-	0	-	-	0	-	-
neg-M320T235	1.85456e+06	1.26016e+06	1.69616e+06	1.40374e+06	1.47963e+06	3.08274e+06	614187	622839	728659	765882	817338	1.33487e+06	0.453167	0.00120212	0.004329	0.0802929	0.106414	0.972222	0.846528	1	1.73776	0.0996195	down	320.17	3.91339	1	0	-	Unknown	-	-	-	2	Arginyl-Phenylalanine;Phenylalanyl-Arginine	HMDB0028716;HMDB0028989	0	-	-
neg-M321T218_2	3.52455e+06	4.51111e+06	4.94653e+06	3.51506e+06	3.37479e+06	3.21389e+06	2.12038e+06	2.41576e+06	1.21932e+06	1.23917e+06	2.10875e+06	2.26524e+06	0.492448	0.00104749	0.0021645	0.0763718	0.0901643	1	1	1	1.54524	0.0676651	down	321.085	3.63997	1	0	-	Unknown	-	-	-	6	1-radyl-2-acyl-sn-glycero-3-phosphocholine;Salicin;Isosalicin;3-Hydroxybenzyl alcohol glucoside;3-Hydroxy-4,6-heptadiyne-1-yl 1-glucoside;4-(3,4-Dihydroxyphenyl)-2,3-dihydro-2,3-dihydroxy-1H-phenalen-1-one	HMDB0062192;HMDB0003546;HMDB0034023;HMDB0038331;HMDB0038964;HMDB0037110	6	Salicin;Gastrodin;Methylarbutin;Decarboxytetracenomycin_F1;Tetrangomycin;11-Deoxylandomycinone	C01451;C16964;C17599;C12374;C12396;C18682
neg-M321T228	890783	682445	837074	925304	1.94906e+06	2.66442e+06	485843	794430	323487	428559	347885	739343	0.392441	0.0109111	0.00865801	0.165894	0.135399	0.944444	0.777778	1	1.53918	0.173714	down	321.182	3.80138	1	0	-	Unknown	-	-	-	0	-	-	6	Cetraxate;(6S)-Hydroxyhyoscyamine;Porritoxin;Lunacridine;Anisodamine;Convolamine	C01564;C03325;C10613;C10710;C10842;C10854
neg-M321T233	1.08895e+07	1.23704e+07	1.10048e+07	8.81966e+06	8.46793e+06	5.68615e+06	4.54505e+06	3.93343e+06	3.83533e+06	3.90911e+06	5.62739e+06	6.74333e+06	0.499553	0.00100067	0.004329	0.0755447	0.106414	0.972222	0.888889	1	1.36012	0.363449	down	321.138	3.88199	1	0	-	Unknown	-	-	-	0	-	-	1	6,8a-Seco-6,8a-deoxy-5-oxoavermectin_''2b''_aglycone	C11953
neg-M321T52	4.69971e+06	6.39954e+06	6.27e+06	5.60996e+06	7.59282e+06	5.73887e+06	1.09438e+07	5.11674e+07	4.14823e+07	7.77632e+06	1.49692e+07	7.74531e+06	3.69267	0.0290827	0.0021645	0.23817	0.0901643	1	1	1	1.64797	0.0742849	up	321.08	0.87464	1	0	-	Unknown	-	-	-	2	[1-(4-methoxyphenyl)-3-phenylpropoxy]sulfonic acid;Lepidimoic acid	HMDB0135641;HMDB0041096	1	Dinitramine	C18785
neg-M323T196	3.42876e+06	685541	2.59982e+06	857404	3.76067e+06	3.67796e+06	226664	615925	490804	976711	405257	2.20109e+06	0.327542	0.024919	0.025974	0.223702	0.208806	0.888889	0.666667	1	1.81838	0.201506	down	323.162	3.26182	1	0	-	Unknown	-	-	-	1	5-Amino-2,3-dihydro-6-(3-hydroxy-4-methoxy-1-oxobutyl)-2,2-dimethyl-4H-1-benzopyran-4-one	HMDB0038582	2	Convoline;Tebuconazole	C10855;C18489
neg-M323T208	3.39311e+06	2.76688e+06	2.98768e+06	1.55804e+06	1.68205e+06	994966	179287	290450	162453	65167.5	217115	297903	0.0905926	1.24e-05	0.0021645	0.0334411	0.0901643	1	1	1	3.39689	0.183129	down	323.041	3.46749	0	0	-	Unknown	-	-	-	0	-	-	0	-	-
neg-M323T282	7.7432e+06	1.35159e+07	5.60644e+06	1.20678e+07	7.63471e+06	5.46263e+06	9.10164e+06	3.07134e+06	2.48789e+06	5.55279e+06	2.85221e+06	2.78048e+06	0.496752	0.0164014	0.0411255	0.193294	0.252734	0.861111	0.611111	1	1.39654	0.169737	down	323.154	4.7081	1	0	-	Unknown	-	-	-	2	Escitalopram;Citalopram	HMDB0005028;HMDB0005038	1	Citalopram	C07572
neg-M323T43	312290	795651	717335	705361	221197	1.30722e+06	209791	92570.7	126057	984763	73571.4	257977	0.429836	0.0412631	0.0649351	0.272544	0.306606	0.833333	0.555556	1	1.79339	0.211327	down	322.894	0.712798	0	0	-	Unknown	-	-	-	0	-	-	0	-	-
neg-M324T283	883114	847967	398186	322262	892633	678164	465755	186099	153839	346691	303525	212610	0.414815	0.00550341	0.0151515	0.136298	0.169062	0.916667	0.722222	1	1.45538	0.266286	down	324.157	4.71381	1	0	-	Unknown	-	-	-	2	2-Carboxy-1-[5-(2-carboxy-1-pyrrolidinyl)-2-hydroxy-2,4-pentadienylidene]pyrrolidinium;Fluoxetine glucuronide	HMDB0035173;HMDB0060607	0	-	-
neg-M325T200	3.20582e+06	1.58931e+06	2.22859e+06	978410	2.27052e+06	3.73148e+06	709506	149208	311473	1.26172e+06	896486	1.99774e+06	0.380326	0.0276084	0.0151515	0.232937	0.169062	0.916667	0.722222	1	1.77458	0.0392419	down	325.008	3.33233	0	0	-	Unknown	-	-	-	0	-	-	0	-	-
neg-M325T210	1.17293e+07	1.46265e+07	1.16827e+07	7.58657e+06	8.04167e+06	1.0164e+07	5.86382e+06	3.1308e+06	4.15761e+06	4.83768e+06	5.20304e+06	7.75765e+06	0.484886	0.00116255	0.004329	0.0789485	0.106414	0.972222	0.833333	1	1.41205	0.0905492	down	325.052	3.49375	0	0	-	Unknown	-	-	-	0	-	-	0	-	-
neg-M325T250	4.68542e+07	3.96982e+07	2.70958e+07	1.77389e+07	1.21816e+07	1.19247e+07	2.21478e+07	6.91339e+06	1.77785e+07	3.63597e+06	5.73923e+06	8.54695e+06	0.416493	0.0309199	0.0649351	0.243597	0.306606	0.833333	0.555556	1	1.48469	0.0450998	down	325.079	4.17415	1	1	Demethoxykanugin	Phenylpropanoids and polyketides	Flavonoids	HMDB0037570	null	5	6-[2-carboxy-2,2-bis(hydroxymethyl)ethoxy]-3,4,5-trihydroxyoxane-2-carboxylic acid;3,4,5-trihydroxy-6-{[3-hydroxy-2,2-bis(hydroxymethyl)propanoyl]oxy}oxane-2-carboxylic acid;3-O-alpha-D-Glucopyranuronosyl-D-xylose;Aldobiouronic acid D3;Hydroxylumiracoxib	HMDB0127654;HMDB0127655;HMDB0039723;HMDB0040737;HMDB0060927	0	-	-
neg-M325T353	2.39349e+06	2.75309e+06	1.14148e+06	1.47163e+06	3.38862e+06	1.51455e+06	1.45877e+06	632216	490120	1.02673e+06	1.07432e+06	1.08407e+06	0.455365	0.00870655	0.004329	0.15556	0.106414	0.972222	0.833333	1	1.52784	0.360277	down	325.239	5.88133	1	0	-	Unknown	-	-	-	4	1-Acetoxy-2-hydroxy-16-heptadecen-4-one;Avocadyne 2-acetate;Avocadyne 1-acetate;Avocadyne 4-acetate	HMDB0031006;HMDB0031047;HMDB0031048;HMDB0031049	1	1-O-Hexadecyl-2-(9Z-octadecenoyl)-sn-glycerol	C13862
neg-M325T42	187022	395109	381364	302057	320271	484441	107875	60962.7	76400	107314	90819.1	134334	0.279049	3.24e-05	0.0021645	0.0388289	0.0901643	1	1	1	2.25483	0.158378	down	324.89	0.707578	0	0	-	Unknown	-	-	-	0	-	-	0	-	-
neg-M325T50	3.23429e+06	6.66046e+06	7.04524e+06	1.17562e+07	4.29476e+06	4.03406e+06	5.0465e+07	1.99298e+07	4.30828e+07	8.642e+06	1.0275e+07	6.55868e+06	3.75296	0.0241741	0.0411255	0.221653	0.252734	0.861111	0.611111	1	1.93326	0.0369404	up	325.077	0.835861	1	0	-	Unknown	-	-	-	6	6-[2-carboxy-2,2-bis(hydroxymethyl)ethoxy]-3,4,5-trihydroxyoxane-2-carboxylic acid;3,4,5-trihydroxy-6-{[3-hydroxy-2,2-bis(hydroxymethyl)propanoyl]oxy}oxane-2-carboxylic acid;3-O-alpha-D-Glucopyranuronosyl-D-xylose;Aldobiouronic acid D3;Hydroxylumiracoxib;(+)-7-epi-Syringaresinol 4'-glucoside	HMDB0127654;HMDB0127655;HMDB0039723;HMDB0040737;HMDB0060927;HMDB0038261	2	Tributyltin_chloride;(+)-Syringaresinol_O-beta-D-glucoside	C15224;C10890
neg-M326T213_2	377106	402247	346759	643407	359814	512524	753248	815101	1.2473e+06	1.61952e+06	1.5505e+06	445297	2.43426	0.00804335	0.00865801	0.152433	0.135399	0.944444	0.777778	1	1.3696	0.109726	up	326.172	3.5557	1	0	-	Unknown	-	-	-	1	(3S,3'R,5R,6R)-7',8'-Didehydro-3,6-epoxy-5,6-dihydro-beta,beta-carotene-3',5-diol	HMDB0037794	3	Adonixanthin;Deinoxanthin;Diadinoxanthin	C15968;C16347;C19921
neg-M326T251	3.52001e+06	2.36477e+06	3.17849e+06	2.36794e+06	1.09852e+06	1.01183e+06	1.52912e+06	871204	2.06333e+06	267821	579106	850545	0.454979	0.0398906	0.025974	0.269013	0.208806	0.888889	0.583333	1	1.34783	0.181035	down	326.082	4.17667	1	0	-	Unknown	-	-	-	1	4-Hydroxy-estazolam	HMDB0060764	3	Robenacoxib;Diclobutrazol;Mefluidide	C20708;C11235;C18743
neg-M326T53	1.07317e+06	799455	1.1021e+06	814460	1.15261e+06	1.26339e+06	409210	543983	204060	516332	631238	699190	0.484114	0.00590484	0.0021645	0.138462	0.0901643	1	1	1	1.65872	0.148719	down	326.001	0.881213	1	0	-	Unknown	-	-	-	0	-	-	2	Benoxacor;M2	C10964;C14207
neg-M326T75_2	3.37201e+06	275800	2.36346e+06	1.52085e+06	6.01982e+06	3.64543e+06	371775	592742	1.04704e+06	847977	581980	325482	0.219045	0.0348905	0.0649351	0.256272	0.306606	0.833333	0.5	1	2.04726	0.0821392	down	326.095	1.24255	1	0	-	Unknown	-	-	-	1	Dictyoquinazol C	HMDB0040442	0	-	-
neg-M327T185_2	825864	658857	977847	1.74202e+06	2.02138e+06	886191	2.62444e+06	4.09549e+06	1.01832e+07	2.59881e+06	2.18357e+06	1.16396e+06	3.21274	0.0186133	0.00865801	0.201298	0.135399	0.944444	0.75	1	1.75994	0.0773267	up	327.168	3.08803	1	0	-	Unknown	-	-	-	0	-	-	1	Leonurine	C16985
neg-M327T262	2.25386e+07	3.42438e+07	1.45183e+06	1.45821e+06	2.18489e+07	2.51973e+06	1.76513e+06	830341	753753	1.58132e+06	1.37526e+06	2.73433e+06	0.107542	0.0477463	0.0930736	0.286558	0.355585	0.805556	0.5	1	1.93042	0.112292	down	327.16	4.36874	1	0	-	Unknown	-	-	-	14	4-{1-hydroxy-3-[4-hydroxy-3-(3-methylbut-2-en-1-yl)phenyl]propyl}benzene-1,3-diol;1,7-bis(4-hydroxyphenyl)-5-methoxyheptan-3-one;5-Hydroxy-7-(4-hydroxy-3-methoxyphenyl)-1-phenyl-3-heptanone;Sclareapinone;8-Methoxygravelliferone;Sagequinone methide A;5-Geranyloxy-7-methoxycoumarin;Guaiacin;(all-E)-Crocetin;Macelignan;Verimol H;4,4'-Dihydroxy-5,5'-diisopropyl-2,2'-dimethyl-3,6-biphenyldione;Pyrrobu…	HMDB0135889;HMDB0138162;HMDB0029524;HMDB0030645;HMDB0030728;HMDB0030841;HMDB0032954;HMDB0034178;HMDB0035098;HMDB0036459;HMDB0036720;HMDB0040760;HMDB0240248;HMDB0129721	6	Crocetin;Vernoflexin;Estra-1,3,5-(10)-trien-17-one-3-oxyacetic_acid;Sobetirome;Steryl_sulfate;Roxburghine_B	C08588;C09578;C15174;C15618;C02195;C09237
neg-M327T464	692600	344898	134530	587350	204796	628254	746481	917104	1.226e+06	1.62424e+06	1.27746e+06	633956	2.47847	0.0120082	0.004329	0.171679	0.106414	0.972222	0.888889	1	1.92276	0.239417	up	327.218	7.7349	1	0	-	Unknown	-	-	-	3	Corchorifatty acid F;Auxin a;(9R,10S,12Z)-9,10-Dihydroxy-8-oxo-12-octadecenoic acid	HMDB0035919;HMDB0038483;HMDB0040611	1	2,3-Dinor-8-iso_prostaglandin_F1alpha	C14795
neg-M327T492	558445	467913	579785	492936	636416	1.42326e+06	1.53653e+06	1.51739e+06	2.00004e+06	1.85078e+06	642498	1.35788e+06	2.1413	0.00752126	0.00865801	0.150382	0.135399	0.944444	0.777778	1	1.60079	0.1017	up	327.291	8.20577	1	0	-	Unknown	-	-	-	6	Polyoxyethylene 40 monostearate;2(R)-hydroxyicosanoic acid;12-hydroxyicosanoic acid;15-hydroxyicosanoic acid;2-hydroxyphytanic acid;3-hydroxyicosanoic Acid	HMDB0032477;HMDB0061659;HMDB0061664;HMDB0061665;HMDB0061666;HMDB0062566	1	L-2-Hydroxyphytanate	C02982
neg-M328T75	184723	260507	300726	182733	51974.9	30474.3	251196	269614	310415	409697	833124	593401	2.63807	0.0291707	0.0151515	0.238237	0.169062	0.916667	0.722222	1	2.13168	0.348547	up	328.152	1.252	1	0	-	Unknown	-	-	-	0	-	-	1	Valclavam	C06668
neg-M329T196_2	360042	2.02869e+06	801131	1.04255e+06	232250	223126	2.63988e+06	3.18507e+06	1.76878e+06	688959	1.30165e+06	942324	2.24555	0.0495551	0.0930736	0.290932	0.355585	0.805556	0.527778	1	1.64238	0.040391	up	329.209	3.26907	1	0	-	Unknown	-	-	-	23	Arginyl-Arginine;DG(14:0/20:4(5Z,8Z,11Z,14Z)/0:0);DG(14:0/20:4(8Z,11Z,14Z,17Z)/0:0);DG(14:1(9Z)/20:3(5Z,8Z,11Z)/0:0);DG(14:1(9Z)/20:3(8Z,11Z,14Z)/0:0);DG(16:0/18:4(6Z,9Z,12Z,15Z)/0:0);DG(16:1(9Z)/18:3(6Z,9Z,12Z)/0:0);DG(16:1(9Z)/18:3(9Z,12Z,15Z)/0:0);DG(18:3(6Z,9Z,12Z)/16:1(9Z)/0:0);DG(18:3(9Z,12Z,15Z)/16:1(9Z)/0:0);DG(18:4(6Z,9Z,12Z,15Z)/16:0/0:0);DG(20:3(5Z,8Z,11Z)/14:1(9Z)/0:0);DG(20:3(8Z,11Z,…	HMDB0028703;HMDB0007025;HMDB0007026;HMDB0007052;HMDB0007053;HMDB0007106;HMDB0007133;HMDB0007134;HMDB0007273;HMDB0007302;HMDB0007330;HMDB0007444;HMDB0007473;HMDB0007501;HMDB0007530;HMDB0041092;HMDB0055971;HMDB0055977;HMDB0056031;HMDB0056139;HMDB0056145;HMDB0056164;HMDB0056171	1	Heliotrine	C10324
neg-M329T254_2	1.35469e+08	1.22328e+08	1.29967e+08	1.89151e+08	4.33996e+07	7.48411e+07	3.41832e+08	3.98854e+08	4.2081e+08	2.60666e+08	1.87411e+08	8.95392e+07	2.44422	0.0218367	0.0411255	0.213788	0.252734	0.861111	0.583333	1	1.6436	0.0129792	up	329.234	4.23487	1	1	(9S,10E,12S,13S)-9,12,13-Trihydroxy-10-octadecenoic acid	Lipids and lipid-like molecules	Fatty Acyls	HMDB0038555	null	4	9,12,13-TriHOME;9,10,13-TriHOME;5,8,12-Trihydroxy-9-octadecenoic acid;(9S,10E,12S,13S)-9,12,13-Trihydroxy-10-octadecenoic acid	HMDB0004708;HMDB0004710;HMDB0030936;HMDB0038555	3	9,12,13-TriHOME;9,10,13-TriHOME;9,10-Dihydroxy-12,13-epoxyoctadecanoate	C14833;C14835;C14837
neg-M329T269	3.18957e+07	5.80655e+07	3.93321e+07	3.29595e+07	8.08164e+07	8.75499e+07	3.29398e+07	8.83828e+06	1.77509e+07	1.42734e+07	3.14762e+07	1.88943e+07	0.375577	0.00458236	0.004329	0.124684	0.106414	0.972222	0.888889	1	1.74863	0.0276969	down	329.176	4.4756	1	1	Carnosol	Lipids and lipid-like molecules	Prenol lipids	HMDB0002121	C09069	6	Carnosol;Momilactone B;Yucalexin P15;Yucalexin P8;3,3',4,4'-Tetrahydroxy-5,5'-diisopropyl-2,2'-dimethylbiphenyl;Caffeoylcycloartenol	HMDB0002121;HMDB0036749;HMDB0036753;HMDB0036755;HMDB0039613;HMDB0040807	4	Carnosol;Gibberellin_A15;Dicyclohexyl_phthalate;Methyl_gibberellin_A9	C09069;C14162;C14529;C20632
neg-M329T464	2.01861e+06	1.77119e+06	1.32771e+06	1.29375e+06	876968	1.87955e+06	2.91505e+06	3.35875e+06	2.73696e+06	4.39889e+06	3.06225e+06	1.91175e+06	2.00524	0.00204607	0.004329	0.0971205	0.106414	0.972222	0.833333	1	1.50898	0.0972197	up	329.234	7.73072	1	0	-	Unknown	-	-	-	4	9,12,13-TriHOME;9,10,13-TriHOME;5,8,12-Trihydroxy-9-octadecenoic acid;(9S,10E,12S,13S)-9,12,13-Trihydroxy-10-octadecenoic acid	HMDB0004708;HMDB0004710;HMDB0030936;HMDB0038555	3	9,12,13-TriHOME;9,10,13-TriHOME;9,10-Dihydroxy-12,13-epoxyoctadecanoate	C14833;C14835;C14837
neg-M329T52_1	1.06297e+06	1.62211e+06	1.75179e+06	8.12305e+06	793973	824751	285433	1.3693e+06	1.25593e+06	246724	449260	416618	0.283755	0.0405473	0.0649351	0.270477	0.306606	0.833333	0.555556	1	2.00119	0.248679	down	329.021	0.863293	0	0	-	Unknown	-	-	-	0	-	-	0	-	-
neg-M330T254_2	2.62546e+07	2.43025e+07	2.46396e+07	3.53181e+07	7.82199e+06	1.4268e+07	6.23653e+07	6.48461e+07	7.8071e+07	4.9671e+07	3.5144e+07	1.72897e+07	2.31807	0.0241614	0.0411255	0.221653	0.252734	0.861111	0.56875	1	1.60681	0.0250713	up	330.237	4.23907	0	0	-	Unknown	-	-	-	0	-	-	0	-	-
neg-M330T270_2	6.54926e+06	1.19934e+07	9.47939e+06	7.06627e+06	1.70457e+07	9.59878e+06	7.07689e+06	1.74098e+06	4.09804e+06	2.61496e+06	6.49385e+06	4.01693e+06	0.421845	0.00690626	0.00865801	0.145721	0.135399	0.944444	0.777778	1	1.66061	0.314709	down	330.179	4.49838	1	0	-	Unknown	-	-	-	4	5-hydroxy saxagliptin;Saringosterol 3-glucoside;Hebevinoside IX;Melilotoside A	HMDB0061099;HMDB0029767;HMDB0034599;HMDB0041464	3	Dapdiamide_B;Dapdiamide_C;WIN_VI	C20963;C20964;C06490
neg-M330T52_3	411584	689091	811850	1.30817e+06	859900	2.46255e+06	2.97079e+06	2.97311e+06	1.05814e+07	2.64308e+06	2.60217e+06	2.71873e+06	3.74274	0.00279602	0.0021645	0.106389	0.0901643	1	1	1	2.30321	0.268879	up	330.131	0.87207	0	0	-	Unknown	-	-	-	0	-	-	0	-	-
neg-M331T250	5.43022e+07	9.90179e+07	7.65832e+07	5.86436e+07	1.41294e+08	7.03148e+07	5.74786e+07	1.54782e+07	3.08592e+07	3.59643e+07	4.851e+07	4.68232e+07	0.470081	0.00992817	0.004329	0.16184	0.106414	0.972222	0.833333	1	1.37941	0.0224284	down	331.192	4.171	1	1	11b-Hydroxyprogesterone	Lipids and lipid-like molecules	Sterol Lipids	HMDB0004031	C05498	16	5,6-epoxy,18R-HEPE;Carnosic acid;11b-Hydroxyprogesterone;7'-Carboxy-gamma-tocotrienol;Hulupone;Adhulupone;(1(10)E,4E,6a,9b)-9-(2-Methylbutanoyloxy)-1(10),4,11(13)-germacratrien-12,6-olide;(1(10)E,4E,6a,9b)-9-(3-Methylbutanoyloxy)-1(10),4,11(13)-germacratrien-12,6-olide;Petasitin;6-Angeloylfuranofukinol;4-Deoxycohumulone;ent-7alpha,12beta-Dihydroxy-16-kauren-19,6beta-olide;ent-15-Kaurene-17,19-dio…	HMDB0062410;HMDB0002358;HMDB0004031;HMDB0012851;HMDB0030103;HMDB0030136;HMDB0031374;HMDB0031375;HMDB0035637;HMDB0036146;HMDB0036623;HMDB0036700;HMDB0036726;HMDB0036761;HMDB0038966;HMDB0015494	10	Callicarpone;7beta,12alpha-Dihydroxykaurenolide;Marrubiin;Premarrubiin;Gibberellin_A14_aldehyde;Gibberellin_A12;Gibberellin_A53_aldehyde;17beta-Hydroxy-4-oxa-5alpha-androst-1-en-3-one_acetate;13-Hydroxy-2-(hydroxymethylene)-3-oxo-13,17-seco-5alpha-androstan-17-oic_acid,_delta-lactone;5,6-Epoxy-18R-HEPE	C09067;C09081;C09128;C09177;C11853;C11857;C11905;C15068;C15459;C18175
neg-M331T265	7.03197e+07	1.02969e+08	8.70754e+07	5.18694e+07	1.99702e+08	1.62604e+08	6.18772e+07	1.28364e+07	2.9192e+07	2.04544e+07	3.20691e+07	5.4572e+07	0.312808	0.00396921	0.00865801	0.118472	0.135399	0.944444	0.763194	1	1.96326	0.0249015	down	331.192	4.41411	1	1	11b-Hydroxyprogesterone	Lipids and lipid-like molecules	Sterol Lipids	HMDB0004031	C05498	16	5,6-epoxy,18R-HEPE;Carnosic acid;11b-Hydroxyprogesterone;7'-Carboxy-gamma-tocotrienol;Hulupone;Adhulupone;(1(10)E,4E,6a,9b)-9-(2-Methylbutanoyloxy)-1(10),4,11(13)-germacratrien-12,6-olide;(1(10)E,4E,6a,9b)-9-(3-Methylbutanoyloxy)-1(10),4,11(13)-germacratrien-12,6-olide;Petasitin;6-Angeloylfuranofukinol;4-Deoxycohumulone;ent-7alpha,12beta-Dihydroxy-16-kauren-19,6beta-olide;ent-15-Kaurene-17,19-dio…	HMDB0062410;HMDB0002358;HMDB0004031;HMDB0012851;HMDB0030103;HMDB0030136;HMDB0031374;HMDB0031375;HMDB0035637;HMDB0036146;HMDB0036623;HMDB0036700;HMDB0036726;HMDB0036761;HMDB0038966;HMDB0015494	10	Callicarpone;7beta,12alpha-Dihydroxykaurenolide;Marrubiin;Premarrubiin;Gibberellin_A14_aldehyde;Gibberellin_A12;Gibberellin_A53_aldehyde;17beta-Hydroxy-4-oxa-5alpha-androst-1-en-3-one_acetate;13-Hydroxy-2-(hydroxymethylene)-3-oxo-13,17-seco-5alpha-androstan-17-oic_acid,_delta-lactone;5,6-Epoxy-18R-HEPE	C09067;C09081;C09128;C09177;C11853;C11857;C11905;C15068;C15459;C18175
neg-M331T274	6.53666e+07	8.69822e+07	1.02546e+08	6.18913e+07	3.37189e+07	6.3653e+07	3.44335e+07	1.92782e+07	2.79039e+07	1.14092e+07	3.57595e+07	3.67867e+07	0.399778	0.00353269	0.0151515	0.114653	0.169062	0.916667	0.722222	1	1.75757	0.174002	down	331.159	4.56573	0	0	-	Unknown	-	-	-	0	-	-	0	-	-
neg-M331T344	675245	894197	401727	171559	293169	1.40751e+06	330999	175987	127066	105248	12687.4	253884	0.261713	0.0306599	0.025974	0.242823	0.208806	0.888889	0.666667	1	2.15337	0.225614	down	331.105	5.7408	1	0	-	Unknown	-	-	-	1	Methdilazine	HMDB0015038	1	Methdilazine	C07175
neg-M332T176	344754	758312	485083	1.75732e+06	3.32264e+06	1.46583e+06	4.76439e+06	2.58656e+06	5.05715e+06	1.76472e+06	1.90329e+06	1.55836e+06	2.16801	0.0467063	0.0411255	0.283907	0.252734	0.861111	0.583333	1	1.50911	0.422196	up	332.147	2.93368	1	0	-	Unknown	-	-	-	0	-	-	1	Glycosyl-4,4'-diaponeurosporenoate	C16147
neg-M332T250	1.14633e+07	2.21953e+07	1.43942e+07	1.21133e+07	3.09939e+07	1.44622e+07	1.21671e+07	3.16838e+06	6.48127e+06	7.39822e+06	1.02511e+07	9.62668e+06	0.464795	0.0118309	0.00865801	0.171076	0.135399	0.944444	0.777778	1	1.37472	0.0282224	down	332.195	4.17231	0	0	-	Unknown	-	-	-	0	-	-	0	-	-
neg-M332T265	1.4978e+07	2.15039e+07	1.86149e+07	1.10311e+07	6.28127e+07	2.48035e+07	1.40585e+07	2.34974e+06	6.20235e+06	3.73758e+06	6.39007e+06	1.14987e+07	0.287731	0.00666126	0.00865801	0.14367	0.135399	0.944444	0.75	1	2.06291	0.116837	down	332.195	4.4236	0	0	-	Unknown	-	-	-	0	-	-	0	-	-
neg-M332T274	1.11944e+07	1.48883e+07	1.16458e+07	7.41899e+06	5.6446e+06	7.34817e+06	6.14173e+06	1.38428e+06	4.79883e+06	983799	3.69512e+06	5.8455e+06	0.393003	0.0172876	0.00865801	0.19627	0.135399	0.944444	0.75	1	1.87449	0.126039	down	332.162	4.5675	1	0	-	Unknown	-	-	-	0	-	-	1	Primidolol	C11774
neg-M332T365	185100	119397	167279	53576.7	276922	74392.4	237477	177168	314148	444941	348053	260199	2.03269	0.0215593	0.025974	0.212991	0.208806	0.888889	0.666667	1	1.58023	0.30861	up	332.208	6.08408	1	0	-	Unknown	-	-	-	6	Neryl glucoside;(S)-alpha-Terpinyl glucoside;D-Linalool 3-glucoside;5(6)-Butyl-1,4-dioxan-2-one;Perilloside C;Menthol-glucoronide	HMDB0029346;HMDB0029856;HMDB0030418;HMDB0037147;HMDB0040563;HMDB0060004	0	-	-
neg-M333T260	1.64298e+06	3.42488e+06	2.90391e+06	1.42898e+06	1.70449e+06	796489	4.20217e+06	6.87513e+06	5.68108e+06	3.27637e+06	2.80026e+06	1.92494e+06	2.08037	0.0257498	0.0411255	0.226993	0.252734	0.861111	0.583333	1	1.23726	0.140375	up	333.255	4.33875	1	0	-	Unknown	-	-	-	0	-	-	1	17beta-Hydroxy-4,17-dimethyl-4-azaandrost-5-en-3-one	C15175
neg-M334T213	648376	1.09591e+06	1.8742e+06	2.8957e+06	2.54402e+06	2.71186e+06	4.94951e+06	4.38346e+06	8.2273e+06	2.44962e+06	1.5643e+06	4.23668e+06	2.19292	0.0444607	0.0930736	0.279229	0.355585	0.805556	0.457639	1	1.47734	0.0698602	up	334.178	3.55643	1	0	-	Unknown	-	-	-	2	N-2-[4-(3,3-Dimethylallyloxy)phenyl]ethylcinnamide;Fluvoxamine	HMDB0030193;HMDB0014322	2	Lobelanine;Fluvoxamine	C10157;C07571
neg-M334T41	298897	103333	125806	196054	303297	263399	301980	781230	478812	943142	442024	712685	2.83538	0.00213008	0.004329	0.0979166	0.106414	0.972222	0.888889	1	1.62435	0.365244	up	334.137	0.690153	1	0	-	Unknown	-	-	-	1	fluvoxamino acid	HMDB0060950	1	Tebupirimfos	C18692
neg-M334T431	345220	272849	65088.2	227182	84897.2	366615	584313	519819	382601	664235	513489	207411	2.1088	0.0365129	0.025974	0.260895	0.208806	0.888889	0.666667	1	1.47101	0.163471	up	334.203	7.18082	1	0	-	Unknown	-	-	-	6	3-[2-(3,7-dimethylocta-2,6-dien-1-yl)-3,4-dihydroxyphenyl]propanoic acid;Ubiquinone-2;Cohulupone;(1(10)E,4E,6a,9b)-9-(2-Methylpropanoyloxy)-1(10),4,11(13)-germacratrien-12,6-olide;Panaquinquecol 6;[8]-Dehydrogingerdione	HMDB0134951;HMDB0006709;HMDB0030064;HMDB0031373;HMDB0035500;HMDB0039277	4	Ankorine;6beta-Hydroxy-D-homo-17a-oxaandrost-4-ene-3,17-dione;17beta-Hydroxy-4-oxa-5alpha-estr-1-en-3-one_acetate;7alpha-Hydroxytestololactone	C09337;C14983;C15151;C15351
neg-M335T182	96182.3	18682.6	16920	30756.8	367946	69085.2	165156	134467	193070	270249	504960	227686	2.49442	0.0286619	0.0411255	0.236754	0.252734	0.861111	0.583333	1	1.9211	0.206697	up	335.209	3.03843	1	0	-	Unknown	-	-	-	3	DG(15:0/20:5(5Z,8Z,11Z,14Z,17Z)/0:0);DG(20:5(5Z,8Z,11Z,14Z,17Z)/15:0/0:0);DG(15:0/0:0/20:5n3)	HMDB0007085;HMDB0007561;HMDB0056006	2	Eudesobovatol_A;Eudesobovatol_B	C10562;C17677
neg-M335T267	5.96732e+06	7.42214e+06	6.70189e+06	5.34104e+06	4.16645e+06	3.28151e+06	1.89258e+06	967743	902445	2.13457e+06	1.48759e+06	932718	0.252967	4.84e-05	0.0021645	0.0388289	0.0901643	1	1	1	2.1499	0.1246	down	335.1	4.44777	1	0	-	Unknown	-	-	-	51	6-{6-[(E)-2-(2,4-dihydroxyphenyl)ethenyl]-2,4-dihydroxy-3-(3-methylbut-2-en-1-yl)phenoxy}-3,4,5-trihydroxyoxane-2-carboxylic acid;6-{3-[(E)-2-(2,4-dihydroxyphenyl)ethenyl]-2,5-dihydroxy-6-(3-methylbut-2-en-1-yl)phenoxy}-3,4,5-trihydroxyoxane-2-carboxylic acid;3,4,5-trihydroxy-6-{3-hydroxy-4-[(E)-2-[2,3,5-trihydroxy-4-(3-methylbut-2-en-1-yl)phenyl]ethenyl]phenoxy}oxane-2-carboxylic acid;3,4,5-trih…	HMDB0125552;HMDB0125553;HMDB0125554;HMDB0125555;HMDB0125556;HMDB0125558;HMDB0125559;HMDB0125560;HMDB0125561;HMDB0125562;HMDB0125563;HMDB0125564;HMDB0125566;HMDB0125567;HMDB0125568;HMDB0125569;HMDB0125571;HMDB0125572;HMDB0125573;HMDB0125576;HMDB0125577;HMDB0125578;HMDB0129040;HMDB0129041;HMDB0129042;HMDB0129045;HMDB0129046;HMDB0129047;HMDB0129048;HMDB0129049;HMDB0129052;HMDB0129053;HMDB0129054;HMD…	2	Sergeolide;Urdamycinone_F	C08782;C12410
neg-M335T391	872691	312369	222592	150415	410477	460691	94495.8	43704.6	122810	74264.6	111426	239785	0.282593	0.00447826	0.00865801	0.123726	0.135399	0.944444	0.777778	1	1.86406	0.231038	down	335.236	6.51568	1	0	-	Unknown	-	-	-	3	Homocapsaicin;b-Dihydrotetrabenazine;alpha-dihydrotetrabenazine	HMDB0036329;HMDB0060578;HMDB0061098	1	Homocapsaicin	C20215
neg-M335T63	503403	339953	404919	224864	246471	106257	113378	144872	108786	83730.9	313822	140254	0.495569	0.0405528	0.0930736	0.270477	0.355585	0.805556	0.485417	1	1.26324	0.181592	down	334.987	1.04208	0	0	-	Unknown	-	-	-	0	-	-	0	-	-
neg-M335T74	2.86414e+06	3.30184e+06	5.69889e+06	547787	689739	2.90647e+06	719484	567038	420918	797611	610780	629644	0.233963	0.0275172	0.0930736	0.23273	0.355585	0.805556	0.444444	1	1.63269	0.259634	down	335.11	1.23138	1	0	-	Unknown	-	-	-	1	3-Hydroxymugineic acid	HMDB0033927	3	Fenbuconazole;3-Epihydroxymugineic_acid;Methylene_blue	C18461;C15501;C00220
neg-M336T194_2	97305.6	998230	1.03652e+06	1.14367e+06	1.62641e+06	664113	2.04957e+06	1.47049e+06	3.36551e+06	1.11818e+06	2.26376e+06	3.7363e+06	2.51584	0.0449665	0.0151515	0.280118	0.169062	0.916667	0.722222	1	1.97753	0.104155	up	336.157	3.24023	1	0	-	Unknown	-	-	-	2	Olopatadine;Formylfusarochromanone	HMDB0014906;HMDB0038970	1	Olopatadine	C07789
neg-M336T464_2	1.37166e+06	1.13222e+06	525796	1.0299e+06	515864	1.91772e+06	2.28438e+06	2.57754e+06	2.78164e+06	4.41402e+06	3.0296e+06	1.34429e+06	2.53058	0.00504947	0.00865801	0.130894	0.135399	0.944444	0.777778	1	1.73375	0.0986894	up	336.255	7.73224	1	0	-	Unknown	-	-	-	34	5,6-Epoxy-8,11,14-eicosatrienoic acid;8,9-Epoxyeicosatrienoic acid;14R,15S-EpETrE;15(S)-HETE;14,15-Epoxy-5,8,11-eicosatrienoic acid;11,12-Epoxyeicosatrienoic acid;8-HETE;16(R)-HETE;11(R)-HETE;20-Hydroxyeicosatetraenoic acid;12-HETE;18-Hydroxyarachidonic acid;9-HETE;11,12-EpETrE;5-HETE;19(S)-HETE;10-HETE;13-HETE;17-HETE;Annoglabasin E;Ucriol;8alpha,13R-Epoxy-14-labden-19-oic acid;2-Hydroxy-6-tride…	HMDB0002190;HMDB0002232;HMDB0002283;HMDB0003876;HMDB0004264;HMDB0004673;HMDB0004679;HMDB0004680;HMDB0004682;HMDB0005998;HMDB0006111;HMDB0006245;HMDB0010222;HMDB0010409;HMDB0011134;HMDB0011136;HMDB0012508;HMDB0012567;HMDB0012598;HMDB0036262;HMDB0036705;HMDB0036810;HMDB0038520;HMDB0038688;HMDB0038689;HMDB0038694;HMDB0060101;HMDB0062287;HMDB0062294;HMDB0062302;HMDB0062431;HMDB0062433;HMDB0112068;HMD…	20	(15S)-15-Hydroxy-5,8,11-cis-13-trans-eicosatetraenoate;5(S)-HETE;20-HETE;19(S)-HETE;5,6-EET;8,9-EET;11,12-EET;14,15-EET;8(S)-HETE;12(S)-HETE;16(R)-HETE;9(S)-HETE;11(R)-HETE;12(R)-HETE;8(R)-HETE;3beta-Hydroxy-16beta-(hydroxymethyl)-5alpha-androstan-17-one;17beta-Hydroxy-2alpha-(hydroxymethyl)-5alpha-androstan-3-one;17-Methylandrost-5-ene-3beta,11beta,17beta-triol;17beta-Methoxyandrost-5-ene-3beta,…	C04742;C04805;C14748;C14749;C14768;C14769;C14770;C14771;C14776;C14777;C14778;C14779;C14780;C14822;C14824;C14961;C15035;C15041;C15138;C15349
neg-M336T492	100335	121809	237219	129649	378427	594852	388441	644665	582513	749622	330339	591851	2.10424	0.0231324	0.0411255	0.218705	0.252734	0.861111	0.611111	1	1.71425	0.239617	up	336.266	8.20195	0	0	-	Unknown	-	-	-	0	-	-	0	-	-
neg-M336T582	807943	567428	482734	351776	159063	278208	419713	120146	65812.4	243913	146409	165671	0.438836	0.0329571	0.0411255	0.250894	0.252734	0.861111	0.596528	1	1.14985	0.31409	down	335.626	9.70553	0	0	-	Unknown	-	-	-	0	-	-	0	-	-
neg-M337T463	496134	210803	26946.1	168770	180363	265109	855261	458073	974524	1.40042e+06	451911	217674	3.23254	0.0262151	0.025974	0.228615	0.208806	0.888889	0.666667	1	2.1617	0.269136	up	337.239	7.71925	1	0	-	Unknown	-	-	-	10	14,15-DiHETrE;8,9-DiHETrE;11,12-DiHETrE;5,6-DHET;12-Keto-tetrahydro-leukotriene B4;10,11-dihydro-leukotriene B4;6,7-dihydro-12-epi-LTB4;Sterebin E;15-Hydroperoxyeicosa-8Z,11Z,13E-trienoate;LysoPC(P-18:0)	HMDB0002265;HMDB0002311;HMDB0002314;HMDB0002343;HMDB0002995;HMDB0012504;HMDB0012838;HMDB0035379;HMDB0060106;HMDB0013122	6	Aphidicolin;Zoapatanol;5,6-DHET;8,9-DHET;11,12-DHET;14,15-DHET	C06088;C09205;C14772;C14773;C14774;C14775
neg-M337T88	2.71959e+06	7.5199e+06	8.19571e+06	3.75324e+06	2.30131e+06	2.50566e+06	2.03444e+06	1.89774e+06	1.27166e+06	1.40941e+06	4.09596e+06	2.0429e+06	0.472381	0.0380587	0.025974	0.265013	0.208806	0.888889	0.583333	1	1.30983	0.0364581	down	337.045	1.47158	1	0	-	Unknown	-	-	-	1	Imidazoleacetic acid ribotide	HMDB0006032	1	1-(5-Phosphoribosyl)imidazole-4-acetate	C04437
neg-M338T217	458020	1.14417e+06	747747	1.60767e+06	1.03424e+06	1.9434e+06	1.5261e+07	6.91482e+06	3.50749e+07	3.88489e+07	3.3188e+06	1.90812e+06	14.6104	0.00504093	0.004329	0.130777	0.106414	0.972222	0.833333	1	2.93904	0.0615389	up	338.173	3.61875	1	0	-	Unknown	-	-	-	1	Thonzylamine	HMDB0240222	0	-	-
neg-M338T464	3.66139e+06	2.82791e+06	924276	2.11535e+06	1.27548e+06	3.61098e+06	4.53026e+06	5.74776e+06	3.83414e+06	8.5672e+06	5.75748e+06	3.03776e+06	2.18341	0.0141359	0.00865801	0.18155	0.135399	0.944444	0.777778	1	1.6344	0.117885	up	338.234	7.73236	1	0	-	Unknown	-	-	-	1	(S)-[8]-Gingerol	HMDB0033615	4	Rapanone;Decylubiquinone;[8]-Gingerol;Monacolin_L_acid	C10399;C15494;C17495;C20853
neg-M339T206	2.7621e+06	2.33751e+06	2.1983e+06	1.51881e+06	4.03525e+06	2.6343e+06	869859	1.00965e+06	406138	787537	2.18591e+06	1.70605e+06	0.449762	0.0125185	0.00865801	0.174713	0.135399	0.944444	0.763194	1	1.50217	0.227995	down	339.041	3.43126	1	0	-	Unknown	-	-	-	28	6-(4-{3,5-dihydroxy-4-oxo-7-[(3,4,5-trihydroxy-6-methyloxan-2-yl)oxy]-4H-chromen-2-yl}phenoxy)-3,4,5-trihydroxyoxane-2-carboxylic acid;3,4,5-trihydroxy-6-{[5-hydroxy-2-(4-hydroxyphenyl)-4-oxo-7-[(3,4,5-trihydroxy-6-methyloxan-2-yl)oxy]-4H-chromen-3-yl]oxy}oxane-2-carboxylic acid;3,4,5-trihydroxy-6-{[3-hydroxy-2-(4-hydroxyphenyl)-4-oxo-7-[(3,4,5-trihydroxy-6-methyloxan-2-yl)oxy]-4H-chromen-5-yl]ox…	HMDB0126554;HMDB0126555;HMDB0126556;HMDB0127114;HMDB0127115;HMDB0127116;HMDB0127158;HMDB0127159;HMDB0127160;HMDB0127190;HMDB0127191;HMDB0127192;HMDB0127214;HMDB0127215;HMDB0127216;HMDB0127239;HMDB0127240;HMDB0127241;HMDB0127245;HMDB0127246;HMDB0127247;HMDB0127381;HMDB0127382;HMDB0127383;HMDB0127486;HMDB0127487;HMDB0039320;HMDB0039373	0	-	-
neg-M339T223	8.09018e+06	9.94883e+06	6.93081e+06	3.88678e+06	5.69175e+06	8.96601e+06	3.37071e+06	4.09294e+06	1.56334e+06	1.8691e+06	3.16807e+06	5.73866e+06	0.455087	0.00742196	0.0151515	0.149411	0.169062	0.916667	0.722222	1	1.20616	0.286519	down	339.094	3.71649	1	0	-	Unknown	-	-	-	9	3,4,5-trihydroxy-6-[(2,3,5-trihydroxy-6-methyloxan-4-yl)oxy]oxane-2-carboxylic acid;3'-Ketolactose;2-O-(4-O-Methyl-a-D-glucopyranuronosyl)-D-xylose;4-O-(4-O-Methyl-alpha-D-glucopyranuronosyl)-L-arabinose;3-O-(4-O-Methyl-a-D-glucopyranuronosyl)-L-arabinose;4-O-beta-D-Glucopyranuronosyl-L-fucose;2-O-a-D-Galactopyranuronosyl-L-rhamnose;Somniferine;Piperenol A triacetate	HMDB0124752;HMDB0001030;HMDB0029917;HMDB0039725;HMDB0039888;HMDB0039889;HMDB0040159;HMDB0038585;HMDB0041535	4	Cellobiono-1,5-lactone;3-Ketolactose;3-Ketosucrose;Thenylchlor	C01093;C05403;C05731;C10959
neg-M339T52_2	3.29029e+06	5.03905e+06	5.98319e+06	7.55371e+06	1.11409e+07	5.25902e+06	2.25313e+07	9.89268e+06	1.80101e+07	8.64744e+06	1.11703e+07	1.06487e+07	2.11415	0.00770934	0.0151515	0.151472	0.169062	0.916667	0.722222	1	1.70396	0.057495	up	339.092	0.864158	1	0	-	Unknown	-	-	-	7	3,4,5-trihydroxy-6-[(2,3,5-trihydroxy-6-methyloxan-4-yl)oxy]oxane-2-carboxylic acid;3'-Ketolactose;2-O-(4-O-Methyl-a-D-glucopyranuronosyl)-D-xylose;4-O-(4-O-Methyl-alpha-D-glucopyranuronosyl)-L-arabinose;3-O-(4-O-Methyl-a-D-glucopyranuronosyl)-L-arabinose;4-O-beta-D-Glucopyranuronosyl-L-fucose;2-O-a-D-Galactopyranuronosyl-L-rhamnose	HMDB0124752;HMDB0001030;HMDB0029917;HMDB0039725;HMDB0039888;HMDB0039889;HMDB0040159	4	Cellobiono-1,5-lactone;3-Ketolactose;3-Ketosucrose;Thenylchlor	C01093;C05403;C05731;C10959
neg-M339T74	444534	381844	354415	937104	2.40173e+06	941036	3.85282e+06	1.2654e+06	1.99271e+06	855248	1.59246e+06	1.85102e+06	2.08943	0.0402965	0.0930736	0.270216	0.355585	0.805556	0.472222	1	1.56293	0.11511	up	339.09	1.23196	0	0	-	Unknown	-	-	-	0	-	-	0	-	-
neg-M340T197	577374	431786	252624	171872	125413	135767	202215	137336	84411.8	38597.9	162150	23131.6	0.382245	0.0388269	0.0930736	0.266953	0.355585	0.805556	0.444444	1	1.641	0.238225	down	339.996	3.28448	1	0	-	Unknown	-	-	-	1	Saprisartan	HMDB0015437	1	Azamethiphos	C18702
neg-M340T210	266585	501470	359564	398982	745301	560738	5.47111e+06	3.27383e+06	2.11575e+07	4.98791e+06	285984	2.23514e+06	13.2073	0.0172305	0.0411255	0.195963	0.252734	0.861111	0.5	1	2.63172	0.166491	up	340.225	3.50587	0	0	-	Unknown	-	-	-	0	-	-	0	-	-
neg-M340T217	687869	671508	570137	752834	2.12695e+06	1.63986e+06	2.27217e+06	912538	7.60947e+06	2.54115e+06	2.40789e+06	2.46705e+06	2.82367	0.0211339	0.00865801	0.211286	0.135399	0.944444	0.763194	1	1.43453	0.209876	up	340.151	3.61363	1	0	-	Unknown	-	-	-	1	DHAP(10:0)	HMDB0011675	0	-	-
neg-M340T219	836894	546623	275270	3.27726e+06	677642	1.15687e+06	2.96417e+06	2.27781e+06	5.05187e+06	5.05482e+06	2.29825e+06	1.00197e+06	2.75441	0.0193849	0.0411255	0.204309	0.252734	0.861111	0.555556	1	1.94039	0.220648	up	340.188	3.65501	1	0	-	Unknown	-	-	-	0	-	-	1	2-Ketospirilloxanthin	C15884
neg-M340T254	1.19515e+07	1.24981e+07	1.14086e+07	5.49459e+06	5.63688e+06	1.21569e+07	8.1876e+06	2.36548e+06	4.36583e+06	1.17064e+06	1.84686e+06	2.27386e+06	0.341698	0.00534955	0.00865801	0.135097	0.135399	0.944444	0.763194	1	1.73087	0.0661531	down	339.978	4.22977	1	0	-	Unknown	-	-	-	1	Trichloroethanol glucuronide	HMDB0042049	2	Bifenox;Trichloroethanol_glucuronide	C11066;C14869
neg-M341T187	904621	306740	381661	839063	99359.8	500968	925074	1.01119e+06	1.89972e+06	919006	2.9074e+06	1.70888e+06	3.09037	0.0112165	0.0021645	0.168069	0.0901643	1	1	1	2.23856	0.229521	up	341.147	3.1202	1	0	-	Unknown	-	-	-	0	-	-	1	N-Acetylpuromycin	C07032
neg-M341T191	499006	1.17074e+06	1.01507e+06	966404	1.61556e+06	1.38399e+06	7.71775e+06	7.5662e+06	3.00762e+07	1.31938e+06	1.56871e+06	4.17547e+06	7.88236	0.0198061	0.0151515	0.205071	0.169062	0.916667	0.722222	1	2.15218	0.273313	up	341.183	3.17878	0	0	-	Unknown	-	-	-	0	-	-	0	-	-
neg-M341T199	479758	392445	97957.8	382136	703340	546647	207283	254599	71552.4	209841	119199	209146	0.4118	0.041434	0.0411255	0.272767	0.252734	0.861111	0.666667	1	1.53669	0.335834	down	341.037	3.32487	1	0	-	Unknown	-	-	-	16	[1-(7-methoxy-2-oxo-2H-chromen-6-yl)-3-oxobutoxy]sulfonic acid;[4-(7-methoxy-2-oxo-2H-chromen-6-yl)-2-oxobutoxy]sulfonic acid;{[1-(7-methoxy-2-oxo-2H-chromen-6-yl)-3-oxobutan-2-yl]oxy}sulfonic acid;{10-hydroxy-8,8-dimethyl-2-oxo-2H,8H,9H,10H-pyrano[2,3-h]chromen-9-yl}oxidanesulfonic acid;Triazolam;{3-[3-(2,4-dihydroxyphenyl)-2-hydroxy-3-[3,5,7-trihydroxy-2-(3-hydroxyphenyl)-3,4-dihydro-2H-1-benzo…	HMDB0128976;HMDB0128981;HMDB0128983;HMDB0138062;HMDB0015034;HMDB0135144;HMDB0135145;HMDB0135146;HMDB0132733;HMDB0132734;HMDB0132735;HMDB0132736;HMDB0062695;HMDB0127805;HMDB0127806;HMDB0127902	3	Thiophanate-methyl;MC-6063;Famphur	C14432;C11069;C18658
neg-M341T216	9.65987e+06	1.12301e+07	2.59186e+07	1.01396e+07	9.98757e+06	1.83518e+07	6.09754e+06	8.19814e+06	7.27053e+06	5.24572e+06	7.24906e+06	8.15645e+06	0.495001	0.0102138	0.0021645	0.163577	0.0901643	1	1	1	1.37659	0.25907	down	341.07	3.60125	1	0	-	Unknown	-	-	-	1	Neohesperidin dihydrochalcone	HMDB0030542	0	-	-
neg-M341T253	1.016e+06	960451	1.19052e+06	372840	654248	1.26409e+06	709940	68543.5	437883	243351	87094.4	172680	0.315032	0.0107041	0.0151515	0.165238	0.169062	0.916667	0.722222	1	1.96996	0.244959	down	340.981	4.22232	0	0	-	Unknown	-	-	-	0	-	-	0	-	-
neg-M341T42	51125.9	42866.9	102770	149589	565639	131868	268575	421165	560959	185329	794842	903360	3.00254	0.0159414	0.025974	0.1906	0.208806	0.888889	0.666667	1	1.93767	0.194853	up	341.144	0.707935	0	0	-	Unknown	-	-	-	0	-	-	0	-	-
neg-M341T50	3.95491e+06	1.69892e+07	1.28366e+07	8.00775e+07	3.10507e+07	6.54658e+06	9.97565e+07	1.22659e+08	1.39069e+08	2.68804e+07	3.38054e+07	1.91629e+07	2.91395	0.0485112	0.0411255	0.288736	0.252734	0.861111	0.611111	1	2.0446	0.0195557	up	341.109	0.835474	1	1	Sucrose	Organic oxygen compounds	NA	HMDB0000258	C00089	28	6-({[3,4,5-trihydroxy-6-(hydroxymethyl)oxan-2-yl]oxy}methyl)oxane-2,3,4,5-tetrol;Melibiose;Cellobiose;D-Maltose;Alpha-Lactose;Sucrose;Lactulose;Trehalose;Isomaltose;Galactinol;3-b-Galactopyranosyl glucose;Epimelibiose;Turanose;Kojibiose;Neotrehalose;Sakebiose;Inulobiose;Galabiose;Maltulose;Mannobiose;DEAE-cellulose;Allolactose;Glucinol;Trehalulose;Fagopyritol A1;beta-Lactose;Glucose-1,3-mannose o…	HMDB0133305;HMDB0000048;HMDB0000055;HMDB0000163;HMDB0000186;HMDB0000258;HMDB0000740;HMDB0000975;HMDB0002923;HMDB0005826;HMDB0006603;HMDB0006792;HMDB0011740;HMDB0011742;HMDB0029880;HMDB0029882;HMDB0029898;HMDB0029902;HMDB0029919;HMDB0029933;HMDB0033368;HMDB0038489;HMDB0039237;HMDB0039727;HMDB0039876;HMDB0041627;HMDB0060068;HMDB0125600	36	Sucrose;Cellobiose;Maltose;Lactose;Isomaltose;alpha-Maltose;alpha,alpha-Trehalose;alpha-D-Galactosyl-(1->3)-1D-myo-inositol;Nigerose;Inulobiose;Levanbiose;Mannobiose;Palatinose;beta-Lactose;beta-Maltose;Laminaribiose;4-O-beta-D-Glucopyranosyl-D-mannose;alpha-D-Glucosyl-(1,3)-D-mannose;alpha-D-Aldosyl_beta-D-fructoside;Epimelibiose;Melibiose;alpha-Cellobiose;beta-Cellobiose;Lactulose;Gentiobiose;S…	C00089;C00185;C00208;C00243;C00252;C00897;C01083;C01235;C01518;C01711;C01725;C01728;C01742;C01970;C01971;C02048;C02964;C04147;C04219;C05400;C05402;C06421;C06422;C07064;C08240;C08250;C15548;C18068;C19632;C19633;C19634;C19636;C19773;C20236;C20861;C21336
neg-M341T80	392143	618616	469457	259630	1.00098e+06	988171	400563	138836	150480	315030	119552	703031	0.490076	0.0497292	0.0930736	0.290961	0.355585	0.805556	0.5	1	1.47363	0.201259	down	341.016	1.3303	0	0	-	Unknown	-	-	-	0	-	-	0	-	-
neg-M342T253_1	1.2284e+06	1.18227e+06	931011	338834	378560	1.48321e+06	618155	91859.8	266566	365700	70548.6	133568	0.279018	0.00913128	0.0151515	0.157591	0.169062	0.916667	0.722222	1	2.11137	0.251897	down	341.974	4.22175	0	0	-	Unknown	-	-	-	0	-	-	0	-	-
neg-M342T431	354995	247854	44457	127585	120456	177728	289253	465654	344482	606502	651222	174291	2.35902	0.0261136	0.0411255	0.228327	0.252734	0.861111	0.611111	1	1.68867	0.395287	up	342.255	7.18093	1	0	-	Unknown	-	-	-	0	-	-	1	Hydroxystenozole	C15033
neg-M342T75	2.4289e+06	627178	1.68906e+06	859184	1.33945e+06	1.88686e+06	357617	748185	104730	407103	196805	186437	0.226584	0.00142746	0.004329	0.0851341	0.106414	0.972222	0.859722	1	2.37646	0.126671	down	342.087	1.24362	1	0	-	Unknown	-	-	-	0	-	-	4	Violacein;Chlorophyllide;13(1)-Hydroxy-magnesium-protoporphyrin_IX_13-monomethyl_ester;Bacteriochlorophyllide_g	C21136;C02139;C11829;C21441
neg-M343T252	5.72633e+07	4.62291e+07	5.03056e+07	2.95364e+07	8.95075e+07	8.88255e+07	1.46044e+07	8.35171e+06	1.83185e+07	1.29936e+07	1.50205e+07	3.69487e+07	0.293743	0.000787425	0.004329	0.0696639	0.106414	0.972222	0.833333	1	2.10329	0.0192727	down	343.155	4.19972	1	0	-	Unknown	-	-	-	10	5-[(6-hydroxy-3,7-dimethylocta-2,7-dien-1-yl)oxy]-7-methoxy-2H-chromen-2-one;2-(4-Allyl-2-methoxyphenoxy)-1-(4-hydroxy-3-methoxyphenyl)-1-propanol;(1(10)E,4E,6a,8b)-8-Angeloyloxy-14-oxo-1(10),4,11(13)-germacratrien-12,6-olide;5-(6-Hydroxy-3,7-dimethyl-2,7-octadienyloxy)-7-methoxycoumarin;Malabaricano;3-Dehydronobilin;Rosmadial;Isoachifolidiene;Columbaridione;Safficinolide	HMDB0136701;HMDB0031753;HMDB0031889;HMDB0032955;HMDB0034179;HMDB0036691;HMDB0038219;HMDB0038690;HMDB0040388;HMDB0040421	0	-	-
neg-M343T87	91941.6	183379	230128	479491	336341	723840	1.15164e+06	528897	4.58245e+06	1.37685e+06	1.21328e+06	561617	4.60351	0.0080637	0.00865801	0.152433	0.135399	0.944444	0.777778	1	2.309	0.180779	up	343.162	1.4475	1	0	-	Unknown	-	-	-	2	Udenafil;Eriojaposide B	HMDB0015628;HMDB0038029	2	Norcholestenol_iodomethyl_(131_I);Eriojaposide_B	C13547;C17889
neg-M344T205	1.39337e+06	2.08426e+06	1.24149e+06	4.71195e+06	4.20386e+06	4.46686e+06	1.05786e+07	7.20585e+06	2.06652e+07	5.49454e+06	3.71887e+06	4.12172e+06	2.86075	0.0197455	0.0649351	0.205042	0.306606	0.833333	0.555556	1	1.62407	0.329461	up	344.183	3.41331	1	0	-	Unknown	-	-	-	4	Methotrimeprazine;PA(16:0/14:1(9Z));PA(16:1(9Z)/14:0);3,6-Epoxy-5,5',6,6'-tetrahydro-b,b-carotene-3',5,5',6'-tetrol	HMDB0015474;HMDB0114834;HMDB0114852;HMDB0029654	1	Methotrimeprazine	C07192
neg-M344T209	823007	1.14383e+06	3.00686e+06	4.41144e+06	7.27917e+06	4.6614e+06	1.21723e+07	5.55117e+06	8.29734e+07	1.33011e+07	3.02564e+06	9.83471e+06	5.94861	0.0341175	0.025974	0.254218	0.208806	0.888889	0.638889	1	2.13982	0.157844	up	344.219	3.47843	0	0	-	Unknown	-	-	-	0	-	-	0	-	-
neg-M344T252	1.2213e+07	9.2848e+06	1.26266e+07	6.25603e+06	1.864e+07	1.93055e+07	3.17503e+06	2.29879e+06	3.53546e+06	2.63575e+06	2.80994e+06	7.44139e+06	0.279554	0.000358763	0.004329	0.0542774	0.106414	0.972222	0.888889	1	2.13991	0.0346088	down	344.159	4.19498	1	0	-	Unknown	-	-	-	3	Phenylalanyl-Tyrosine;Tyrosyl-Phenylalanine;Dictyoquinazol B	HMDB0029007;HMDB0029112;HMDB0040441	1	Pefurazoate	C18480
neg-M344T48	438290	248813	669156	2.76453e+06	1.13863e+06	723003	4.65052e+06	7.32815e+06	6.01238e+06	1.78577e+06	756546	2.05037e+06	3.77501	0.0197032	0.025974	0.205042	0.208806	0.888889	0.611111	1	2.05239	0.458044	up	344.11	0.802448	1	0	-	Unknown	-	-	-	4	Omeprazole;(S)-Esomeprazole;Esomeprazole;Isofenphos	HMDB0001913;HMDB0005009;HMDB0014874;HMDB0031796	3	Omeprazole;Isofenphos;Candimine	C07324;C11002;C08520
neg-M345T100	196590	315404	444070	773555	1.37024e+06	434895	628829	1.73959e+06	2.11005e+06	1.82879e+06	603721	718565	2.15844	0.0485555	0.0649351	0.288914	0.306606	0.833333	0.555556	1	1.36426	0.337489	up	345.08	1.66397	1	0	-	Unknown	-	-	-	2	N1-(2-Hydroxyethyl)flurazepam;Methyl 6-O-galloyl-beta-D-glucopyranoside	HMDB0060853;HMDB0039354	0	-	-
neg-M345T244_1	1.39559e+07	1.33608e+07	6.8518e+06	9.50638e+06	9.61607e+06	9.7099e+06	3.98959e+06	3.45736e+06	3.84118e+06	6.50038e+06	2.47271e+06	7.96882e+06	0.44809	0.0029702	0.004329	0.1078	0.106414	0.972222	0.833333	1	1.61339	0.459742	down	345.138	4.0655	1	0	-	Unknown	-	-	-	19	Gibberellin A3;Gibberellin A94;Junosmarin;Gibberellin A68;Cynaropicrin;Strigol;Diosbulbin E;Diosbulbin G;Gibberellin A22;11beta-Hydroxygibberellin A7;Gibberellin GA126;8-Hydroxy-3',4',5',7-tetramethoxyflavan;5'-Hydroxy-3',4',7,8-tetramethoxyflavan;Gibberellin A92;Alectrol;Lepidine B;Lepidine D;Lepidine F;Lepidine E	HMDB0003559;HMDB0031365;HMDB0033290;HMDB0035609;HMDB0036423;HMDB0036677;HMDB0036779;HMDB0036782;HMDB0036891;HMDB0036892;HMDB0038314;HMDB0040309;HMDB0040310;HMDB0040648;HMDB0041372;HMDB0032715;HMDB0032716;HMDB0033094;HMDB0033095	1	2,2'-(1-Phenyl-1H-1,2,4-triazole-3,5-diyl)bis-phenol	C11569
neg-M345T464_1	517066	378974	213783	509403	130995	651164	572872	819121	821449	1.45184e+06	1.00459e+06	322771	2.07907	0.0418863	0.0411255	0.27379	0.252734	0.861111	0.583333	1	1.42799	0.238219	up	345.255	7.73022	1	0	-	Unknown	-	-	-	0	-	-	2	4-Methyl-4-aza-5-pregnene-3,20-dione;17beta-Acetamidoandrost-4-en-3-one	C15133;C15149
neg-M346T258	4.78656e+06	2.45212e+06	3.4604e+06	2.6675e+06	1.49069e+06	1.78148e+06	1.04162e+06	591703	1.1288e+06	709347	1.44127e+06	925593	0.350888	0.00111249	0.0021645	0.0775023	0.0901643	1	1	1	1.8843	0.284316	down	346.141	4.30515	1	0	-	Unknown	-	-	-	1	Mytilin B	HMDB0033442	1	Miraxanthin-III	C08556
neg-M346T438	581446	426694	319608	376262	647965	477919	168778	265197	149463	156245	99608.5	365659	0.425793	0.0029215	0.004329	0.107689	0.106414	0.972222	0.888889	1	1.73267	0.270513	down	346.101	7.30064	1	0	-	Unknown	-	-	-	1	O-Methylsomniferine	HMDB0038586	3	Profluralin;Pyriminobac;Allosamidine	C19065;C18890;C05346
neg-M347T206_1	1.31922e+07	1.31712e+07	1.14783e+07	1.22935e+07	2.18642e+07	1.31009e+07	8.50276e+06	1.12211e+07	9.58031e+06	1.99752e+06	2.56106e+06	2.52991e+06	0.427644	0.0197843	0.0021645	0.205042	0.0901643	1	1	1	1.70996	0.355111	down	347.116	3.44003	1	0	-	Unknown	-	-	-	4	1-(2,4,6-trihydroxyphenyl)-3-(3,4,5-trimethoxyphenyl)propan-1-one;2-[3-hydroxy-2-methoxy-4-(methoxymethyl)phenyl]-3,4-dihydro-2H-1-benzopyran-3,5,7-triol;Torasemide;5'-O-Desmethyl omeprazole	HMDB0124870;HMDB0127865;HMDB0014359;HMDB0014011	3	Nitidine;Chelerythrine;Compound_VII	C09595;C12227;C06489
neg-M347T228	2.12303e+07	2.00651e+07	2.14016e+07	3.28796e+07	1.4685e+07	4.61859e+07	1.12846e+07	8.09633e+06	23392182	7.6059e+06	8.49541e+06	1.2916e+07	0.458878	0.0080885	0.025974	0.152457	0.208806	0.888889	0.666667	1	1.5195	0.423087	down	347.117	3.79491	1	0	-	Unknown	-	-	-	2	Torasemide;5'-O-Desmethyl omeprazole	HMDB0014359;HMDB0014011	3	Nitidine;Chelerythrine;Compound_VII	C09595;C12227;C06489
neg-M347T280	1.74805e+07	13054229	2.61907e+07	1.73074e+07	6.76237e+07	7.49364e+06	1.67158e+07	7.80403e+06	1.53327e+07	4.56021e+06	5.68828e+06	4.91883e+06	0.368889	0.0439316	0.0411255	0.278301	0.252734	0.861111	0.56875	1	1.41792	0.467664	down	347.154	4.65865	1	0	-	Unknown	-	-	-	3	Ciprofloxacin;Bargustanine;4-Deoxyphysalolactone	HMDB0014677;HMDB0030505;HMDB0034346	2	Ciprofloxacin;Trilobolide	C05349;C09563
neg-M348T204	246305	732889	442441	1.24591e+06	1.31746e+06	662275	3.34396e+06	2.56606e+06	1.18506e+07	2.79009e+06	861472	1.58603e+06	4.94874	0.0111203	0.00865801	0.167192	0.135399	0.944444	0.777778	1	2.14314	0.135385	up	348.159	3.39292	1	0	-	Unknown	-	-	-	0	-	-	2	Fenpropathrin;1-Dehydro-9-fluoro-11-oxotestololactone	C18411;C15387
neg-M349T548	197629	281780	299178	331415	421899	908809	1.04434e+06	756273	1.36564e+06	842345	885824	788038	2.3282	0.0047442	0.025974	0.12708	0.208806	0.888889	0.666667	1	1.75949	0.252849	up	349.306	9.13205	0	0	-	Unknown	-	-	-	0	-	-	0	-	-
neg-M349T55	1.0962e+06	912753	850432	423022	485345	417286	122682	221027	195652	331454	305898	448378	0.38831	0.00403646	0.00865801	0.119486	0.135399	0.944444	0.75	1	1.61503	0.394027	down	349.046	0.92229	1	0	-	Unknown	-	-	-	0	-	-	2	Clitidine_5'-phosphate;Dehydrogriseofulvin	C08429;C18838
neg-M349T584	203412	159100	274305	123884	124818	194093	1.43598e+06	204288	1.30515e+06	500626	1.18363e+06	1.20322e+06	5.40277	0.00317841	0.004329	0.110122	0.106414	0.972222	0.833333	1	2.41634	0.129099	up	349.206	9.73205	0	0	-	Unknown	-	-	-	0	-	-	0	-	-
neg-M350T194	1.21397e+06	1.73023e+06	2.03289e+06	2.85985e+06	1.7946e+06	2.19451e+06	5.40496e+06	2.86249e+06	1.50612e+07	5.15688e+06	3.06046e+06	2.10489e+06	2.84549	0.030181	0.00865801	0.241251	0.135399	0.944444	0.777778	1	1.70239	0.116985	up	350.136	3.24099	1	0	-	Unknown	-	-	-	1	Cappariloside A	HMDB0034937	1	Neostigmine_methylsulfate	C08200
neg-M350T412	2.0272e+06	703548	1.31539e+06	1.46162e+06	588042	1.08725e+06	2.20904e+06	1.87939e+06	3.81376e+06	5.23984e+06	1.28942e+06	1.68255e+06	2.24334	0.0232443	0.0411255	0.21917	0.252734	0.861111	0.611111	1	1.38232	0.127916	up	350.27	6.86502	1	0	-	Unknown	-	-	-	6	Tetrahydrodeoxycorticosterone;Lycopersiconol;1-(3,5-Dihydroxyphenyl)-2-pentadecanone;ent-16beta-Methoxy-19-kauranoic acid;Isolinderenolide;[10]-Paradol	HMDB0000879;HMDB0029583;HMDB0035283;HMDB0036302;HMDB0038104;HMDB0040642	7	Allotetrahydrodeoxycorticosterone;3alpha,6alpha-Dihydroxy-5beta-pregnan-20-one;3alpha,17alpha-Dihydroxy-5beta-pregnan-20-one;17beta-Hydroxy-2alpha-(methoxymethyl)-5alpha-androstan-3-one;17beta-Hydroxy-2alpha-(hydroxymethyl)-17-methyl-5alpha-androstan-3-one;D-Homo-17a-oxa-5alpha-androstan-3beta-ol_acetate;3alpha,12alpha-Dihydroxy-5beta-pregnan-20-one	C13713;C14608;C14609;C14978;C15137;C15139;C15391
neg-M351T220	1.08221e+07	1.07792e+07	2.38104e+07	1.76037e+07	2.97073e+07	1.34226e+07	1.12686e+07	5.98648e+06	6.29198e+06	6.98682e+06	1.03135e+07	9.53249e+06	0.474632	0.00818452	0.00865801	0.152909	0.135399	0.944444	0.777778	1	1.39658	0.1314	down	351.149	3.67378	1	0	-	Unknown	-	-	-	2	Methionyl-Tryptophan;Tryptophyl-Methionine	HMDB0028984;HMDB0029089	1	Palmatine	C05315
neg-M351T225	3.17019e+07	2.84544e+07	2.95887e+07	1.62113e+07	1.9339e+07	2.2295e+07	1.08745e+07	4.65911e+06	5.85964e+06	9.1824e+06	1.06839e+07	1.45089e+07	0.377861	0.000959042	0.0021645	0.0744091	0.0901643	1	1	1	1.64147	0.143412	down	351.218	3.74373	1	1	Lipoxin A4	Lipids and lipid-like molecules	Fatty Acyls	HMDB0004385	C06314	29	15-oxo-5S,6R-dihydroxy-7E,9E,11Z-eicosatrienoic acid;5-hydroperoxy-15-HETE;Prostaglandin E2;(13E)-11a-Hydroxy-9,15-dioxoprost-13-enoic acid;Prostaglandin I2;Prostaglandin H2;Prostaglandin D2;Thromboxane A2;20-Hydroxy-leukotriene B4;Prostaglandin F3a;8-iso-PGF3a;Levuglandin E2;Levuglandin D2;13,14-Dihydro-15-keto-PGE2;15-Keto-prostaglandin F2a;Lipoxin A4;8-iso-15-keto-PGF2a;Lipoxin B4;8-isoprostag…	HMDB0062291;HMDB0062798;HMDB0001220;HMDB0001320;HMDB0001335;HMDB0001381;HMDB0001403;HMDB0001452;HMDB0001509;HMDB0002122;HMDB0002132;HMDB0002363;HMDB0002400;HMDB0002776;HMDB0004240;HMDB0004385;HMDB0005077;HMDB0005082;HMDB0005844;HMDB0012481;HMDB0012564;HMDB0012587;HMDB0034676;HMDB0035064;HMDB0035338;HMDB0035339;HMDB0036756;HMDB0060041;HMDB0060042	17	Prostaglandin_H2;Prostaglandin_E2;Prostaglandin_D2;Prostaglandin_I2;Thromboxane_A2;(13E)-11alpha-Hydroxy-9,15-dioxoprost-13-enoate;(5Z)-(15S)-11alpha-Hydroxy-9,15-dioxoprostanoate;20-OH-Leukotriene_B4;15-Keto-prostaglandin_F2alpha;Lipoxin_A4;Lipoxin_B4;Prostaglandin_F3alpha;Narbonolide;Levuglandin_E2;Levuglandin_D2;Cinncassiol_D1;Cinncassiol_D4	C00427;C00584;C00696;C01312;C02198;C04654;C04671;C04853;C05960;C06314;C06315;C06476;C11997;C13807;C13808;C17652;C17656
neg-M351T412	191252	63508.7	174260	170810	202399	79993.3	489090	269222	710347	1.21253e+06	210831	250297	3.56182	0.00863862	0.0021645	0.155295	0.0901643	1	1	1	1.81665	0.226866	up	351.274	6.86487	0	0	-	Unknown	-	-	-	0	-	-	0	-	-
neg-M351T478	736235	588437	1.16236e+06	1.58903e+06	671337	451272	2.56181e+06	1.37528e+06	3.44015e+06	3.47359e+06	1.23505e+06	1.29418e+06	2.57374	0.00689307	0.0151515	0.145633	0.169062	0.916667	0.722222	1	1.59118	0.0846973	up	351.254	7.96588	1	0	-	Unknown	-	-	-	4	MG(0:0/18:3(6Z,9Z,12Z)/0:0);MG(0:0/18:3(9Z,12Z,15Z)/0:0);MG(18:3(6Z,9Z,12Z)/0:0/0:0);MG(18:3(9Z,12Z,15Z)/0:0/0:0)	HMDB0011539;HMDB0011540;HMDB0011569;HMDB0011570	1	Montanol	C09137
neg-M351T577	1.50728e+08	6.61511e+07	9.49296e+07	4.59563e+07	2.85477e+06	5.889e+06	3.53113e+08	4.29638e+07	336383094	1.30525e+08	7.45597e+08	683609176	6.25412	0.0231961	0.0411255	0.219021	0.252734	0.861111	0.611111	1	3.07798	0.0581249	up	351.222	9.62223	1	1	5-trans-Prostaglandin D2	Unknown	-	NA	NA	0	-	-	0	-	-
neg-M352T224	7.00597e+06	5.6524e+06	6.20616e+06	3.27465e+06	4.10764e+06	4.96126e+06	2.29076e+06	1.44201e+06	1.23511e+06	2.09543e+06	2.24363e+06	3.01788e+06	0.394923	0.000359629	0.0021645	0.0542774	0.0901643	1	1	1	1.52186	0.0495746	down	352.221	3.73644	1	0	-	Unknown	-	-	-	1	Acebutolol	HMDB0015324	2	Istamycin_KL1;Acebutolol	C17983;C06803
neg-M352T231	4.24486e+06	1.89896e+06	2.34089e+06	3.85049e+06	3.64664e+06	3.47747e+06	1.43794e+06	1.44631e+06	1.57525e+06	963084	919835	1.64338e+06	0.410385	0.000416128	0.0021645	0.0542774	0.0901643	1	1	1	1.54271	0.409573	down	352.089	3.85268	1	0	-	Unknown	-	-	-	1	4-Hydroxybenzyl isothiocyanate 4''-acetylrhamnoside	HMDB0032802	1	NMNH	C21113
neg-M352T478	87117	19105.2	167601	262834	307742	42426	603460	174811	830672	644301	205197	211282	3.01043	0.0368255	0.0649351	0.261488	0.306606	0.833333	0.555556	1	1.88711	0.154855	up	352.258	7.96596	0	0	-	Unknown	-	-	-	0	-	-	0	-	-
neg-M352T52_1	1.47992e+06	282146	1.76863e+06	1.55236e+06	3.02137e+06	2.27357e+06	3.25737e+06	6.83965e+06	3.83273e+06	4.52147e+06	3.13048e+06	3.29891e+06	2.39744	0.0268577	0.0021645	0.231107	0.0901643	1	1	1	1.83466	0.0859001	up	352.071	0.87105	1	0	-	Unknown	-	-	-	10	5-[(6-carboxy-3,4,5-trihydroxyoxan-2-yl)oxy]-1H-indole-3-carboxylic acid;3,4,5-trihydroxy-6-(5-hydroxy-1H-indole-3-carbonyloxy)oxane-2-carboxylic acid;6-[(6-carboxy-3,4,5-trihydroxyoxan-2-yl)oxy]-1H-indole-3-carboxylic acid;3,4,5-trihydroxy-6-(6-hydroxy-1H-indole-3-carbonyloxy)oxane-2-carboxylic acid;7-[(6-carboxy-3,4,5-trihydroxyoxan-2-yl)oxy]-1H-indole-3-carboxylic acid;3,4,5-trihydroxy-6-(7-hy…	HMDB0134940;HMDB0134941;HMDB0134943;HMDB0134944;HMDB0134946;HMDB0134947;HMDB0134950;HMDB0061003;HMDB0059646;HMDB0059977	3	SB_221284;B_823-08;Nicotinate_D-ribonucleotide	C11741;C15664;C01185
neg-M352T577	2.64429e+07	1.21285e+07	1.69944e+07	8.14748e+06	530083	1.01198e+06	6.20235e+07	7.79869e+06	5.79946e+07	2.3049e+07	1.3195e+08	1.19523e+08	6.16561	0.0233921	0.0411255	0.219619	0.252734	0.861111	0.583333	1	3.04972	0.0643038	up	352.225	9.62198	1	0	-	Unknown	-	-	-	3	Levomethadyl Acetate;Methadyl Acetate;Acebutolol	HMDB0015358;HMDB0015502;HMDB0015324	2	Levomethadyl_acetate;Acebutolol	C08012;C06803
neg-M353T188	829188	885235	884838	1.51088e+06	503397	665731	8.74197e+06	3.87699e+06	1.51747e+07	1.43469e+07	2.27969e+06	947055	8.59348	0.00891487	0.004329	0.156178	0.106414	0.972222	0.859722	1	2.55201	0.0438911	up	353.147	3.13662	1	0	-	Unknown	-	-	-	1	Isopropyl apiosylglucoside	HMDB0041513	0	-	-
neg-M353T192	1.38746e+06	630974	955180	4.67752e+06	869288	587859	634492	528497	311905	144924	592285	468942	0.294352	0.0258327	0.0151515	0.226993	0.169062	0.916667	0.694444	1	2.01785	0.106684	down	353.049	3.20432	1	0	-	Unknown	-	-	-	3	3,4,5-trihydroxy-6-[(8-hydroxy-2-oxo-2H-chromen-7-yl)oxy]oxane-2-carboxylic acid;3,4,5-trihydroxy-6-[(7-hydroxy-2-oxo-2H-chromen-6-yl)oxy]oxane-2-carboxylic acid;2-O-p-Coumaroylhydroxycitric acid	HMDB0130552;HMDB0132255;HMDB0040570	4	WIN56291;Phenolsulfonphthalein;5-Amino-6-(5'-phosphoribosylamino)uracil;2-Caffeoylisocitrate	C06499;C12600;C01268;C02927
neg-M353T264	4.13302e+07	4.4252e+07	1.99362e+07	1.38877e+07	2.58935e+07	6.7107e+07	3.59955e+07	1.05986e+07	9.4143e+06	1.34442e+07	1.55266e+07	1.46868e+07	0.469223	0.0387613	0.0411255	0.266871	0.252734	0.861111	0.555556	1	1.32121	0.423323	down	353.234	4.40153	1	0	-	Unknown	-	-	-	22	11,12,15-trihydroxyeicosatrienoic acid;Prostaglandin F2a;Prostaglandin E1;Prostaglandin F2b;Troxilin B3;Trioxilin A3;8-isoprostaglandin PGF2b;11,12,15-THETA;13,14-Dihydro-15-keto PGF2a;8-Isoprostaglandin E1;11,14,15-THETA;8-Isoprostaglandin F2a;Prostaglandin D1;8-iso-13,14-dihydro-15-keto-PGF2a;11,12,15-TriHETRE;11b-PGF2a;11-Epi-PGF2a;13,14-Dihydro- lipoxin A4;Prostaglandin H1;Sterebin G;15-keto-…	HMDB0062278;HMDB0001139;HMDB0001442;HMDB0001483;HMDB0001965;HMDB0001977;HMDB0002115;HMDB0004684;HMDB0004685;HMDB0004686;HMDB0004694;HMDB0005083;HMDB0005102;HMDB0006562;HMDB0010170;HMDB0010199;HMDB0011137;HMDB0012563;HMDB0013041;HMDB0035380;HMDB0060045;HMDB0060107	11	Prostaglandin_F2alpha;Prostaglandin_F2beta;Alprostadil;(5Z,9E,14Z)-(8xi,11xi,12S)-8,11,12-Trihydroxyicosa-5,9,14-trienoate;11-epi-Prostaglandin_F2alpha;Prostaglandin_D1;9,11,15-Trihydroxy-prosta-5,13-dien-1-oic_acid;11,12,15-THETA;Trioxilin_A3;Trioxilin_B3;11,14,15-THETA	C00639;C02314;C04741;C04843;C05959;C06438;C13809;C14782;C14809;C14811;C14814
neg-M353T500	5.08288e+07	3.3745e+07	3.91329e+07	3.36803e+07	3.48949e+07	9.14696e+07	1.42806e+08	1.61218e+08	4.48558e+07	1.8555e+08	6.03093e+07	7.71125e+07	2.36775	0.0213096	0.025974	0.211818	0.208806	0.888889	0.666667	1	1.37153	0.475158	up	353.213	8.33957	0	0	-	Unknown	-	-	-	0	-	-	0	-	-
neg-M354T188	114368	212958	167491	231434	717916	765767	1.47938e+06	593350	2.3598e+06	2.33759e+06	1.2573e+06	1.33635e+06	4.23713	0.00249644	0.00865801	0.103194	0.135399	0.944444	0.777778	1	2.34646	0.0959942	up	354.149	3.13088	1	0	-	Unknown	-	-	-	1	S-Adenosylmethioninamine	HMDB0000988	2	S-Adenosylmethioninamine;Alamarine	C01137;C09326
neg-M354T230	233645	1.4462e+06	453928	2.60502e+06	1.50607e+06	2.9693e+06	7.53632e+06	2.2844e+06	1.73291e+07	1.66298e+07	1.80658e+06	1.47936e+06	5.10797	0.0367857	0.0930736	0.261488	0.355585	0.805556	0.555556	1	2.22807	0.0861942	up	354.203	3.82855	0	0	-	Unknown	-	-	-	0	-	-	0	-	-
neg-M354T292	42525.1	355643	273738	531603	85583.9	107825	767706	1.00031e+06	1.03295e+06	693011	998115	515727	3.58491	0.0087243	0.004329	0.15556	0.106414	0.972222	0.833333	1	2.32239	0.173029	up	354.265	4.86152	1	0	-	Unknown	-	-	-	9	14,15-DiHETrE;8,9-DiHETrE;11,12-DiHETrE;5,6-DHET;12-Keto-tetrahydro-leukotriene B4;10,11-dihydro-leukotriene B4;6,7-dihydro-12-epi-LTB4;Sterebin E;15-Hydroperoxyeicosa-8Z,11Z,13E-trienoate	HMDB0002265;HMDB0002311;HMDB0002314;HMDB0002343;HMDB0002995;HMDB0012504;HMDB0012838;HMDB0035379;HMDB0060106	6	Aphidicolin;Zoapatanol;5,6-DHET;8,9-DHET;11,12-DHET;14,15-DHET	C06088;C09205;C14772;C14773;C14774;C14775
neg-M354T47	88784.4	688285	52133.5	1.39758e+06	1.09369e+06	136366	5.11543e+06	5.80328e+06	5.8382e+06	968444	419028	1.80674e+06	5.7715	0.0204884	0.0411255	0.208021	0.252734	0.861111	0.583333	1	2.55216	0.328757	up	354.152	0.783623	1	0	-	Unknown	-	-	-	1	S-Adenosylmethioninamine	HMDB0000988	1	S-Adenosylmethioninamine	C01137
neg-M355T199	454511	1.02473e+06	1.24805e+06	2.78254e+06	2.19666e+06	1.60367e+06	1.20662e+07	3.3203e+06	3.93435e+07	1.02795e+07	1.47114e+06	2.27134e+06	7.38461	0.0289131	0.025974	0.237755	0.208806	0.888889	0.652083	1	2.26138	0.0755948	up	355.199	3.31295	1	0	-	Unknown	-	-	-	0	-	-	3	WIN_I(S);Perazine;Xamoterol	C06497;C16903;C11775
neg-M355T234	7.14964e+06	1.13318e+07	8.13568e+06	4.91873e+06	4.90704e+06	3.65879e+06	5.06803e+06	1.98923e+06	2.84229e+06	2.54878e+06	3.04089e+06	2.9438e+06	0.459657	0.00573682	0.0151515	0.138052	0.169062	0.916667	0.722222	1	1.22198	0.0314403	down	355.123	3.90349	1	1	3.alpha.-Galactobiose-CH3	Unknown	-	NA	NA	6	4-O-Methylgalactinol;Galactopinitol B;Galactopinitol A;D-Pinitol 2-O-alpha-D-Galactopyranosyl;Vulgaxanthin I;Isosyringinoside	HMDB0033558;HMDB0035321;HMDB0039475;HMDB0041487;HMDB0029840;HMDB0040814	2	Vulgaxanthin-I;5''-Phosphoribostamycin	C08568;C18004
neg-M355T347	671563	540397	731118	446254	1.05517e+06	877681	143734	124807	326466	284464	217058	867444	0.454393	0.0168948	0.025974	0.194836	0.208806	0.888889	0.583333	1	1.44475	0.366759	down	355.26	5.779	0	0	-	Unknown	-	-	-	0	-	-	0	-	-
neg-M355T42	408472	431156	515253	332585	352394	366886	178449	199845	32315.8	276108	177553	321813	0.492816	0.0448543	0.0021645	0.280066	0.0901643	1	1	1	1.2674	0.328691	down	354.853	0.70748	0	0	-	Unknown	-	-	-	0	-	-	0	-	-
neg-M355T468	622572	320684	562430	695517	419005	1.07359e+06	762201	735693	1.39824e+06	2.31502e+06	2.03811e+06	974676	2.22642	0.0156443	0.0151515	0.188977	0.169062	0.916667	0.722222	1	1.32282	0.214145	up	355.305	7.79847	0	0	-	Unknown	-	-	-	0	-	-	0	-	-
neg-M355T49	1.44623e+06	3.01642e+06	2.78753e+06	1.84297e+07	5.08168e+06	2.35155e+06	1.76969e+07	2.40296e+07	2.16812e+07	5.56781e+06	7.47181e+06	5.0001e+06	2.45967	0.0404265	0.0411255	0.270419	0.252734	0.861111	0.583333	1	1.90294	0.0772893	up	355.089	0.81765	1	0	-	Unknown	-	-	-	8	6-{[4,5-dihydroxy-2,5-bis(hydroxymethyl)oxolan-3-yl]oxy}-3,4,5-trihydroxyoxane-2-carboxylic acid;6-{[2,4-dihydroxy-2,5-bis(hydroxymethyl)oxolan-3-yl]oxy}-3,4,5-trihydroxyoxane-2-carboxylic acid;3,4,5-trihydroxy-6-{[2,3,4-trihydroxy-5-(hydroxymethyl)oxolan-2-yl]methoxy}oxane-2-carboxylic acid;3,4,5-trihydroxy-6-{[3,4,5-trihydroxy-5-(hydroxymethyl)oxolan-2-yl]methoxy}oxane-2-carboxylic acid;Acaciab…	HMDB0125609;HMDB0125610;HMDB0125611;HMDB0125612;HMDB0029938;HMDB0039722;HMDB0039724;HMDB0039726	1	Bay-K-8644	C13758
neg-M356T192	271432	519353	202467	279139	187674	434084	674099	924900	1.81011e+06	506821	952117	592065	2.88262	0.00203495	0.004329	0.0970487	0.106414	0.972222	0.833333	1	1.65555	0.239444	up	356.06	3.20105	1	0	-	Unknown	-	-	-	1	Salbutamol 4-O-sulfate	HMDB0060604	0	-	-
neg-M357T237	7.54065e+06	1.24931e+07	1.07287e+07	7.44099e+06	5.8065e+06	5.55816e+06	2.95955e+06	1.57288e+06	585446	4.01267e+06	4.10897e+06	4.33453e+06	0.354543	0.012239	0.0021645	0.173141	0.0901643	1	1	1	1.86981	0.169178	down	357.113	3.94357	1	0	-	Unknown	-	-	-	0	-	-	1	4-Methylthiobutyl-desulfoglucosinolate	C17248
neg-M357T51	2.19824e+06	1.33486e+07	5.31244e+06	4.5249e+07	1.2195e+07	4.42429e+06	7.89084e+07	5.0572e+07	6.87846e+07	1.91447e+07	2.41183e+07	9.30857e+06	3.03208	0.0363896	0.0411255	0.260761	0.252734	0.861111	0.555556	1	2.08143	0.0411886	up	357.104	0.852775	1	0	-	Unknown	-	-	-	1	Alkaloid A6	HMDB0041247	1	Cellobionate	C20888
neg-M358T237	874000	1.19378e+06	1.58009e+06	1.14431e+06	506888	835341	484627	296303	90216.5	181829	335602	660630	0.334051	0.00654776	0.004329	0.143026	0.106414	0.972222	0.833333	1	2.04071	0.192099	down	358.116	3.95425	1	0	-	Unknown	-	-	-	28	Epinephrine glucuronide;L-DOPA 3'-glucoside;6-[3-(2-carboxyethyl)phenoxy]-3,4,5-trihydroxyoxane-2-carboxylic acid;3,4,5-trihydroxy-6-{[3-(3-hydroxyphenyl)propanoyl]oxy}oxane-2-carboxylic acid;(3,4,5,6-tetrahydroxyoxan-2-yl)methyl (2E)-3-(3,4-dihydroxyphenyl)prop-2-enoate;6-[4-(2-carboxyethyl)phenoxy]-3,4,5-trihydroxyoxane-2-carboxylic acid;3,4,5-trihydroxy-6-{[3-(4-hydroxyphenyl)propanoyl]oxy}oxa…	HMDB0010336;HMDB0029452;HMDB0124982;HMDB0124983;HMDB0125114;HMDB0125169;HMDB0125170;HMDB0127999;HMDB0128000;HMDB0128038;HMDB0128039;HMDB0128049;HMDB0128050;HMDB0130014;HMDB0130015;HMDB0134062;HMDB0134063;HMDB0134066;HMDB0134067;HMDB0134070;HMDB0134072;HMDB0134073;HMDB0134077;HMDB0134081;HMDB0134082;HMDB0034313;HMDB0036937;HMDB0060024	2	Caffeic_acid_3-glucoside;1-Caffeoyl-beta-D-glucose	C10431;C10433
neg-M358T244	774685	1.3954e+06	364488	957833	1.42237e+06	4.29785e+06	7.23192e+06	3.26739e+06	1.80543e+06	1.86139e+07	3.43273e+06	5.06665e+06	4.2787	0.0112217	0.0151515	0.168069	0.169062	0.916667	0.666667	1	2.0006	0.157285	up	358.169	4.06465	1	0	-	Unknown	-	-	-	35	N-[2-(3,4-dimethoxyphenyl)ethyl]-3-(3-hydroxy-4-methoxyphenyl)propanimidic acid;3-(3,4-dimethoxyphenyl)-N-[2-(4-hydroxy-3-methoxyphenyl)ethyl]propanimidic acid;3-(3,4-dimethoxyphenyl)-N-[2-(3-hydroxy-4-methoxyphenyl)ethyl]propanimidic acid;N-[2-(3,4-dimethoxyphenyl)ethyl]-3-(4-hydroxy-3-methoxyphenyl)propanimidic acid;3-[2,4-dihydroxy-3-(3-methylbut-2-en-1-yl)phenyl]-1-(3,4-dihydroxyphenyl)propan…	HMDB0135480;HMDB0135481;HMDB0135482;HMDB0135483;HMDB0124814;HMDB0124916;HMDB0125557;HMDB0125565;HMDB0129044;HMDB0129051;HMDB0129056;HMDB0129072;HMDB0129079;HMDB0129085;HMDB0129259;HMDB0129261;HMDB0129263;HMDB0129265;HMDB0129267;HMDB0129268;HMDB0130863;HMDB0133499;HMDB0133500;HMDB0135881;HMDB0135882;HMDB0135883;HMDB0135884;HMDB0135885;HMDB0135886;HMDB0135887;HMDB0135888;HMDB0030859;HMDB0031535;HMD…	3	Phaseollidin_hydrate;Deoxymiroestrol;3-Linalylflaviolin	C05229;C18164;C20984
neg-M358T359	458362	678871	389162	217500	365233	548035	127447	34458.9	94407.1	160935	109465	355542	0.332029	0.0074332	0.004329	0.149427	0.106414	0.972222	0.888889	1	1.82575	0.144365	down	358.297	5.97837	0	0	-	Unknown	-	-	-	0	-	-	0	-	-
neg-M358T399	308803	341061	590591	505503	219926	356506	908532	873103	1.21648e+06	697591	1.23165e+06	629909	2.3929	0.00077283	0.0021645	0.0696639	0.0901643	1	1	1	1.66941	0.0805308	up	358.252	6.64394	1	0	-	Unknown	-	-	-	2	CE(18:3(6Z,9Z,12Z));CE(18:3(9Z,12Z,15Z))	HMDB0010369;HMDB0010370	0	-	-
neg-M359T185	272727	463639	364284	1.88327e+06	832859	617905	3.05215e+06	5.55583e+06	7.58643e+06	1.28965e+06	1.66457e+06	1.63096e+06	4.6857	0.00368971	0.0151515	0.115113	0.169062	0.916667	0.666667	1	2.234	0.286545	up	359.158	3.07869	1	0	-	Unknown	-	-	-	1	Lyciumoside III	HMDB0039553	0	-	-
neg-M359T263	2.70017e+07	2.93454e+07	1.64367e+07	5.79441e+06	3.59736e+06	3.58207e+06	6.32972e+06	2.41013e+06	2.82673e+06	1.52827e+06	2.31502e+06	4.73615e+06	0.234918	0.0303156	0.0411255	0.241544	0.252734	0.861111	0.583333	1	2.07803	0.366023	down	359.153	4.37757	1	0	-	Unknown	-	-	-	8	Quassinol;Casegravol isovalerate;4-Acetylzearalenone;3',4',5',7,8-Pentamethoxyflavan;6'-O-Formylmarmin;Lepidine C;Lepidine;Lyciumoside III	HMDB0037235;HMDB0039034;HMDB0039100;HMDB0040311;HMDB0040796;HMDB0032717;HMDB0033437;HMDB0039553	8	Triptolide;Euponin;Fastigilin_C;Molephantinin;Multigilin;Lariciresinol;Dibenzo-18-crown-6;(-)-Lariciresinol	C09204;C09449;C09452;C09513;C09514;C10646;C14289;C20454
neg-M359T47	307563	215465	490155	592319	3.26902e+06	518038	2.50361e+06	5.98751e+06	5.01535e+06	938264	730143	1.73856e+06	3.13644	0.0295156	0.025974	0.239148	0.208806	0.888889	0.666667	1	1.83283	0.269409	up	359.098	0.781505	1	0	-	Unknown	-	-	-	19	{[(1E)-5-oxo-1,7-diphenylhept-1-en-3-yl]oxy}sulfonic acid;{[(6E)-3-oxo-1,7-diphenylhept-6-en-1-yl]oxy}sulfonic acid;{3-[(1E)-5-oxo-7-phenylhept-1-en-1-yl]phenyl}oxidanesulfonic acid;{3-[(6E)-3-oxo-7-phenylhept-6-en-1-yl]phenyl}oxidanesulfonic acid;{4-[(1E)-5-oxo-7-phenylhept-1-en-1-yl]phenyl}oxidanesulfonic acid;{4-[(6E)-3-oxo-7-phenylhept-6-en-1-yl]phenyl}oxidanesulfonic acid;{[(1E)-5-oxo-1,7-di…	HMDB0133937;HMDB0133939;HMDB0133941;HMDB0133943;HMDB0133945;HMDB0133947;HMDB0133951;HMDB0133953;HMDB0134636;HMDB0134638;HMDB0134640;HMDB0134642;HMDB0134644;HMDB0134646;HMDB0134648;HMDB0134652;HMDB0000496;HMDB0035476;HMDB0038667	0	-	-
neg-M360T244	1.91884e+06	1.8609e+06	1.69834e+06	1.7383e+06	1.67582e+06	4.49244e+06	4.33236e+06	3.68382e+06	3.83857e+06	1.09182e+07	3.4668e+06	3.01098e+06	2.18539	0.0129865	0.0411255	0.175252	0.252734	0.861111	0.583333	1	1.23672	0.260415	up	360.146	4.06323	1	0	-	Unknown	-	-	-	8	8-(2-hydroxypropan-2-yl)-2-oxo-2H,8H,9H-furo[2,3-h]chromen-9-yl 3-methylbut-2-enoate;2-{9-hydroxy-2-oxo-2H,8H,9H-furo[2,3-h]chromen-8-yl}propan-2-yl 3-methylbut-2-enoate;8-(2-hydroxypropan-2-yl)-2-oxo-2H,8H,9H-furo[2,3-h]chromen-9-yl (2E)-2-methylbut-2-enoate;3-(3,4-dimethoxyphenyl)-5-hydroxy-7-methoxy-8-methyl-3,4-dihydro-2H-1-benzopyran-4-one;2-{9-hydroxy-2-oxo-2H,8H,9H-furo[2,3-h]chromen-8-yl}…	HMDB0128912;HMDB0128913;HMDB0129091;HMDB0129573;HMDB0132475;HMDB0035029;HMDB0035109;HMDB0036777	6	3-Acetylnerbowdine;1-Epideacetylbowdensine;Calaxin;Deoxyelephantopin;Echinone;2,3-Dihydro-2-(4-methoxyphenyl)-5,6,7-trimethoxy-4H-1-benzopyran-4-one	C08514;C12169;C09353;C09388;C10338;C15118
neg-M360T40	306294	238945	305152	519388	1.04195e+06	333149	997466	1.62832e+06	1.21905e+06	948331	623303	900365	2.30132	0.00627315	0.025974	0.141002	0.208806	0.888889	0.583333	1	1.53188	0.0975606	up	360.045	0.671335	1	0	-	Unknown	-	-	-	0	-	-	1	Glucoputranjivin	C08418
neg-M360T439	276288	105388	112157	145390	119656	150633	301512	290207	616530	468005	695226	237717	2.86879	0.00132901	0.004329	0.0836278	0.106414	0.972222	0.833333	1	1.64324	0.208277	up	360.268	7.31442	1	0	-	Unknown	-	-	-	6	16b-Hydroxystanozolol;4b-Hydroxystanozolol;3'-Hydroxystanozolol ;CE(18:1(11Z));Palmitoylstigmasterol;CE(18:1(9Z))	HMDB0003166;HMDB0003318;HMDB0006001;HMDB0005189;HMDB0034420;HMDB0000918	3	Cholesteryl_oleate;Quercetin_3,3',7-trissulfate;Quercetin_3,4',7-trissulfate	C14641;C03897;C03898
neg-M361T261	6.80551e+06	8.86555e+06	5.41929e+06	7.73173e+06	8.83421e+06	1.24628e+07	4.22981e+06	4.19304e+06	2.84052e+06	3.80304e+06	2.76055e+06	3.94892e+06	0.434483	0.000257594	0.0021645	0.0491428	0.0901643	1	1	1	1.61814	0.362402	down	361.167	4.34502	1	0	-	Unknown	-	-	-	12	Secoisolariciresinol;Gibberellin Ga115;Hydroxyisonobilin;Heliangin;Gibberellin A19;Gibberellin A65;Gibberellin A38;Gibberellin A124;3-Oxo-6b-angeloyloxy-8b-hydroxy-7(11)-eremophilen-12,8-olide;Gibberellin A101;Gibberellin A98;5-(3'-Hydroxyphenyl)-gamma-valerolactone-3'-O-glucuronide	HMDB0013692;HMDB0032820;HMDB0034475;HMDB0036692;HMDB0036896;HMDB0036899;HMDB0036902;HMDB0037103;HMDB0040759;HMDB0041408;HMDB0041510;HMDB0059991	12	Thyrotropin-releasing_hormone;Gibberellin_A19;Enmein;Shikodonin;Deacetyleupaserrin;Eupatoriopicrin;Fastigilin_B;Heliangin;Gibberellin_A36;Secoisolariciresinol;Propyl_isome;(+)-Secoisolariciresinol	C03958;C02034;C09090;C09184;C09395;C09442;C09451;C09474;C11862;C18167;C19145;C20456
neg-M361T277	6.75305e+06	6.80477e+06	8.17263e+06	6.13272e+06	3.22405e+06	2.69968e+06	4.32821e+06	2.017e+06	3.01967e+06	2.15453e+06	1.79631e+06	1.93981e+06	0.451522	0.00847222	0.0151515	0.153967	0.169062	0.916667	0.722222	1	1.59427	0.219227	down	361.168	4.61808	1	0	-	Unknown	-	-	-	12	Secoisolariciresinol;Gibberellin Ga115;Hydroxyisonobilin;Heliangin;Gibberellin A19;Gibberellin A65;Gibberellin A38;Gibberellin A124;3-Oxo-6b-angeloyloxy-8b-hydroxy-7(11)-eremophilen-12,8-olide;Gibberellin A101;Gibberellin A98;5-(3'-Hydroxyphenyl)-gamma-valerolactone-3'-O-glucuronide	HMDB0013692;HMDB0032820;HMDB0034475;HMDB0036692;HMDB0036896;HMDB0036899;HMDB0036902;HMDB0037103;HMDB0040759;HMDB0041408;HMDB0041510;HMDB0059991	11	Gibberellin_A19;Enmein;Shikodonin;Deacetyleupaserrin;Eupatoriopicrin;Fastigilin_B;Heliangin;Gibberellin_A36;Secoisolariciresinol;Propyl_isome;(+)-Secoisolariciresinol	C02034;C09090;C09184;C09395;C09442;C09451;C09474;C11862;C18167;C19145;C20456
neg-M361T464	647616	420895	329557	385839	194451	837408	971421	1.09127e+06	968829	2.19409e+06	1.23606e+06	483326	2.46647	0.0102738	0.00865801	0.163687	0.135399	0.944444	0.75	1	1.59581	0.15337	up	361.25	7.73378	1	0	-	Unknown	-	-	-	8	19,20-DiHDPA;Annosquamosin A;Annoglabasin B;Lycopersiconolide;Dimethyl ent-16alpha-kaurane-17,19-dioate;Epoxysiderol;(Z)-2,4-Dihydroxy-6-(8-pentadecenyl)benzoic acid;ent-16a-Hydroxy-17-acetoxy-19-kauranal	HMDB0010214;HMDB0031137;HMDB0033398;HMDB0033677;HMDB0036315;HMDB0036704;HMDB0039226;HMDB0041495	2	Di-n-heptyl_phthalate;10beta,14beta-Dihydroxytaxa-4(20),11-dien-5alpha-yl_acetate	C14575;C20151
neg-M361T86_1	95531	53469.4	82980.3	152872	81383.4	111186	302448	193695	143272	160225	149502	260529	2.09495	0.00295936	0.00865801	0.1078	0.135399	0.944444	0.75	1	1.18105	0.358492	up	361.024	1.4415	1	0	-	Unknown	-	-	-	0	-	-	1	8-Bromoadenosine	C11266
neg-M362T229_1	6.06408e+06	8.97421e+06	6.04231e+06	4.80344e+06	3.04678e+06	2.70069e+06	1.66185e+06	1.17234e+06	3.91596e+06	3.67513e+06	1.11813e+06	2.05165e+06	0.429795	0.012567	0.025974	0.174713	0.208806	0.888889	0.666667	1	1.47155	0.486531	down	362.17	3.81673	0	0	-	Unknown	-	-	-	0	-	-	0	-	-
neg-M362T47_1	3.15831e+06	2.25995e+06	2.17613e+06	2.11236e+06	2.65391e+06	3.89834e+06	1.22365e+07	3.55307e+06	1.03643e+07	4.75968e+06	2.21178e+06	4.83071e+06	2.33447	0.0449381	0.0411255	0.280118	0.252734	0.861111	0.583333	1	1.06469	0.153062	up	362.071	0.782832	1	0	-	Unknown	-	-	-	10	6-(2-carboxy-3,5-dihydroxyphenoxy)-3,4,5-trihydroxyoxane-2-carboxylic acid;6-(4-carboxy-3,5-dihydroxyphenoxy)-3,4,5-trihydroxyoxane-2-carboxylic acid;3,4,5-trihydroxy-6-(2,4,6-trihydroxybenzoyloxy)oxane-2-carboxylic acid;6-(4-carboxy-2,6-dihydroxyphenoxy)-3,4,5-trihydroxyoxane-2-carboxylic acid;6-(5-carboxy-2,3-dihydroxyphenoxy)-3,4,5-trihydroxyoxane-2-carboxylic acid;3,4,5-trihydroxy-6-(3,4,5-tr…	HMDB0125158;HMDB0125159;HMDB0125160;HMDB0126636;HMDB0126637;HMDB0126638;HMDB0130435;HMDB0130436;HMDB0130437;HMDB0130438	0	-	-
neg-M363T258_1	1.987e+07	3.25065e+07	1.27932e+07	2.42049e+07	4.08571e+07	4.30853e+07	10364940	5.94614e+06	7.86411e+06	1.0002e+07	1.23067e+07	1.26809e+07	0.341367	0.00163071	0.0021645	0.0888916	0.0901643	1	1	1	1.80091	0.385269	down	363.182	4.29505	1	1	Gibberellin A123	Lipids and lipid-like molecules	Prenol lipids	HMDB0036944	null	14	12-Oxo-20-carboxy-leukotriene B4;Eremopetasitenin A1;Cinncassiol C2;Blumealactone A;Blumealactone B;Gibberellin A123;Gibberellin A74;3b,8a-Dihydroxy-6b-angeloyloxy-7(11)-eremophilen-12,8-olide;3b,8b-Dihydroxy-6b-angeloyloxy-7(11)-eremophilen-12,8-olide;3b,9b-Dihydroxy-6b-angeloyloxy-7(11)-eremophilen-12,8b-olide;3b-Hydroxy-6b-(2,3-epoxy-2-methylbutanoyloxy)-7(11)-eremophilen-12,8b-olide;Gibberell…	HMDB0012550;HMDB0030899;HMDB0035168;HMDB0036665;HMDB0036666;HMDB0036944;HMDB0038746;HMDB0040757;HMDB0040758;HMDB0041226;HMDB0041279;HMDB0041348;HMDB0041496;HMDB0059992	8	Gibberellin_A44_diacid;Phorbol;Resiniferonol;Eriolangin;Pycnolide;Gibberellin_A37_open_lactone;Cinncassiol_C2;Terpentecin	C06095;C09155;C09178;C09414;C09535;C11859;C17642;C21093
neg-M363T294	5.69455e+06	2.49186e+06	2.54167e+06	1.03716e+06	1.48011e+06	1.70039e+06	1.20377e+06	295275	458062	1.32905e+06	993642	1.45501e+06	0.383709	0.0243499	0.0151515	0.221836	0.169062	0.916667	0.666667	1	1.79624	0.0578811	down	363.254	4.90567	1	0	-	Unknown	-	-	-	3	6-O-Acetylaustroinulin;7-O-Acetylaustroinulin;endo-1,4-beta-Xylanase	HMDB0036803;HMDB0036804;HMDB0040436	0	-	-
neg-M363T370	4.29269e+06	1.39093e+06	2.30252e+06	476514	3.02067e+06	1.99716e+06	480686	180102	618816	334598	227763	1.57273e+06	0.253306	0.00860024	0.025974	0.154963	0.208806	0.888889	0.666667	1	2.18604	0.0883914	down	363.275	6.16365	0	0	-	Unknown	-	-	-	0	-	-	0	-	-
neg-M363T52	1.67706e+06	1.71176e+06	2.60883e+06	5.56737e+06	2.39232e+06	5.70038e+06	835664	1.32619e+06	932848	817756	1.9149e+06	3.18064e+06	0.458242	0.0320815	0.0649351	0.247596	0.306606	0.833333	0.555556	1	1.31361	0.0764704	down	363.141	0.873217	1	0	-	Unknown	-	-	-	10	N-Acetylmuramoyl-Ala;Gibberellin A55;Gibberellin A50;Gibberellin A49;Gibberellin A72;Gibberellin A76;Gibberellin A79;(7R*,8R*)-3-Methoxy-3',4,7,9,9'-pentahydroxy-8,4'-oxyneolignan;Gibberellin A91;Dide-O-methylsimmondsin	HMDB0060494;HMDB0033420;HMDB0035038;HMDB0035052;HMDB0036890;HMDB0036898;HMDB0039623;HMDB0040324;HMDB0040651;HMDB0041207	4	N-Acetylmuramoyl-Ala;Gibberellin_A8;Vernomygdin;Zexbrevin_B	C02999;C03579;C09585;C09607
neg-M364T370	910165	255473	553417	82891.8	548053	366029	54934.8	12937.7	17550.5	236600	208874	296459	0.304619	0.0445928	0.025974	0.279682	0.208806	0.888889	0.666667	1	2.1914	0.181154	down	364.279	6.16508	0	0	-	Unknown	-	-	-	0	-	-	0	-	-
neg-M364T464	310053	181068	22132	108774	65920.3	414181	407358	562434	139165	578741	617456	459767	2.50871	0.0426458	0.025974	0.27532	0.208806	0.888889	0.666667	1	1.98331	0.421686	up	364.25	7.73823	0	0	-	Unknown	-	-	-	0	-	-	0	-	-
neg-M365T183	65681.9	169081	29513.1	34725.7	272136	304345	636221	260090	213569	322200	544615	331654	2.63666	0.0272498	0.025974	0.232441	0.208806	0.888889	0.666667	1	1.85674	0.179213	up	365.22	3.05245	1	0	-	Unknown	-	-	-	2	Coutaric acid;(5S)-hydroperoxy-18-hydroxy-EPE(1-)	HMDB0029225;HMDB0062797	0	-	-
neg-M365T256_1	4.21898e+06	7.59189e+06	6.11337e+06	2.86707e+06	2.7303e+06	2.53773e+06	462571	539807	1.43326e+06	1.16039e+06	1.90926e+06	3.33598e+06	0.339274	0.00927382	0.0151515	0.159111	0.169062	0.916667	0.693056	1	2.08074	0.29491	down	365.11	4.25847	1	0	-	Unknown	-	-	-	0	-	-	1	Acetyl-maltose	C02130
neg-M365T256_2	3.78086e+07	1.79423e+07	9.09886e+06	1.59326e+07	2.84416e+07	2.38813e+07	8.05133e+06	8.50573e+06	9.40164e+06	9.92178e+06	9.47328e+06	1.19437e+07	0.430467	0.0126366	0.025974	0.174713	0.208806	0.888889	0.583333	1	1.44628	0.438821	down	365.164	4.27013	0	0	-	Unknown	-	-	-	0	-	-	0	-	-
neg-M365T257	3.10775e+07	3.92936e+07	3.24931e+07	1.03064e+07	3.65477e+07	2.73049e+07	1.44676e+07	5.12797e+06	5.56104e+06	1.47439e+07	1.37309e+07	1.68306e+07	0.398039	0.00983233	0.025974	0.161432	0.208806	0.888889	0.583333	1	1.61904	0.0619519	down	365.197	4.28925	1	1	Anhydrocinnzeylanol	Lipids and lipid-like molecules	Prenol lipids	HMDB0036863	null	7	20-Carboxy-leukotriene B4;12-oxo-10,11-dihydro-20-COOH-LTB4;12-oxo-20-dihydroxy-leukotriene B4;Anhydrocinnzeylanol;Sporotrichiol;Demethoxyfumitremorgin C;4-Dodecylbenzenesulfonic acid Na salt	HMDB0006059;HMDB0012549;HMDB0012551;HMDB0036863;HMDB0037062;HMDB0029565;HMDB0031033	3	20-COOH-Leukotriene_B4;Chaparrolide;Bis(2-butoxyethyl)phthalate	C05950;C08758;C15438
neg-M365T53_2	1.39363e+06	403529	1.82942e+06	2.70782e+06	555119	621862	1.89794e+06	2.79242e+06	2.65262e+06	4.18351e+06	1.41085e+06	3.28556e+06	2.15978	0.0284102	0.025974	0.236386	0.208806	0.888889	0.638889	1	1.57891	0.0795031	up	365.12	0.879105	0	0	-	Unknown	-	-	-	0	-	-	0	-	-
neg-M366T42	399307	461549	350777	207844	756756	130769	146214	121206	86638.5	237195	135104	203863	0.403216	0.0236135	0.0411255	0.220163	0.252734	0.861111	0.596528	1	1.60394	0.200625	down	365.943	0.695739	0	0	-	Unknown	-	-	-	0	-	-	0	-	-
neg-M366T49	424697	399425	1.06165e+06	1.28232e+06	2.97133e+06	1.10451e+06	4.1804e+06	5.83014e+06	5.32957e+06	3.84337e+06	874829	1.63311e+06	2.99443	0.0252363	0.0411255	0.225524	0.252734	0.861111	0.583333	1	1.67068	0.128117	up	366.152	0.821967	1	0	-	Unknown	-	-	-	3	1-Acetyl-3,27-dihydroxywitha-5,24-dienolide 3-glucoside;Physalolactone B 3-glucoside;Prosapogenin	HMDB0033729;HMDB0034201;HMDB0041131	1	Safranin	C19919
neg-M367T200_1	270398	456397	388748	349740	230185	304932	275543	294943	216937	18118.7	26401.4	46696	0.439232	0.048094	0.025974	0.287631	0.208806	0.888889	0.666667	1	2.10651	0.161191	down	367.028	3.33927	1	0	-	Unknown	-	-	-	1	NAD	HMDB0000902	1	NAD+	C00003
neg-M367T207_1	2.39616e+07	6.81543e+06	7.24021e+06	7.57614e+06	1.81286e+07	1.60679e+07	4.82806e+06	3.99043e+06	3.99991e+06	3.46031e+06	5.17986e+06	3.83659e+06	0.317022	0.00490299	0.0021645	0.128682	0.0901643	1	1	1	1.94219	0.478995	down	367.107	3.44576	1	0	-	Unknown	-	-	-	13	3,4,5-trihydroxy-6-[(5-hydroxy-2,2-dimethyl-2H-chromen-7-yl)oxy]oxane-2-carboxylic acid;3,4,5-trihydroxy-6-[(7-hydroxy-2,2-dimethyl-2H-chromen-5-yl)oxy]oxane-2-carboxylic acid;3,4,5-trihydroxy-6-[(5-hydroxy-2,2-dimethyl-2H-chromen-6-yl)oxy]oxane-2-carboxylic acid;3,4,5-trihydroxy-6-[(6-hydroxy-2,2-dimethyl-2H-chromen-5-yl)oxy]oxane-2-carboxylic acid;6-({5,5-dimethyl-3,6-dioxatricyclo[5.4.0.0虏,鈦碷u…	HMDB0126418;HMDB0126419;HMDB0126420;HMDB0126421;HMDB0126422;HMDB0126423;HMDB0127742;HMDB0129399;HMDB0135673;HMDB0030669;HMDB0039959;HMDB0039960;HMDB0036400	2	5-O-Feruloylquinic_acid;Sulpyrine	C02572;C13229
neg-M367T207_2	1.59352e+07	1.42054e+07	1.62353e+07	1.14963e+07	4.1741e+06	5.4746e+06	8.50548e+06	4.98654e+06	3.96755e+06	3.59542e+06	1.91902e+06	2.68732e+06	0.38005	0.0134861	0.0151515	0.177457	0.169062	0.916667	0.666667	1	1.57151	0.0962155	down	367.143	3.44934	1	0	-	Unknown	-	-	-	6	3,4,5-trihydroxy-6-[4-(4-methyl-3-oxopentyl)phenoxy]oxane-2-carboxylic acid;3,4,5-trihydroxy-6-{[(1E)-1-(4-methoxyphenyl)pent-1-en-3-yl]oxy}oxane-2-carboxylic acid;4-Hydroxy-3-prenylbenzoic acid glucoside;Methyl (R)-9-hydroxy-10-undecene-5,7-diynoate glucoside;Adinazolam;Prupaside	HMDB0132962;HMDB0132997;HMDB0039891;HMDB0040895;HMDB0014686;HMDB0038951	1	Oxycodone_hydrochloride	C08026
neg-M367T391	6.14296e+06	2.63824e+06	1.97281e+06	1.76024e+06	3.01361e+06	3.89071e+06	481461	172069	241275	1.25473e+06	1.25615e+06	2.45468e+06	0.301792	0.0147688	0.00865801	0.184667	0.135399	0.944444	0.75	1	2.23694	0.0780066	down	367.247	6.51535	1	0	-	Unknown	-	-	-	3	Cortol;Beta-Cortol;gamma-Eudesmol rhamnoside	HMDB0003180;HMDB0005821;HMDB0037961	2	Cortol;Carboprost	C05482;C06872
neg-M368T225_2	2.26298e+06	2.59837e+06	2.84573e+06	1.94566e+06	6.84307e+06	5.57461e+06	1.55484e+06	1.75991e+06	1.85256e+06	1.66537e+06	1.5835e+06	2.03662e+06	0.473611	0.0276369	0.004329	0.232937	0.106414	0.972222	0.859722	1	1.49943	0.152455	down	368.081	3.7482	1	0	-	Unknown	-	-	-	24	6-Hydroxy-R-acenocoumarol;7-Hydroxy-R-acenocoumarol;8-Hydroxy-R-acenocoumarol;Tripamide;4,7-dihydroxy-3-[(4-hydroxy-2-oxo-2H-chromen-3-yl)methyl]-2H-chromen-2-one;4,6-dihydroxy-3-[(4-hydroxy-2-oxo-2H-chromen-3-yl)methyl]-2H-chromen-2-one;4,8-dihydroxy-3-[(4-hydroxy-2-oxo-2H-chromen-3-yl)methyl]-2H-chromen-2-one;4,5-dihydroxy-3-[(4-hydroxy-2-oxo-2H-chromen-3-yl)methyl]-2H-chromen-2-one;13alpha-Hyd…	HMDB0060882;HMDB0060883;HMDB0060884;HMDB0042054;HMDB0143111;HMDB0143112;HMDB0143113;HMDB0143114;HMDB0030756;HMDB0014939;HMDB0039720;HMDB0039337;HMDB0000757;HMDB0001296;HMDB0003553;HMDB0029931;HMDB0035323;HMDB0038490;HMDB0038870;HMDB0038871;HMDB0039173;HMDB0039174;HMDB0039176;HMDB0040182	12	Daphnoretin;Coumestrol_diacetate;4-(4-Deoxy-beta-D-gluc-4-enuronosyl)-D-galacturonate;4-(4-Deoxy-alpha-D-gluc-4-enuronosyl)-D-galacturonate;Glycogen;Stachyose;Cellotetraose;Maltotetraose;Isolychnose;1,3-alpha-D-Mannosyl-1,2-alpha-D-mannosyl-1,2-alpha-D-mannosyl-D-mannose;Lychnose;Sesamose	C09216;C15095;C04733;C06118;C00182;C01613;C02013;C02052;C03989;C04861;C08242;C08248
neg-M368T262	2.54783e+06	2.99271e+06	3.00561e+06	2.84227e+06	1.16741e+07	7.52306e+06	2.0527e+06	1.10483e+06	1.30306e+06	1.80176e+06	1.98856e+06	269234	0.278567	0.0114444	0.0021645	0.169154	0.0901643	1	1	1	2.25047	0.136191	down	368.217	4.36123	1	0	-	Unknown	-	-	-	0	-	-	1	Fortimicin_KL1	C17973
neg-M368T399	371858	413428	758321	715046	265501	399863	1.13525e+06	854868	2.09237e+06	2.14451e+06	1.27533e+06	509887	2.74014	0.00696206	0.00865801	0.146121	0.135399	0.944444	0.75	1	1.71371	0.140154	up	368.281	6.65213	1	0	-	Unknown	-	-	-	7	O-(2-tetradecenoyl)carnitine;cis-5-Tetradecenoylcarnitine;trans-2-Tetradecenoylcarnitine;MG(0:0/18:3(6Z,9Z,12Z)/0:0);MG(0:0/18:3(9Z,12Z,15Z)/0:0);MG(18:3(6Z,9Z,12Z)/0:0/0:0);MG(18:3(9Z,12Z,15Z)/0:0/0:0)	HMDB0062588;HMDB0002014;HMDB0013329;HMDB0011539;HMDB0011540;HMDB0011569;HMDB0011570	1	Montanol	C09137
neg-M368T87	7919.19	146583	95363.9	572547	51463.6	173345	1.5785e+06	614724	7.91878e+06	2.4157e+06	339341	224744	12.5015	0.0119179	0.00865801	0.171416	0.135399	0.944444	0.75	1	2.85661	0.157159	up	368.194	1.45072	1	0	-	Unknown	-	-	-	6	PG(a-13:0/a-15:0);PG(a-13:0/i-15:0);PG(i-12:0/i-16:0);PG(i-13:0/a-15:0);PG(i-13:0/i-15:0);PG(i-14:0/i-14:0)	HMDB0116638;HMDB0116645;HMDB0116664;HMDB0116674;HMDB0116681;HMDB0116695	0	-	-
neg-M369T200	296306	309608	517643	297967	292041	372956	1.09433e+06	1.243e+06	2.52374e+06	777894	512088	779377	3.32152	0.00307168	0.004329	0.1088	0.106414	0.972222	0.888889	1	1.84289	0.0831504	up	369.215	3.32662	1	0	-	Unknown	-	-	-	1	Octaethylene glycol	HMDB0094680	2	Compound_III(S);Spiredine	C06495;C08711
neg-M369T202	198909	443267	150797	1.3228e+06	423719	853706	5.02328e+06	2.5922e+06	1.3918e+07	2.46562e+07	2552994	661229	14.5597	0.0054663	0.00865801	0.136236	0.135399	0.944444	0.777778	1	2.93508	0.147939	up	369.178	3.3727	1	0	-	Unknown	-	-	-	0	-	-	3	Butirosin_A;Butirosin_B;Oxyapramycin	C17585;C17586;C17997
neg-M369T223	1.57891e+08	9.67115e+07	1.4082e+08	1.16619e+08	8.54606e+07	1.11282e+08	6.57583e+07	5.13274e+07	5.77732e+07	5.46853e+07	4.72645e+07	4.18625e+07	0.449603	7.09e-05	0.0021645	0.0388289	0.0901643	1	1	1	1.5136	0.0250874	down	369.113	3.71875	1	0	-	Unknown	-	-	-	1	4-Hydroxybenzyl isothiocyanate 4''-acetylrhamnoside	HMDB0032802	0	-	-
neg-M369T99	1.70922e+06	2.7476e+06	865396	1.05324e+06	625232	1.59885e+06	5.45293e+06	6.2416e+06	6.70918e+06	5.32959e+06	907266	1.59501e+06	3.05081	0.0378763	0.0930736	0.264553	0.355585	0.805556	0.5	1	1.73656	0.114999	up	369.115	1.65053	1	0	-	Unknown	-	-	-	1	4-Hydroxybenzyl isothiocyanate 4''-acetylrhamnoside	HMDB0032802	0	-	-
neg-M370T206	574216	639441	290606	2.19848e+06	1.32511e+06	2.38712e+06	3.00707e+06	2.46399e+06	5.95723e+06	4.42192e+06	2.89824e+06	1.71302e+06	2.75948	0.0155023	0.00865801	0.188011	0.135399	0.944444	0.75	1	1.86847	0.345399	up	370.162	3.44008	1	0	-	Unknown	-	-	-	2	Pipazethate;alpha-Acetolactate decarboxylase (enzyme preparation from bacillus subtilis recombinant)	HMDB0015686;HMDB0032156	0	-	-
neg-M370T223	2.64641e+07	1.60536e+07	2.34384e+07	1.94713e+07	1.45244e+07	1.77504e+07	1.13142e+07	8.6764e+06	9.77536e+06	9.11042e+06	6.51084e+06	7.28838e+06	0.447533	7.85e-05	0.0021645	0.0388289	0.0901643	1	1	1	1.54682	0.0313578	down	370.116	3.71875	1	0	-	Unknown	-	-	-	23	4-(2-amino-3-hydroxyphenyl)-4-oxobutanoic acid O-glucoside;3,4,5-trihydroxy-6-{[3-(3-methoxyphenyl)prop-2-enoyl]oxy}oxane-2-carboxylic acid;3,4,5-trihydroxy-6-{[(2E)-3-(3-methoxyphenyl)prop-2-enoyl]oxy}oxane-2-carboxylic acid;6-[(2Z)-2-carboxy-2-(phenylmethylidene)ethoxy]-3,4,5-trihydroxyoxane-2-carboxylic acid;3,4,5-trihydroxy-6-{[(2E)-2-(hydroxymethyl)-3-phenylprop-2-enoyl]oxy}oxane-2-carboxyli…	HMDB0062374;HMDB0127978;HMDB0133309;HMDB0133659;HMDB0133660;HMDB0133662;HMDB0133663;HMDB0133665;HMDB0133666;HMDB0133668;HMDB0133672;HMDB0135667;HMDB0135670;HMDB0135679;HMDB0135680;HMDB0002336;HMDB0003164;HMDB0029278;HMDB0030652;HMDB0030653;HMDB0032849;HMDB0040632;HMDB0040690	4	Chlorogenate;Scopolin;Biflorin;Neochlorogenic_acid	C00852;C01527;C08996;C17147
neg-M370T464	438926	258538	95816.8	83941.7	27237.5	266363	481400	601458	369476	949886	432108	316853	2.69143	0.0264449	0.0151515	0.2293	0.169062	0.916667	0.666667	1	2.07464	0.171241	up	370.224	7.73434	0	0	-	Unknown	-	-	-	0	-	-	0	-	-
neg-M370T501	1.14665e+06	647571	275232	298160	557822	1.4895e+06	1.34813e+06	1.21528e+06	767052	3.03426e+06	1.12865e+06	1.35617e+06	2.00445	0.0436694	0.0930736	0.278129	0.355585	0.805556	0.5	1	1.57873	0.12402	up	370.26	8.34669	1	0	-	Unknown	-	-	-	1	(-)-Aspidospermine	HMDB0030361	1	Aspidospermine	C09042
neg-M370T85	54011	151502	314714	1.21238e+06	257561	211034	3.07264e+06	435133	9.52624e+06	1.1869e+06	520113	433584	6.89378	0.0324296	0.025974	0.249071	0.208806	0.888889	0.583333	1	2.20411	0.101308	up	370.173	1.41134	1	0	-	Unknown	-	-	-	1	Isopropyl apiosylglucoside	HMDB0041513	0	-	-
neg-M371T209	342033	1.44479e+06	3.01315e+06	4.92898e+06	4.79e+06	3.84519e+06	2.15954e+07	1.26139e+07	6.36952e+07	1.82171e+07	2.36649e+06	4.60332e+06	6.70282	0.024389	0.0649351	0.221836	0.306606	0.833333	0.5	1	2.39205	0.063387	up	371.23	3.47584	0	0	-	Unknown	-	-	-	0	-	-	0	-	-
neg-M371T226	5.75076e+07	3.40936e+07	5.33428e+07	13353682	2.59126e+07	2.81325e+07	1.89877e+07	5.19871e+06	1.7572e+07	1.50206e+07	1.52338e+07	1.34784e+07	0.402609	0.0135891	0.0411255	0.178193	0.252734	0.861111	0.583333	1	1.47416	0.156649	down	371.117	3.7631	1	0	-	Unknown	-	-	-	22	2-[4,6-dihydroxy-2-methoxy-3-(3-methylbut-2-en-1-yl)phenyl]-5,6-dihydroxy-2,3-dihydro-1-benzofuran-3-one;2-[4,6-dihydroxy-3-(4-hydroxy-3-methylbut-2-en-1-yl)-2-methoxyphenyl]-6-hydroxy-2,3-dihydro-1-benzofuran-3-one;2-{3-[(3,3-dimethyloxiran-2-yl)methyl]-4,6-dihydroxy-2-methoxyphenyl}-6-hydroxy-2,3-dihydro-1-benzofuran-3-one;2-[4,6-dihydroxy-2-methoxy-3-(3-methylbut-2-en-1-yl)phenyl]-6,7-dihydrox…	HMDB0125959;HMDB0125960;HMDB0125961;HMDB0125962;HMDB0125963;HMDB0126470;HMDB0126474;HMDB0126477;HMDB0126484;HMDB0126488;HMDB0126494;HMDB0132519;HMDB0030539;HMDB0033270;HMDB0034278;HMDB0036633;HMDB0037456;HMDB0037508;HMDB0037599;HMDB0037750;HMDB0039775;HMDB0040323	4	Sinensetin;Tangeretin;Sesamolinol;(1'S)-Averantin	C10186;C10190;C10883;C20499
neg-M371T302	1.33756e+06	1.27101e+06	982117	363954	78427.6	1.16052e+06	232164	152313	179869	31899	24008.6	155409	0.14935	0.0119067	0.025974	0.171416	0.208806	0.888889	0.583333	1	2.41327	0.144084	down	370.942	5.03278	0	0	-	Unknown	-	-	-	0	-	-	0	-	-
neg-M371T47	1.42902e+06	836219	223806	285958	782757	457441	5.2696e+06	8.17928e+06	9.23782e+06	1.65347e+06	946551	1.4948e+06	6.67003	0.00617741	0.004329	0.140587	0.106414	0.972222	0.833333	1	2.43684	0.347526	up	371.166	0.79052	1	0	-	Unknown	-	-	-	1	Amodiaquine	HMDB0014751	3	Buthiobate;17beta-(Acetylthio)estra-1,3,5(10)-trien-3-ol_acetate;Amodiaquine	C18930;C14955;C07626
neg-M372T100	66970	74170.7	66083.5	298691	394675	333594	202057	812072	708487	565041	291226	457533	2.46026	0.0315292	0.0649351	0.245527	0.306606	0.833333	0.5	1	1.66467	0.291368	up	372.079	1.67035	1	0	-	Unknown	-	-	-	2	Pentabromodiphenyl ethers;1,3,5-Tribromo-2-(2,4-dibromophenoxy)benzene	HMDB0037516;HMDB0037532	4	Pyrazophos;IAA-94;Premithramycin_A2';2,2',4,4',5-Pentabromodiphenyl_ether	C18761;C13703;C12385;C18203
neg-M372T191	252986	911292	1.46502e+06	2.87479e+06	1.37266e+06	869221	1.82241e+07	9.74797e+06	7.55881e+07	1.57124e+07	1.7898e+06	2.55926e+06	15.9595	0.00810884	0.00865801	0.152457	0.135399	0.944444	0.777778	1	2.91124	0.0333192	up	372.189	3.17799	0	0	-	Unknown	-	-	-	0	-	-	0	-	-
neg-M372T225	7.5265e+06	4.13122e+06	4.99117e+06	3.94729e+06	3.31711e+06	2.8611e+06	2.6137e+06	463294	1.60759e+06	3.54889e+06	2.59199e+06	276752	0.414658	0.0391965	0.00865801	0.267506	0.135399	0.944444	0.777778	1	2.06052	0.177106	down	372.132	3.74652	1	0	-	Unknown	-	-	-	21	Prochlorperazine;(3,4,5,6-tetrahydroxyoxan-2-yl)methyl 3-(4-hydroxy-3-methoxyphenyl)prop-2-enoate;(3,4,5,6-tetrahydroxyoxan-2-yl)methyl (2E)-3-(4-hydroxy-3-methoxyphenyl)prop-2-enoate;3,4,5-trihydroxy-6-{[3-(3-methoxyphenyl)propanoyl]oxy}oxane-2-carboxylic acid;3,4,5-trihydroxy-6-{[2-(4-methoxyphenyl)propanoyl]oxy}oxane-2-carboxylic acid;3,4,5-trihydroxy-6-[2-hydroxy-3-methoxy-5-(prop-2-en-1-yl)p…	HMDB0014577;HMDB0125101;HMDB0125187;HMDB0127986;HMDB0129982;HMDB0135259;HMDB0135260;HMDB0135262;HMDB0135265;HMDB0135266;HMDB0135267;HMDB0135268;HMDB0135658;HMDB0135660;HMDB0135703;HMDB0135704;HMDB0135743;HMDB0135745;HMDB0036938;HMDB0040664;HMDB0040866	3	Prochlorperazine;Gentiopicrin;1-O-Feruloyl-beta-D-glucose	C07403;C09782;C17759
neg-M372T302	2.34526e+06	2.47684e+06	2.30291e+06	721507	167105	1.69013e+06	490149	259212	249368	152522	38806.8	73013.1	0.130163	0.00561131	0.0151515	0.137277	0.169062	0.916667	0.666667	1	2.60988	0.136828	down	371.95	5.03842	0	0	-	Unknown	-	-	-	0	-	-	0	-	-
neg-M372T522	1.83062e+06	3.60979e+06	1.75196e+06	1.11988e+06	666981	1.05134e+06	599254	360171	941155	157642	564081	462944	0.307585	0.00678281	0.004329	0.144818	0.106414	0.972222	0.833333	1	1.69528	0.363945	down	372.23	8.70503	1	0	-	Unknown	-	-	-	0	-	-	2	Androsta-5,16-dieno[17,16-b]quinolin-3beta-ol;WIN_I(S)	C15370;C06497
neg-M373T40_1	2.13023e+06	1.37759e+06	1.96162e+06	1.3616e+06	705702	392919	360879	464398	260815	284789	1.67328e+06	270982	0.418068	0.0302617	0.0411255	0.241396	0.252734	0.861111	0.583333	1	1.54423	0.0671718	down	372.901	0.671681	0	0	-	Unknown	-	-	-	0	-	-	0	-	-
neg-M374T187	833950	149518	76743.9	820430	1.16971e+06	318318	561273	845559	5.48733e+06	1.25906e+06	2.33251e+06	835214	3.36066	0.0469508	0.0411255	0.28453	0.252734	0.861111	0.611111	1	1.84911	0.206954	up	374.176	3.12224	1	0	-	Unknown	-	-	-	2	Cilastatin;2-{4-[(1E)-1,2-diphenylbut-1-en-1-yl]phenoxy}acetic acid	HMDB0015535;HMDB0142451	2	Cyphenothrin;Cilastatin	C12962;C01675
neg-M374T212_2	206392	332827	1.09871e+06	1.9458e+06	2.52573e+06	2.01189e+06	5.23343e+06	1.75995e+06	1.48028e+07	9.97975e+06	1.84089e+06	1.94854e+06	4.37924	0.0291206	0.132035	0.23817	0.413167	0.777778	0.485417	1	2.15969	0.168398	up	374.209	3.52733	1	0	-	Unknown	-	-	-	1	Diacetylspermine	HMDB0041876	2	Gelsemicine;Estra-1,3,5(10),16-tetraen-3-ol_benzoate	C09203;C14959
neg-M374T296_2	216617	140145	207457	212357	778353	694478	678685	601150	1.11089e+06	569229	970399	1.61152e+06	2.4637	0.0139702	0.0649351	0.180274	0.306606	0.833333	0.555556	1	1.68022	0.0860693	up	374.291	4.93222	1	0	-	Unknown	-	-	-	1	13,14-Dihydro PGF-1a	HMDB0005076	0	-	-
neg-M374T378_2	873456	489743	586406	220070	583472	829974	45213.2	9776.82	70940.4	67025.1	16505.4	378755	0.164163	0.00419505	0.004329	0.121177	0.106414	0.972222	0.833333	1	3.08821	0.383379	down	374.291	6.30187	1	0	-	Unknown	-	-	-	1	13,14-Dihydro PGF-1a	HMDB0005076	0	-	-
neg-M374T53	119459	27122.8	180422	541065	863305	764550	1.17754e+06	738053	5.87802e+06	1.12543e+06	660515	1.24587e+06	4.33724	0.0295899	0.025974	0.239148	0.208806	0.888889	0.666667	1	2.3179	0.275283	up	374.157	0.888853	1	0	-	Unknown	-	-	-	3	3-(3,4-dimethoxyphenyl)-N-[2-(1-hydroxy-3-methoxy-4-oxocyclohexa-2,5-dien-1-yl)ethyl]propanimidic acid;N-[2-(3,4-dimethoxyphenyl)ethyl]-3-(1-hydroxy-3-methoxy-4-oxocyclohexa-2,5-dien-1-yl)propanimidic acid;2-Phenylaminoadenosine	HMDB0135484;HMDB0135485;HMDB0001069	0	-	-
neg-M375T208	7.58512e+06	8.55536e+06	1.07329e+07	5.91564e+06	3.82465e+06	9.93732e+06	1.45686e+06	2.83613e+06	3.23893e+06	7.93685e+06	2.52579e+06	4.41544e+06	0.481407	0.0178347	0.025974	0.198249	0.208806	0.888889	0.652083	1	1.40153	0.17066	down	375.076	3.45862	1	0	-	Unknown	-	-	-	4	3,4,5-trihydroxy-2,8-bis(3,5,7-trihydroxy-3,4-dihydro-2H-1-benzopyran-2-yl)-6H-benzo[7]annulen-6-one;Theaflavin;Isoneotheaflavin;Isotheaflavin	HMDB0141879;HMDB0005788;HMDB0029256;HMDB0029483	0	-	-
neg-M375T303	4.882e+07	7.54597e+07	6.05665e+07	2.69423e+07	3.27515e+06	1.83993e+06	3.94379e+06	3.39096e+06	4.25084e+06	1.87843e+06	3.06011e+06	3.45572e+06	0.092114	0.0450656	0.24026	0.280412	0.537095	0.722222	0.333333	1	2.18242	0.0274011	down	375.253	5.05137	1	0	-	Unknown	-	-	-	4	MG(0:0/20:5(5Z,8Z,11Z,14Z,17Z)/0:0);MG(20:5(5Z,8Z,11Z,14Z,17Z)/0:0/0:0);9'-Carboxy-gamma-chromanol;[12]-Gingerdione	HMDB0011550;HMDB0011580;HMDB0012868;HMDB0039278	3	3-Acetyl-5alpha-androstane-3beta,17beta-diol_3-acetate;5alpha-Androstane-3beta,17beta-diol_diacetate;Loxtidine	C15157;C15346;C11805
neg-M375T365	2.56621e+06	794223	2.94523e+06	1.05224e+06	1.52302e+06	1.55445e+06	6.09154e+06	7.06616e+06	5.42478e+06	3.03431e+06	1.2869e+06	1.98047e+06	2.3846	0.045993	0.0649351	0.282072	0.306606	0.833333	0.583333	1	1.29449	0.389317	up	375.167	6.07582	1	0	-	Unknown	-	-	-	1	Capecitabine	HMDB0015233	1	Capecitabine	C12650
neg-M377T191	1.16828e+06	1.24936e+06	1.139e+06	631458	1.18504e+06	1.01337e+06	6.98383e+06	5.42227e+06	5.88949e+06	1.12711e+06	3.60938e+06	1.14218e+06	3.78521	0.0197253	0.0930736	0.205042	0.355585	0.805556	0.444444	1	1.72627	0.102407	up	377.07	3.1873	1	0	-	Unknown	-	-	-	0	-	-	1	Glucoputranjivin	C08418
neg-M377T234	5.38267e+06	7.71207e+06	9.71131e+06	9.89512e+06	1.28864e+07	1.06256e+07	4.25773e+06	454025	3.88687e+06	1.12461e+06	3.43449e+06	6.5448e+06	0.350497	0.021587	0.004329	0.213068	0.106414	0.972222	0.833333	1	1.94106	0.387271	down	377.162	3.89473	1	0	-	Unknown	-	-	-	12	Carinol;Niveusin C;Gibberellin A52;15-Hydroxyleptocarpin;Gibberellin A17;Gibberellin A66;Gibberellin A125;(1E,4Z,6a,8b,10a)-8-(2-Methylbutanoyloxy)-10,15-dihydroxy-3-oxo-1,4,11(13)-germacratrien-12,6-olide;Gibberellin A99;Gibberellin A102;Levofloxacin;Ofloxacin	HMDB0030657;HMDB0034474;HMDB0035053;HMDB0036694;HMDB0036897;HMDB0036900;HMDB0036945;HMDB0041002;HMDB0041231;HMDB0041349;HMDB0001929;HMDB0015296	6	Chaparrinone;Cnicin;Eupahyssopin;Niveusin_C;Ofloxacin;Levofloxacin	C08757;C09362;C09433;C09517;C07321;C07660
neg-M378T212	2.65572e+06	2.89753e+06	5.04525e+06	7.6279e+06	4.81395e+06	5.5308e+06	1.41372e+07	7.08787e+06	2.82846e+07	1.14961e+07	1.28803e+07	8.28717e+06	2.87609	0.00295781	0.004329	0.1078	0.106414	0.972222	0.833333	1	1.85978	0.048199	up	378.204	3.52798	0	0	-	Unknown	-	-	-	0	-	-	0	-	-
neg-M379T252	5.37668e+06	6.4626e+06	5.66549e+06	7.75137e+06	4.36621e+06	1.08843e+07	4.38487e+06	5.3702e+06	3.28501e+06	1.38337e+06	2.665e+06	2.01693e+06	0.471661	0.00960609	0.00865801	0.160839	0.135399	0.944444	0.777778	1	1.80491	0.0323764	down	379.234	4.19707	1	1	Bisnorcholic acid	Lipids and lipid-like molecules	Sterol Lipids	HMDB0002082	null	0	-	-	0	-	-
neg-M379T253	1.26285e+07	9.28799e+06	12577640	5.43768e+06	8.85061e+06	6.23751e+06	2.59232e+06	2.82757e+06	2.81667e+06	1.02562e+06	1.73787e+06	2.98148e+06	0.254117	0.000115728	0.0021645	0.0392159	0.0901643	1	1	1	2.04006	0.0765581	down	379.123	4.22062	1	0	-	Unknown	-	-	-	10	Rufloxacin;({4-[2-(2,4-dihydroxyphenyl)-3-(3,7-dimethylocta-2,6-dien-1-yl)-7-hydroxy-4-oxo-4H-chromen-8-yl]-2-methylbut-2-en-1-yl}oxy)sulfonic acid;({1-[2-(2,4-dihydroxyphenyl)-7-hydroxy-8-(3-methylbut-2-en-1-yl)-4-oxo-4H-chromen-3-yl]-3,7-dimethylocta-2,6-dien-4-yl}oxy)sulfonic acid;[(2-{2-[2-(2,4-dihydroxyphenyl)-7-hydroxy-8-(3-methylbut-2-en-1-yl)-4-oxo-4H-chromen-3-yl]ethylidene}-6-methylhept…	HMDB0042009;HMDB0129676;HMDB0129680;HMDB0129684;HMDB0129688;HMDB0129692;HMDB0129696;HMDB0034611;HMDB0034613;HMDB0035445	4	2-Methoxyestrone_3-sulfate;Rufloxacin;7,8-Didemethyl-8-hydroxy-5-deazariboflavin;Decuroside_III	C08358;C11240;C19154;C09257
neg-M379T260	3.12095e+07	2.11167e+07	2.55461e+07	1.13634e+07	5.1331e+06	1.05637e+07	4.09571e+06	1.86126e+06	2.26341e+06	3.89556e+06	6.06147e+06	3.27205e+06	0.204412	0.0015814	0.004329	0.0873827	0.106414	0.972222	0.833333	1	2.43414	0.236965	down	379.249	4.33207	1	1	Bisnorcholic acid	Lipids and lipid-like molecules	Sterol Lipids	HMDB0002082	null	1	Bisnorcholic acid	HMDB0002082	0	-	-
neg-M379T444	893908	743369	1.26724e+06	1.70404e+06	543428	597979	1.87436e+06	1.36304e+06	2.31607e+06	3.24903e+06	1.58308e+06	1.21666e+06	2.01779	0.0113916	0.025974	0.168787	0.208806	0.888889	0.638889	1	1.35242	0.0668675	up	379.305	7.39267	0	0	-	Unknown	-	-	-	0	-	-	0	-	-
neg-M380T197	181419	405258	465004	1.03229e+06	517626	509277	2.64437e+06	2.49089e+06	8.21045e+06	3.38308e+06	537227	731401	5.78532	0.0139068	0.00865801	0.1802	0.135399	0.944444	0.75	1	2.30615	0.193026	up	380.231	3.28462	1	0	-	Unknown	-	-	-	44	PA(15:0/20:0);PA(20:0/15:0);PA(21:0/14:0);PA(22:0/13:0);PA(10:0/a-25:0);PA(20:0/a-15:0);PA(20:0/i-15:0);PA(21:0/i-14:0);PA(22:0/a-13:0);PA(22:0/i-13:0);PA(a-13:0/i-22:0);PA(a-21:0/14:0);PA(a-21:0/i-14:0);PA(a-25:0/10:0);PA(i-13:0/i-22:0);PA(i-20:0/15:0);PA(i-20:0/a-15:0);PA(i-20:0/i-15:0);PA(i-21:0/14:0);PA(i-21:0/i-14:0);PA(i-22:0/13:0);PA(i-22:0/a-13:0);PA(i-22:0/i-13:0);DG(20:3(8Z,11Z,14Z)/22:…	HMDB0114819;HMDB0115063;HMDB0115227;HMDB0115239;HMDB0115610;HMDB0115630;HMDB0115637;HMDB0115653;HMDB0115663;HMDB0115669;HMDB0115713;HMDB0115718;HMDB0115735;HMDB0115745;HMDB0115809;HMDB0115834;HMDB0115844;HMDB0115851;HMDB0115863;HMDB0115880;HMDB0115892;HMDB0115903;HMDB0115909;HMDB0007498;HMDB0007525;HMDB0007526;HMDB0007554;HMDB0007555;HMDB0007582;HMDB0007694;HMDB0007721;HMDB0007722;HMDB0007750;HMD…	0	-	-
neg-M380T201	561532	905752	1.21041e+06	781071	1.87693e+06	1.34524e+06	1.86932e+06	1.73259e+06	2.98357e+06	3.20224e+06	4.75625e+06	1.62999e+06	2.42091	0.00509119	0.0151515	0.131448	0.169062	0.916667	0.666667	1	1.79459	0.289442	up	380.183	3.35787	1	0	-	Unknown	-	-	-	6	PA(14:1(9Z)/22:6(4Z,7Z,10Z,13Z,16Z,19Z));PA(18:3(6Z,9Z,12Z)/18:4(6Z,9Z,12Z,15Z));PA(18:3(9Z,12Z,15Z)/18:4(6Z,9Z,12Z,15Z));PA(18:4(6Z,9Z,12Z,15Z)/18:3(6Z,9Z,12Z));PA(18:4(6Z,9Z,12Z,15Z)/18:3(9Z,12Z,15Z));PA(22:6(4Z,7Z,10Z,13Z,16Z,19Z)/14:1(9Z))	HMDB0114809;HMDB0114984;HMDB0115011;HMDB0115036;HMDB0115037;HMDB0115402	2	(10S)-Juvenile_hormone_III_diol_phosphate;Bisphenol_A_dimethacrylate	C16507;C14345
neg-M380T247	1.54108e+06	2.35099e+06	1.93404e+06	1.50537e+06	2.67668e+06	4.00281e+06	1.23957e+06	568575	881360	1.0707e+06	1.20924e+06	1.50902e+06	0.462385	0.00437775	0.004329	0.122417	0.106414	0.972222	0.833333	1	1.46228	0.481426	down	380.181	4.11057	0	0	-	Unknown	-	-	-	0	-	-	0	-	-
neg-M380T253	2.38053e+06	1.31597e+06	1.76717e+06	784458	1.38608e+06	806066	362277	139356	505410	190675	250940	312198	0.208625	0.000120104	0.0021645	0.0392159	0.0901643	1	1	1	2.2373	0.111639	down	380.126	4.21566	1	0	-	Unknown	-	-	-	1	Bumetanide	HMDB0015024	1	10-Hydroxycamptothecin	C17939
neg-M380T260	6.91914e+06	4.33925e+06	5.77852e+06	2.65273e+06	459478	683305	758497	49198.8	1.20082e+06	329025	132133	368198	0.136224	0.0121724	0.025974	0.172599	0.208806	0.888889	0.666667	1	2.50727	0.12031	down	380.253	4.33011	0	0	-	Unknown	-	-	-	0	-	-	0	-	-
neg-M381T41_3	105085	291775	298413	334148	148783	538791	849923	713016	916031	1.29268e+06	229336	679901	2.72621	0.0134383	0.025974	0.177448	0.208806	0.888889	0.666667	1	1.82238	0.0645853	up	381.038	0.681238	1	0	-	Unknown	-	-	-	0	-	-	1	Isoxapyrifop	C19073
neg-M381T42	2.24903e+06	2.22434e+06	2.31044e+06	2.15554e+06	8.05752e+06	204126	256920	301625	1.22283e+06	138677	1.35937e+06	170539	0.200567	0.0320938	0.025974	0.247596	0.208806	0.888889	0.666667	1	2.08132	0.126736	down	380.845	0.701119	0	0	-	Unknown	-	-	-	0	-	-	0	-	-
neg-M381T47	1.09494e+06	3.72741e+06	334488	3.41529e+06	6.24742e+06	1.59027e+06	6.20828e+06	6.39299e+06	1.10941e+07	4.18753e+06	4.73777e+06	9.19519e+06	2.54822	0.0333417	0.0151515	0.251993	0.169062	0.916667	0.666667	1	1.80584	0.175766	up	381.085	0.788215	1	0	-	Unknown	-	-	-	6	6-[(5-acetyl-4-methoxy-1-benzofuran-6-yl)oxy]-3,4,5-trihydroxyoxane-2-carboxylic acid;7-Hydroxy-2-methyl-4-oxo-4H-1-benzopyran-5-carboxylic acid 7-glucoside;Albanin F;Kuwanon K;5-hydroxy-2-(4-methoxyphenyl)-8-(3-methylbut-2-en-1-yl)-3,7-bis({[3,4,5-trihydroxy-6-(hydroxymethyl)oxan-2-yl]oxy})-4H-chromen-4-one;Biotinyl-5'-AMP	HMDB0129397;HMDB0036377;HMDB0030074;HMDB0030122;HMDB0139404;HMDB0004220	3	Kuwanone_G;Curcumin_diglucoside;Biotinyl-5'-AMP	C10099;C17750;C05921
neg-M382T299	1.52482e+06	1.99681e+06	1.33083e+06	1.49358e+06	1.23467e+06	1.05853e+06	494782	366043	705290	509984	623752	1.31866e+06	0.465146	0.00372198	0.00865801	0.115403	0.135399	0.944444	0.777778	1	1.36584	0.207614	down	382.206	4.98355	1	0	-	Unknown	-	-	-	9	(2R,6x)-7-Methyl-3-methylene-1,2,6,7-octanetetrol 2-glucoside;(1S,2S,4R,8S)-p-Menthane-1,2,8,9-tetrol 2-glucoside;(1R*,2R*,4R*,8S*)-p-Menthane-1,2,8,9-tetrol 9-glucoside;PG(a-13:0/a-17:0);PG(a-13:0/i-17:0);PG(i-12:0/i-18:0);PG(i-13:0/a-17:0);PG(i-13:0/i-17:0);PG(i-14:0/i-16:0)	HMDB0033216;HMDB0039975;HMDB0039976;HMDB0116639;HMDB0116647;HMDB0116666;HMDB0116675;HMDB0116683;HMDB0116697	0	-	-
neg-M382T391	4.4186e+06	1.66694e+06	1.59941e+06	1.79983e+06	1.79323e+06	2.88701e+06	355870	159521	335264	1.24731e+06	656620	1.86929e+06	0.326428	0.0122459	0.025974	0.173162	0.208806	0.888889	0.622917	1	1.97755	0.244958	down	382.182	6.51537	0	0	-	Unknown	-	-	-	0	-	-	0	-	-
neg-M382T82_2	3.23984e+06	2.46218e+06	2.29908e+06	1.80926e+06	5.68582e+06	1.9958e+06	791610	591408	1.67165e+06	494197	1.39306e+06	2.32415e+06	0.415395	0.0125647	0.0151515	0.174713	0.169062	0.916667	0.722222	1	1.50591	0.255881	down	382.1	1.36896	1	0	-	Unknown	-	-	-	1	Succinyladenosine	HMDB0000912	1	Hyoscyamine_methylbromide	C13109
neg-M382T84	90497.9	260875	174340	1.02017e+06	527085	619707	980258	1.13821e+06	2.55597e+06	811304	516600	553072	2.43453	0.044121	0.0930736	0.278301	0.355585	0.805556	0.527778	1	1.71644	0.152082	up	382.174	1.40478	1	0	-	Unknown	-	-	-	3	Dihydrozeatin-7-N-dihydrozeatin;Dihydrozeatin-9-N-glucoside;Dihydrozeatin-O-glucoside	HMDB0012211;HMDB0012213;HMDB0012214	2	Dihydrozeatin-O-glucoside;Apodine	C16448;C09034
neg-M383T100	915986	1.65272e+06	940950	1.1906e+06	1.00723e+06	1.21314e+06	265503	234097	1.03891e+06	491578	344305	854560	0.466569	0.0140336	0.0151515	0.180803	0.169062	0.916667	0.722222	1	1.61158	0.216426	down	383.103	1.66488	1	0	-	Unknown	-	-	-	2	8-[3,7-dihydroxy-2-(4-hydroxy-3-methoxyphenyl)-3,4-dihydro-2H-1-benzopyran-4-yl]-2-(3,4-dihydroxyphenyl)-3,4-dihydro-2H-1-benzopyran-3,5,7-triol;8-[2-(3,4-dihydroxyphenyl)-3,7-dihydroxy-3,4-dihydro-2H-1-benzopyran-4-yl]-2-(4-hydroxy-3-methoxyphenyl)-3,4-dihydro-2H-1-benzopyran-3,5,7-triol	HMDB0135076;HMDB0135077	0	-	-
neg-M383T190	77756.2	197846	206281	523329	160138	118692	594494	387917	658395	376759	2.39459e+06	555967	3.86913	0.00671675	0.00865801	0.144051	0.135399	0.944444	0.75	1	2.08499	0.145604	up	383.242	3.17033	1	0	-	Unknown	-	-	-	0	-	-	1	2-Octaprenyl-3-methyl-6-methoxy-1,4-benzoquinone	C05814
neg-M383T226	5.01659e+08	2.98882e+08	4.27944e+08	3.52672e+08	2.11731e+08	2.73483e+08	1.72464e+08	1.53026e+08	1.39712e+08	1.07597e+08	7.99695e+07	8.33796e+07	0.356252	0.000217139	0.0021645	0.0461777	0.0901643	1	1	1	1.77669	0.029764	down	383.129	3.76998	1	0	-	Unknown	-	-	-	0	-	-	1	Macrozamin	C08504
neg-M383T273	3.57476e+06	1.28053e+06	1.34234e+06	829030	1.76933e+06	2.20236e+06	1.05529e+06	432649	1.11845e+06	631148	1.08978e+06	1.04829e+06	0.488765	0.0301321	0.025974	0.241251	0.208806	0.888889	0.583333	1	1.18291	0.350454	down	383.223	4.54663	1	0	-	Unknown	-	-	-	1	Ethynodiol Diacetate	HMDB0014961	7	Megestrol_acetate;Ethynodiol_diacetate;Estradiol_dipropionate;Estra-1,3,5(10)-triene-3,16alpha-diol_dipropionate;Resibufogenin;Acequinocyl;Scillarenin	C08151;C12724;C13077;C15350;C17058;C18535;C19643
neg-M383T371	106046	195280	312935	681494	99723.7	309282	529594	713964	1.35955e+06	1.27552e+06	200145	577177	2.73114	0.0291154	0.0411255	0.23817	0.252734	0.861111	0.583333	1	1.721	0.062947	up	383.292	6.18756	1	0	-	Unknown	-	-	-	1	3, 5-Tetradecadiencarnitine	HMDB0013331	0	-	-
neg-M384T226	8.86863e+07	5.33977e+07	7.55153e+07	6.24941e+07	3.74812e+07	4.85092e+07	3.04387e+07	2.65198e+07	2.46241e+07	1.91131e+07	1.45681e+07	1.43802e+07	0.354138	0.000190576	0.0021645	0.0446373	0.0901643	1	1	1	1.79173	0.0313716	down	384.132	3.77063	1	0	-	Unknown	-	-	-	12	3,4,5-trihydroxy-6-[(5-hydroxy-2,2-dimethyl-2H-chromen-7-yl)oxy]oxane-2-carboxylic acid;3,4,5-trihydroxy-6-[(7-hydroxy-2,2-dimethyl-2H-chromen-5-yl)oxy]oxane-2-carboxylic acid;3,4,5-trihydroxy-6-[(5-hydroxy-2,2-dimethyl-2H-chromen-6-yl)oxy]oxane-2-carboxylic acid;3,4,5-trihydroxy-6-[(6-hydroxy-2,2-dimethyl-2H-chromen-5-yl)oxy]oxane-2-carboxylic acid;6-({5,5-dimethyl-3,6-dioxatricyclo[5.4.0.0虏,鈦碷u…	HMDB0126418;HMDB0126419;HMDB0126420;HMDB0126421;HMDB0126422;HMDB0126423;HMDB0127742;HMDB0129399;HMDB0135673;HMDB0030669;HMDB0039959;HMDB0039960	2	Prifinium_bromide;5-O-Feruloylquinic_acid	C12814;C02572
neg-M384T232	1.07797e+06	1.17755e+06	888245	1.15033e+06	2.01752e+06	1.88992e+06	3.01232e+06	2.17988e+06	10521697	2.41115e+06	2.17363e+06	1.46692e+06	2.65384	0.0387027	0.00865801	0.266694	0.135399	0.944444	0.75	1	1.24843	0.228411	up	384.202	3.86565	1	0	-	Unknown	-	-	-	0	-	-	1	AMD_070	C20266
neg-M384T301_1	372549	82568.4	931255	2.33479e+06	160400	218322	1.61342e+06	1.77666e+06	4.84477e+06	855455	1.28526e+06	566105	2.66877	0.0457952	0.0930736	0.282072	0.355585	0.805556	0.5	1	2.06273	0.210634	up	384.276	5.01447	1	0	-	Unknown	-	-	-	4	3-Hydroxy-cis-5-tetradecenoylcarnitine;Cortol;Beta-Cortol;gamma-Eudesmol rhamnoside	HMDB0013330;HMDB0003180;HMDB0005821;HMDB0037961	2	Cortol;Carboprost	C05482;C06872
neg-M384T52_2	85751.4	172586	92177.2	229844	690007	224939	1.65416e+06	232671	4.48436e+06	2.27842e+06	290933	674897	6.43042	0.0214215	0.0151515	0.212437	0.169062	0.916667	0.722222	1	2.24642	0.164021	up	384.153	0.860172	0	0	-	Unknown	-	-	-	0	-	-	0	-	-
neg-M384T547	152184	200222	149329	252511	390178	789903	922259	682232	771291	777608	238824	826172	2.1808	0.0240289	0.0649351	0.221226	0.306606	0.833333	0.555556	1	1.49879	0.372	up	384.193	9.12176	1	0	-	Unknown	-	-	-	0	-	-	11	Strictosidine_aglycone;Baloxine;Mitraphylline;Horhammericine;Dialdehyde;Uncarine_A;Uncarine_B;Uncarine_C;Uncarine_D;Uncarine_E;Uncarine_F	C03309;C09045;C09227;C11677;C11678;C17593;C17594;C17595;C17596;C17597;C17598
neg-M384T79	52767.9	236280	25444	371956	77768	25129.5	3.49311e+06	745541	6.89175e+06	5.48241e+06	528459	91792.7	21.8321	0.00804663	0.00865801	0.152433	0.135399	0.944444	0.777778	1	3.06568	0.0893874	up	384.153	1.30985	0	0	-	Unknown	-	-	-	0	-	-	0	-	-
neg-M385T187	330193	410260	394510	195961	2.35812e+06	1.75098e+06	1.16735e+06	1.39142e+06	3.58877e+06	1.07105e+06	2.29341e+06	2.14119e+06	2.14212	0.0443674	0.132035	0.279068	0.413167	0.777778	0.444444	1	1.80316	0.195228	up	385.162	3.11693	1	0	-	Unknown	-	-	-	6	Porson;Isogingerenone B;Gingerenone B;Niazicinin A;Taurochenodeoxycholate-3-sulfate;Taurochenodeoxycholate-7-sulfate	HMDB0030810;HMDB0035404;HMDB0035405;HMDB0031947;HMDB0002486;HMDB0002498	2	Burseran;(+)-Eudesmin	C10547;C10561
neg-M385T195	2.03328e+06	1.20438e+06	1.23435e+06	1.03513e+06	1.53124e+06	1.57041e+06	544950	524941	516820	865058	728813	939624	0.478604	0.000510532	0.0021645	0.0583143	0.0901643	1	1	1	1.45317	0.164392	down	385.072	3.24483	1	0	-	Unknown	-	-	-	0	-	-	1	(7R)-7-(4-Carboxybutanamido)cephalosporanate	C15666
neg-M385T198	432365	531547	175625	145235	832374	202217	1.94297e+06	1.06049e+06	4.84119e+06	1.25524e+06	332319	577226	4.3156	0.0228434	0.025974	0.217229	0.208806	0.888889	0.638889	1	1.80845	0.274327	up	385.21	3.30624	1	0	-	Unknown	-	-	-	0	-	-	2	Thalicsessine;Corydaline	C08714;C15530
neg-M385T206	3.30037e+07	1.92456e+07	2.56657e+07	2.06911e+07	8.70898e+06	16310805	6.63062e+06	6.01836e+06	8.80768e+06	4.18952e+06	5.42886e+06	4.65462e+06	0.289014	0.00052847	0.004329	0.0584624	0.106414	0.972222	0.846528	1	2.06403	0.0518147	down	385.108	3.44022	1	0	-	Unknown	-	-	-	1	Tripamide	HMDB0042054	0	-	-
neg-M385T228	7.19865e+06	5.14494e+06	6.79323e+06	5.31522e+06	5.52768e+06	9.04149e+06	1.27983e+06	3.1003e+06	3.3923e+06	4.87798e+06	2.08792e+06	252805	0.384179	0.0331849	0.0021645	0.251454	0.0901643	1	1	1	2.35104	0.327598	down	385.187	3.79725	1	0	-	Unknown	-	-	-	3	Corchoionol C 9-glucoside;Citroside A;Sonchuionoside C	HMDB0029772;HMDB0030370;HMDB0035212	2	Epanolol;Fumitremorgin_A	C11773;C20564
neg-M385T229	1.88746e+08	1.11243e+08	1.57167e+08	9.56809e+07	5.72199e+07	9.61246e+07	2.61597e+07	1.22266e+07	2.47341e+07	1.30943e+07	1.85005e+07	2.43347e+07	0.168583	1.6e-05	0.0021645	0.0368969	0.0901643	1	1	1	2.73327	0.0462885	down	385.144	3.81082	1	0	-	Unknown	-	-	-	1	Mesoridazine	HMDB0015068	1	Mesoridazine	C07143
neg-M385T329	6.37615e+06	4.30228e+06	3.75012e+06	2.31095e+06	1.48985e+07	1.10295e+07	2.0961e+06	807235	1.57169e+06	2.95006e+06	2.58293e+06	4.75777e+06	0.346066	0.0244922	0.0411255	0.221837	0.252734	0.861111	0.611111	1	1.70499	0.0419169	down	385.239	5.48997	1	1	12a-Hydroxy-3-oxocholadienic acid	Lipids and lipid-like molecules	Sterol Lipids	HMDB0000385	null	3	12a-Hydroxy-3-oxocholadienic acid;9'-Carboxy-alpha-tocotrienol;Cilostazol	HMDB0000385;HMDB0012867;HMDB0015297	3	Medroxyprogesterone_acetate;12alpha-Hydroxy-3-oxochola-4,6-dienoate;Bufalin	C08150;C15569;C16922
neg-M385T425	191706	141223	72063	437116	69117	123659	655669	476165	675561	358925	363175	144881	2.58423	0.0165371	0.025974	0.193682	0.208806	0.888889	0.666667	1	1.69402	0.249496	up	385.26	7.08488	1	0	-	Unknown	-	-	-	3	Glycerol trihexanoate;Mangalkanyl glucoside;Cryptomeridiol 11-rhamnoside	HMDB0031125;HMDB0036015;HMDB0038018	1	6-Deoxyerythronolide_B	C03240
neg-M385T49	1.01975e+06	1.06983e+06	587660	1.02734e+06	182672	476459	2.92295e+06	1.8151e+06	1.26485e+06	2.20282e+06	2.35574e+06	1.83669e+06	2.84119	0.00692811	0.0021645	0.145802	0.0901643	1	1	1	2.08471	0.351478	up	385.135	0.814983	1	0	-	Unknown	-	-	-	4	6-({1-[(2R)-3-[2-amino-3-methyl-4-(2-methyl-1,3-thiazol-4-yl)but-3-en-1-yl]-2-methyloxiran-2-yl]-10-carboxy-9-hydroxy-4,6,8,8-tetramethyl-7-oxodecan-5-yl}oxy)-3,4,5-trihydroxyoxane-2-carboxylic acid;6-({10-[(2R)-3-[2-amino-3-methyl-4-(2-methyl-1,3-thiazol-4-yl)but-3-en-1-yl]-2-methyloxiran-2-yl]-1-carboxy-6-hydroxy-3,3,5,7-tetramethyl-4-oxodecan-2-yl}oxy)-3,4,5-trihydroxyoxane-2-carboxylic acid;6…	HMDB0127542;HMDB0127543;HMDB0127544;HMDB0015392	0	-	-
neg-M386T144	24178.9	285641	571298	3.89984e+06	781659	218408	1.26096e+07	3.92895e+06	6.51748e+07	1.62845e+07	2.23146e+06	2.01724e+06	17.6866	0.00643529	0.00865801	0.14248	0.135399	0.944444	0.763194	1	3.16771	0.138204	up	386.205	2.39275	1	0	-	Unknown	-	-	-	0	-	-	2	Aspidodasycarpine;Lonicerin	C09039;C17557
neg-M386T193	102780	361079	969926	1.7044e+06	1.05853e+06	568147	6.51996e+06	2.95031e+06	2.16188e+07	6.07121e+06	990624	2.67175e+06	8.56743	0.00654032	0.00865801	0.143026	0.135399	0.944444	0.75	1	2.78971	0.0767418	up	386.205	3.2093	1	0	-	Unknown	-	-	-	0	-	-	2	Aspidodasycarpine;Lonicerin	C09039;C17557
neg-M386T206	5.90892e+06	2.85882e+06	4.27321e+06	2.62925e+06	1.8387e+06	2.6549e+06	695948	306254	523216	950735	1.39346e+06	1.12097e+06	0.247502	0.000597294	0.0021645	0.061489	0.0901643	1	1	1	2.23543	0.362191	down	386.111	3.43247	1	0	-	Unknown	-	-	-	17	(R)-2-Hydroxy-7,8-dimethoxy-2H-1,4-benzoxazin-3(4H)-one 2-glucoside;HDMBOA-Glc;Remoxipride;3,4,5-trihydroxy-6-{[3-(4-methoxyphenyl)-2-oxopropanoyl]oxy}oxane-2-carboxylic acid;6-[4-(2-carboxyeth-1-en-1-yl)-2-methoxyphenoxy]-3,4,5-trihydroxyoxane-2-carboxylic acid;3,4,5-trihydroxy-6-{[3-(4-hydroxy-3-methoxyphenyl)prop-2-enoyl]oxy}oxane-2-carboxylic acid;6-[3-(2-carboxyeth-1-en-1-yl)-5-methoxyphenox…	HMDB0037262;HMDB0037265;HMDB0014553;HMDB0127515;HMDB0127953;HMDB0127954;HMDB0127997;HMDB0127998;HMDB0133307;HMDB0133308;HMDB0135747;HMDB0135748;HMDB0039774;HMDB0041733;HMDB0041734;HMDB0041747;HMDB0041749	3	Lomefloxacin_hydrochloride;Fraxin;Taccalonolide_A	C08053;C09266;C08635
neg-M386T228	3.39516e+07	1.9519e+07	2.76696e+07	1.7656e+07	9.62805e+06	1.78052e+07	4.30838e+06	2.09604e+06	4.32968e+06	2.12982e+06	2.83887e+06	3.66251e+06	0.153413	1.36e-05	0.0021645	0.0337725	0.0901643	1	1	1	2.80802	0.0285236	down	386.148	3.80772	1	0	-	Unknown	-	-	-	22	Flurazepam;3,4,5-trihydroxy-6-[3-hydroxy-2-(4-hydroxy-3-methylbut-2-en-1-yl)phenoxy]oxane-2-carboxylic acid;6-[2,4-dihydroxy-3-(3-methylbut-2-en-1-yl)phenoxy]-3,4,5-trihydroxyoxane-2-carboxylic acid;6-[3,6-dihydroxy-2-(3-methylbut-2-en-1-yl)phenoxy]-3,4,5-trihydroxyoxane-2-carboxylic acid;6-[3,4-dihydroxy-2-(3-methylbut-2-en-1-yl)phenoxy]-3,4,5-trihydroxyoxane-2-carboxylic acid;6-{2-[(3,3-dimethy…	HMDB0014828;HMDB0126241;HMDB0126243;HMDB0126244;HMDB0126245;HMDB0126247;HMDB0126372;HMDB0133251;HMDB0133252;HMDB0133254;HMDB0133256;HMDB0133257;HMDB0133258;HMDB0133260;HMDB0133261;HMDB0133264;HMDB0133265;HMDB0135675;HMDB0135697;HMDB0040865;HMDB0041115;HMDB0059980	0	-	-
neg-M386T440	3.53687e+06	3.73384e+06	2.15565e+06	1.29799e+06	1.28614e+06	2.56357e+06	22546	103623	115141	127307	182543	229504	0.0535652	4.78e-05	0.0021645	0.0388289	0.0901643	1	1	1	3.77564	0.0631528	down	386.291	7.33114	1	0	-	Unknown	-	-	-	2	2-Hydroxymyristoylcarnitine;3-hydroxytetradecanoyl carnitine	HMDB0013166;HMDB0061640	1	1-Naphthylacetylspermine	C13674
neg-M387T144	71309.2	120694	39610.5	564718	832316	378458	1.78543e+06	1.04103e+06	1.12172e+07	2.78799e+06	316331	615134	8.8501	0.0177056	0.025974	0.197629	0.208806	0.888889	0.666667	1	2.6066	0.0923251	up	387.208	2.39388	0	0	-	Unknown	-	-	-	0	-	-	0	-	-
neg-M387T211	8.01681e+06	4.85312e+06	5.33818e+06	4.14025e+06	3.66974e+06	3.8634e+06	1.0387e+06	1.5327e+06	2.3668e+06	869428	4.05893e+06	2.06026e+06	0.399137	0.00513465	0.00865801	0.131938	0.135399	0.944444	0.75	1	1.80939	0.21398	down	387.123	3.51348	1	0	-	Unknown	-	-	-	1	Nedocromil	HMDB0014854	1	Nedocromil	C07255
neg-M387T283	1.62341e+06	2.96912e+06	1.75985e+06	1.80345e+06	862054	1.44061e+06	721768	684941	2.38414e+06	488690	267175	369603	0.470079	0.0257633	0.0411255	0.226993	0.252734	0.861111	0.56875	1	1.75376	0.085322	down	387.131	4.71985	1	0	-	Unknown	-	-	-	0	-	-	4	Secologanin;Geniposide;Verbenalin;N5-Dinitrophenyl-L-ornithine_methyl_ester	C01852;C09781;C09802;C04541
neg-M387T311	1.24135e+07	8.75257e+06	1.09625e+07	1.0526e+07	6.24453e+06	4.83873e+06	3.46722e+06	2.17212e+06	1.65327e+06	1.23536e+06	2.77755e+06	3.69445e+06	0.279132	0.000241194	0.0021645	0.0484261	0.0901643	1	1	1	2.25387	0.0365568	down	387.254	5.17748	1	1	7alpha-hydroxy-3-oxochol-4-en-24-oic Acid	Lipids and lipid-like molecules	Sterol Lipids	HMDB0062744	null	2	7alpha-hydroxy-3-oxochol-4-en-24-oic Acid;Cavipetin C	HMDB0062744;HMDB0030366	0	-	-
neg-M387T50	2.26749e+06	1.26764e+07	3.88951e+06	5.77014e+07	2.28346e+07	3.14473e+06	8.59396e+07	9.90142e+07	1.21997e+08	1.87102e+07	2.21542e+07	1.09958e+07	3.50011	0.045145	0.0930736	0.280541	0.355585	0.805556	0.485417	1	2.22137	0.050574	up	387.115	0.835289	1	1	D-(+)-Trehalose	Organic oxygen compounds	Organooxygen compounds	HMDB0000975	C01083	2	Sulfinpyrazone sulfide;Berberine chloride	HMDB0060943;HMDB0041837	3	Fructoselysine_6-phosphate;Glucoselysine-6-phosphate;Berberine_chloride	C16489;C20979;C12679
neg-M388T409	2.55473e+06	2.98298e+06	2.65725e+06	1.30453e+06	1.15453e+06	2.50727e+06	489822	135789	448089	501790	156053	474811	0.16764	0.000196955	0.0021645	0.0446373	0.0901643	1	1	1	2.5037	0.0773941	down	388.307	6.81478	1	0	-	Unknown	-	-	-	4	DG(8:0/10:0/0:0);DG(8:0/0:0/10:0);DG(10:0/8:0/0:0);DG(10:0/0:0/8:0)	HMDB0092901;HMDB0092902;HMDB0092959;HMDB0092960	0	-	-
neg-M389T193	809738	746259	108476	251675	1.79228e+06	962886	1.4437e+06	2.26004e+06	6.5925e+06	1.00955e+06	1.42025e+06	1.32945e+06	3.0089	0.0389544	0.025974	0.267221	0.208806	0.888889	0.666667	1	1.88294	0.220404	up	389.205	3.2095	1	0	-	Unknown	-	-	-	6	3-(3,4-dimethoxyphenyl)-N-[2-(3,4-dimethoxyphenyl)ethyl]propanimidic acid;N-Jasmonoyltyrosine;PA(15:0/22:5(4Z,7Z,10Z,13Z,16Z));PA(15:0/22:5(7Z,10Z,13Z,16Z,19Z));PA(22:5(4Z,7Z,10Z,13Z,16Z)/15:0);PA(22:5(7Z,10Z,13Z,16Z,19Z)/15:0)	HMDB0135465;HMDB0039503;HMDB0114828;HMDB0114829;HMDB0115351;HMDB0115377	3	Hasubanonine;(S)-Autumnaline;Spirotetramat	C09459;C16707;C18807
neg-M389T197_1	286694	331870	384139	877872	586711	284622	2.57541e+06	1.02124e+06	3.81359e+06	540171	882997	747819	3.48167	0.0167227	0.0151515	0.194379	0.169062	0.916667	0.75	1	1.65481	0.482424	up	389.173	3.27603	1	0	-	Unknown	-	-	-	5	(R)-Hispaglabridin B;Shinflavanone;3-(3,4-dimethoxyphenyl)-N-[2-(1-hydroxy-3-methoxy-4-oxocyclohexa-2,5-dien-1-yl)ethyl]prop-2-enimidic acid;N-[2-(3,4-dimethoxyphenyl)ethyl]-3-(1-hydroxy-3-methoxy-4-oxocyclohexa-2,5-dien-1-yl)prop-2-enimidic acid;Hovenidulcioside B2	HMDB0038103;HMDB0041217;HMDB0135474;HMDB0135475;HMDB0041549	4	6,8-Di-DMA-chrysin;6-Geranylchrysin;8-Geranylchrysin;1,2-O-Diacetylzephyranthine	C11573;C11574;C11575;C12171
neg-M389T287	3.02533e+07	3.27293e+07	2.3487e+07	2.80733e+07	2.40996e+07	3.32902e+07	1.39587e+07	1.44263e+07	9.26139e+06	6.79083e+06	1.25725e+07	1.43707e+07	0.415165	0.000287872	0.0021645	0.051697	0.0901643	1	1	1	1.82947	0.0928645	down	389.27	4.7817	1	1	Nutriacholic acid	Lipids and lipid-like molecules	Sterol Lipids	HMDB0000467	null	7	12-Ketodeoxycholic acid;7-Hydroxy-3-oxocholanoic acid;Nutriacholic acid;7a-Hydroxy-3-oxo-5b-cholanoic acid;9'-Carboxy-alpha-chromanol;D8'-Merulinic acid A;12alpha-hydroxy-3-oxo-5beta-cholan-24-oic Acid	HMDB0000328;HMDB0000460;HMDB0000467;HMDB0000503;HMDB0012866;HMDB0041454;HMDB0062742	5	Bis(2-ethylhexyl)phthalate;3alpha,12alpha-Dihydroxy-5beta-chol-6-enoate;Di-n-octyl_phthalate;Diisooctyl_phthalate;Apocholic_acid	C03690;C11637;C14227;C14577;C15375
neg-M389T315	4.77167e+06	5.16432e+06	3.90507e+06	2.06266e+06	7.20014e+06	4.50577e+06	1.17519e+06	779894	578281	1.84295e+06	4.01563e+06	2.85115e+06	0.407216	0.0169739	0.0151515	0.19507	0.169062	0.916667	0.722222	1	1.62191	0.397624	down	389.147	5.25823	1	0	-	Unknown	-	-	-	1	Todatriol glucoside	HMDB0037260	1	Loganin	C01433
neg-M389T324	5.854e+08	9.1085e+08	6.75593e+08	5.22761e+08	9.18895e+08	5.95525e+08	294575640	2.3167e+08	1.34019e+08	1.93148e+08	4.17252e+08	6.21426e+08	0.449532	0.00816215	0.0151515	0.152686	0.169062	0.916667	0.722222	1	1.64477	0.0141968	down	389.27	5.39599	1	1	Nutriacholic acid	Lipids and lipid-like molecules	Sterol Lipids	HMDB0000467	null	7	12-Ketodeoxycholic acid;7-Hydroxy-3-oxocholanoic acid;Nutriacholic acid;7a-Hydroxy-3-oxo-5b-cholanoic acid;9'-Carboxy-alpha-chromanol;D8'-Merulinic acid A;12alpha-hydroxy-3-oxo-5beta-cholan-24-oic Acid	HMDB0000328;HMDB0000460;HMDB0000467;HMDB0000503;HMDB0012866;HMDB0041454;HMDB0062742	5	Bis(2-ethylhexyl)phthalate;3alpha,12alpha-Dihydroxy-5beta-chol-6-enoate;Di-n-octyl_phthalate;Diisooctyl_phthalate;Apocholic_acid	C03690;C11637;C14227;C14577;C15375
neg-M390T100	646569	336228	1.07602e+06	930609	754042	1.13251e+06	189617	101279	304510	403671	325427	741652	0.423742	0.0180609	0.0151515	0.198882	0.169062	0.916667	0.722222	1	1.46134	0.252351	down	390.072	1.66206	1	0	-	Unknown	-	-	-	2	6-Hydroxymethyletoricoxib;Etoricoxib 1'-N'-oxide	HMDB0013997;HMDB0060926	0	-	-
neg-M390T221	277578	369113	634163	1.05187e+06	1.48354e+06	1.39688e+06	2.6215e+06	1.96922e+06	4.97175e+06	1.68505e+06	822855	2.01505e+06	2.70191	0.0201746	0.0151515	0.20657	0.169062	0.916667	0.666667	1	1.76188	0.125497	up	390.24	3.67765	1	0	-	Unknown	-	-	-	0	-	-	1	17-[(Benzylamino)methyl]estra-1,3,5(10)-triene-3,17beta-diol	C15163
neg-M390T316	779143	1.30347e+06	584623	161705	725536	1.00078e+06	42536	190241	244125	120710	272863	437750	0.287191	0.0155039	0.025974	0.188011	0.208806	0.888889	0.583333	1	2.04798	0.168733	down	390.149	5.27028	1	0	-	Unknown	-	-	-	0	-	-	3	Tetramethylrosamine;N-(3-Benzooxazol-2-yl-4-hydroxy-phenyl)-2-p-tolyloxyacetamide;Famoxadone	C11622;C11564;C18591
neg-M390T324	1.51651e+08	227444225	1.72291e+08	131125416	236026039	1.52805e+08	7.71161e+07	6.10695e+07	3.38638e+07	4.9512e+07	1.06128e+08	1.54444e+08	0.450027	0.00788818	0.0151515	0.15217	0.169062	0.916667	0.722222	1	1.59565	0.0174579	down	390.273	5.39834	1	0	-	Unknown	-	-	-	1	omega-hydroxyfinasteride	HMDB0061030	0	-	-
neg-M391T329	3.77203e+07	4.76229e+07	2.25495e+07	8.7048e+06	1.45957e+07	1.06337e+07	1.22451e+07	1.29927e+07	6.24382e+06	6.6352e+06	1.28601e+07	6.69605e+06	0.406643	0.0447855	0.0649351	0.280066	0.306606	0.833333	0.555556	1	1.41735	0.260695	down	391.162	5.48531	1	0	-	Unknown	-	-	-	4	Sparfloxacin;Haloperidol;Pentigetide;Sandoricin	HMDB0015339;HMDB0014645;HMDB0038221;HMDB0037555	3	Sparfloxacin;Haloperidol;8,12-Diethylbacteriochlorophyllide_d	C07662;C01814;C21432
neg-M392T101	1.72535e+06	2.98973e+06	2.26259e+06	2.49297e+06	4.41362e+06	2.34295e+06	438246	641400	1.33152e+06	621168	1.12182e+06	1.69035e+06	0.360167	0.00224152	0.0021645	0.0995368	0.0901643	1	1	1	1.79542	0.19806	down	392.029	1.67698	0	0	-	Unknown	-	-	-	0	-	-	0	-	-
neg-M392T251	3.63129e+06	3.35674e+06	3.99847e+06	7.39446e+06	436199	238043	1.70001e+06	256000	75411.7	170203	315597	133581	0.139112	0.0201421	0.025974	0.20638	0.208806	0.888889	0.652083	1	2.36794	0.0682439	down	392.253	4.18892	0	0	-	Unknown	-	-	-	0	-	-	0	-	-
neg-M392T262	3.68854e+07	5.36408e+07	3.5527e+07	942629	2.4962e+06	3.05977e+07	533642	356249	959763	771616	4.95329e+06	1.13129e+06	0.054381	0.0112431	0.025974	0.168256	0.208806	0.888889	0.666667	1	2.71678	0.173843	down	392.228	4.3614	1	0	-	Unknown	-	-	-	0	-	-	1	17beta-Hydroxy-7alpha-mercaptoandrost-4-en-3-one_7-propionate	C14973
neg-M392T330	4.63035e+06	6.0868e+06	4.33594e+06	1.82207e+06	3.26569e+06	1.97636e+06	3.22114e+06	1.81741e+06	886098	1.29565e+06	1.52361e+06	1.0447e+06	0.442579	0.0134572	0.00865801	0.177457	0.135399	0.944444	0.777778	1	1.47059	0.217752	down	392.166	5.4954	1	0	-	Unknown	-	-	-	0	-	-	1	Avermectin_B1b_monosaccharide	C11965
neg-M392T463	1.6241e+07	1.34345e+07	2.0674e+07	3.47618e+07	9.41172e+06	2.6679e+07	4.75941e+07	3.27404e+07	6.61209e+07	120420703	4.36266e+07	3.74605e+07	2.87094	0.00345296	0.004329	0.113859	0.106414	0.972222	0.833333	1	1.81575	0.181784	up	392.317	7.72053	1	0	-	Unknown	-	-	-	6	Allolithocholic acid;Isoallolithocholic acid;Isolithocholic acid;Lithocholic acid;12b-Hydroxy-5b-cholanoic acid;7a-Hydroxy-5b-cholanic acid	HMDB0000381;HMDB0000713;HMDB0000717;HMDB0000761;HMDB0002431;HMDB0002492	2	Lithocholic_acid;Isolithocholate	C03990;C17658
neg-M392T79	2.91973e+06	2.41082e+06	1.13071e+06	1.03928e+06	1.44302e+06	1.01571e+06	585468	269372	493196	228404	176897	1.01754e+06	0.278221	0.00241626	0.004329	0.101415	0.106414	0.972222	0.888889	1	1.75764	0.302554	down	392.03	1.32311	0	0	-	Unknown	-	-	-	0	-	-	0	-	-
neg-M393T101	314157	581148	352267	335072	493630	327998	28829.7	5777.29	131612	113677	32915.7	277373	0.245474	0.0164397	0.0021645	0.193489	0.0901643	1	1	1	2.44237	0.39148	down	393.032	1.67932	0	0	-	Unknown	-	-	-	0	-	-	0	-	-
neg-M393T262	4.55292e+07	3.70836e+07	3.69337e+07	5.54475e+07	6.2662e+06	1.87423e+06	2.50398e+07	2.01528e+06	1.34208e+06	1.37278e+06	328705	4.75666e+06	0.190327	0.0283929	0.025974	0.236314	0.208806	0.888889	0.611111	1	2.40046	0.0365369	down	393.265	4.36027	1	0	-	Unknown	-	-	-	4	11-Hydroxyeicosatetraenoate glyceryl ester;2-(14,15-Epoxyeicosatrienoyl) Glycerol ;Famprofazone;TG(14:1(9Z)/14:1(9Z)/14:1(9Z))	HMDB0012530;HMDB0013651;HMDB0041891;HMDB0047885	1	Tylactone	C12000
neg-M393T291	4.53394e+06	2.98085e+06	1.66689e+06	4.22138e+06	1.36174e+06	989856	2.61185e+06	145411	626770	609698	534749	824896	0.339796	0.0219957	0.0151515	0.214354	0.169062	0.916667	0.666667	1	1.90816	0.107413	down	393.138	4.85679	1	0	-	Unknown	-	-	-	3	Garcinone B;Rotenone;1-(3-Methyl-2-butenoyl)-6-apiosylglucose	HMDB0029510;HMDB0034436;HMDB0039952	3	Rotenone;Macluraxanthone;Deguelin	C07593;C10076;C10417
neg-M393T463	3.8962e+06	3.3624e+06	5.34611e+06	8.82134e+06	4.20259e+06	6.52609e+06	1.21949e+07	8.52105e+06	1.67972e+07	3.09259e+07	1.14342e+07	9.21345e+06	2.77057	0.00297952	0.004329	0.1078	0.106414	0.972222	0.846528	1	1.62525	0.166978	up	393.321	7.71978	0	0	-	Unknown	-	-	-	0	-	-	0	-	-
neg-M394T463	173326	440094	471079	1.19517e+06	420236	674802	1.31274e+06	896920	2.20985e+06	4.15709e+06	1.35033e+06	1.07931e+06	3.2614	0.00630931	0.00865801	0.141125	0.135399	0.944444	0.777778	1	1.91149	0.285906	up	394.324	7.7165	0	0	-	Unknown	-	-	-	0	-	-	0	-	-
neg-M395T224	1.01694e+07	1.31751e+07	1.18823e+07	8.31496e+06	7.04896e+06	7.21487e+06	4.38222e+06	3.03455e+06	3.47229e+06	2.93214e+06	4.3319e+06	4.88002e+06	0.398458	7.29e-05	0.0021645	0.0388289	0.0901643	1	1	1	1.86865	0.0884293	down	395.174	3.72582	1	0	-	Unknown	-	-	-	12	3,4,5-trihydroxy-6-{[1-hydroxy-2-(phenylmethylidene)heptan-3-yl]oxy}oxane-2-carboxylic acid;3,4,5-trihydroxy-6-{[3-hydroxy-2-(phenylmethylidene)heptyl]oxy}oxane-2-carboxylic acid;3,4,5-trihydroxy-6-{3-[(1Z)-3-hydroxy-2-pentylprop-1-en-1-yl]phenoxy}oxane-2-carboxylic acid;3,4,5-trihydroxy-6-{4-[(1Z)-3-hydroxy-2-pentylprop-1-en-1-yl]phenoxy}oxane-2-carboxylic acid;3,4,5-trihydroxy-6-{[(6Z)-7-hydrox…	HMDB0126523;HMDB0126524;HMDB0126527;HMDB0126530;HMDB0126533;HMDB0126534;HMDB0126537;HMDB0126541;HMDB0126542;HMDB0032844;HMDB0036608;HMDB0038717	0	-	-
neg-M395T236	2.20646e+06	2.90816e+06	3.17474e+06	2.45307e+06	4.31758e+06	1.51316e+06	919267	1.3889e+06	492686	1.49866e+06	810535	1.16076e+06	0.378372	0.00131993	0.0021645	0.0833334	0.0901643	1	1	1	1.6384	0.102182	down	395.118	3.92867	1	0	-	Unknown	-	-	-	0	-	-	1	Pyrantel_pamoate	C07389
neg-M395T257	7.4885e+06	1.08083e+07	2.21509e+07	1.79411e+07	1.07516e+07	6.51569e+06	6.2296e+06	3.1716e+06	5.21783e+06	4.47913e+06	5.20357e+06	5.7252e+06	0.396887	0.00539512	0.0021645	0.135507	0.0901643	1	1	1	1.42708	0.392788	down	395.154	4.2779	1	0	-	Unknown	-	-	-	7	Gartanin;BR-Xanthone A;gamma-Mangostin;Curcumin I;4-(1,1-Dimethyl-2-propenyl)-1,3,5,6-tetrahydroxy-7-prenylxanthone;Eremopetasitenin A2;1-(3-Methylbutanoyl)-6-apiosylglucose	HMDB0030700;HMDB0033328;HMDB0035795;HMDB0039611;HMDB0041338;HMDB0030900;HMDB0039953	1	Gartanin	C10063
neg-M395T263	3.77562e+06	3.83749e+06	3.98651e+06	2.05364e+06	2.0164e+06	763084	2.42538e+06	469374	1.13716e+06	385911	609418	450684	0.333355	0.0118275	0.025974	0.171076	0.208806	0.888889	0.666667	1	1.68913	0.092098	down	395.118	4.38383	1	0	-	Unknown	-	-	-	0	-	-	1	Pyrantel_pamoate	C07389
neg-M396T291	4.63234e+06	5.06412e+06	3.00781e+06	6.44499e+06	1.25375e+06	945447	2.44809e+06	734646	938020	539525	1.0345e+06	913456	0.309541	0.0218775	0.0151515	0.213861	0.169062	0.916667	0.722222	1	1.80344	0.225911	down	396.157	4.8509	0	0	-	Unknown	-	-	-	0	-	-	0	-	-
neg-M396T42_2	102391	189761	98682.1	258583	110441	160940	388309	686642	1.0671e+06	942457	235699	153084	3.77204	0.0128845	0.025974	0.175217	0.208806	0.888889	0.652083	1	1.77375	0.073282	up	395.981	0.699478	0	0	-	Unknown	-	-	-	0	-	-	0	-	-
neg-M396T498	230067	237431	340436	323129	512157	943438	645956	506825	483339	1.83026e+06	562534	1.42154e+06	2.10714	0.0458507	0.0649351	0.282072	0.306606	0.833333	0.555556	1	1.31856	0.316541	up	396.339	8.29977	0	0	-	Unknown	-	-	-	0	-	-	0	-	-
neg-M397T225_1	6.59925e+06	4.58564e+06	4.51618e+06	4.15407e+06	1.10852e+06	2.20897e+06	2.89191e+06	1.38251e+06	1.45464e+06	932137	738835	820186	0.354738	0.0139486	0.025974	0.1802	0.208806	0.888889	0.652083	1	1.59797	0.332381	down	397.133	3.75132	1	0	-	Unknown	-	-	-	1	N-Feruloylglycyl-L-phenylalanine	HMDB0029356	0	-	-
neg-M397T239	963202	1.32196e+06	388957	665511	966200	2.87781e+06	529794	371216	376283	356066	434195	459877	0.351832	0.0247604	0.0151515	0.223009	0.169062	0.916667	0.722222	1	1.63883	0.367651	down	397.105	3.98575	1	0	-	Unknown	-	-	-	1	Methyl acrylate-divinylbenzene, completely hydrolyzed, copolymer	HMDB0032389	4	4-Amino-anhydrotetracycline;Acroptilin;S-Adenosyl-4-methylthio-2-oxobutanoate;4-Hydroxy-6-methylpretetramide	C06654;C09288;C04425;C06628
neg-M397T298	5.06021e+06	1.26416e+06	1.58983e+06	7.58222e+06	1.14603e+06	752395	809514	949547	1.56849e+06	599874	175414	721590	0.277348	0.045693	0.0411255	0.281925	0.252734	0.861111	0.624306	1	1.90143	0.184498	down	397.133	4.96717	1	0	-	Unknown	-	-	-	3	Dulxanthone E;5'-Methoxycurcumin;S-adenosyl-L-methioninate	HMDB0034030;HMDB0038921;HMDB0062709	5	Deoxypodophyllotoxin;S-Adenosyl-L-methionine;Rabeprazole_sodium;Hellebrin;Clomiphene_citrate	C10556;C00019;C07865;C08868;C08161
neg-M397T387	337105	946460	687585	974408	266985	789325	1.09608e+06	987276	3.21131e+06	3.34521e+06	1.57685e+06	961194	2.79318	0.0122558	0.004329	0.173191	0.106414	0.972222	0.833333	1	1.64284	0.0473627	up	397.308	6.44815	1	0	-	Unknown	-	-	-	0	-	-	2	(25S)-26-Oxocholest-4-en-3-one;(25R)-26-Oxocholest-4-en-3-one	C21304;C21305
neg-M397T391	3.67241e+06	656545	497656	494597	840360	1.09202e+06	130432	202954	403826	215841	142535	660313	0.242073	0.0089224	0.0151515	0.156178	0.169062	0.916667	0.666667	1	2.07541	0.219997	down	397.19	6.51523	0	0	-	Unknown	-	-	-	0	-	-	0	-	-
neg-M397T404	6.50739e+06	6.50387e+06	3.2052e+06	3.52304e+06	2.17039e+06	3.71642e+06	771203	277327	284822	1.03138e+06	1.46344e+06	2.29812e+06	0.239063	0.00385943	0.004329	0.116921	0.106414	0.972222	0.888889	1	2.51738	0.208665	down	397.169	6.73603	1	0	-	Unknown	-	-	-	3	2-(3,5-dimethoxyphenyl)-5-hydroxy-7-methoxy-6-(3-methylbut-2-en-1-yl)-3,4-dihydro-2H-1-benzopyran-4-one;Kanzonol M;Alliospiroside C	HMDB0132662;HMDB0041101;HMDB0030914	3	L-365260;Benthiavalicarb_isopropyl;5'-Hydroxystreptomycin	C15026;C18415;C17571
neg-M398T191	258843	130255	234010	933415	765007	277443	1.36009e+06	1.1359e+06	930331	2.29001e+06	716964	382118	2.62235	0.0239858	0.0411255	0.221135	0.252734	0.861111	0.583333	1	1.6177	0.183651	up	398.169	3.17728	0	0	-	Unknown	-	-	-	0	-	-	0	-	-
neg-M398T194	575030	869639	83227.7	487632	183707	98750.7	2.2781e+06	1.4608e+06	6.34629e+06	1.26282e+06	178084	1.02566e+06	5.46206	0.0302698	0.025974	0.241396	0.208806	0.888889	0.583333	1	2.28079	0.343955	up	398.205	3.24095	1	0	-	Unknown	-	-	-	2	1,2,10-Trihydroxydihydro-trans-linalyl oxide 7-O-beta-D-glucopyranoside;Tofisopam	HMDB0033237;HMDB0015699	5	Hydroxysenkirkine;Akuammine;Aricine;Cabucine;Lochnerinine	C19435;C09027;C09037;C10904;C11812
neg-M398T353_1	2.06729e+06	1.01525e+06	1.43613e+06	871608	612461	812446	716456	520865	303858	734996	684539	432668	0.497915	0.0165636	0.0151515	0.193795	0.169062	0.916667	0.722222	1	1.42992	0.167196	down	398.172	5.88792	1	0	-	Unknown	-	-	-	1	Thiethylperazine	HMDB0014516	1	Thiethylperazine	C07132
neg-M398T377	1.3734e+06	391487	931185	467070	1.18577e+06	1.09271e+06	132952	59283	165820	611423	189623	792408	0.358627	0.0212126	0.025974	0.211504	0.208806	0.888889	0.666667	1	1.71462	0.075242	down	398.328	6.28438	1	0	-	Unknown	-	-	-	5	L-Palmitoylcarnitine;MG(0:0/20:2(11Z,14Z)/0:0);MG(20:2(11Z,14Z)/0:0/0:0);Persenone B;Lepidiumterpenyl ester	HMDB0000222;HMDB0011544;HMDB0011574;HMDB0035959;HMDB0036865	1	L-Palmitoylcarnitine	C02990
neg-M398T387	60410	157474	153165	167979	94901.3	108572	177266	164609	711970	805307	275522	211637	3.16001	0.0169979	0.004329	0.19507	0.106414	0.972222	0.833333	1	1.50466	0.170957	up	398.311	6.45162	0	0	-	Unknown	-	-	-	0	-	-	0	-	-
neg-M398T405	1.50972e+06	1.1628e+06	94637.4	627578	494548	874195	211406	38336.1	138983	72151.5	166279	552487	0.247643	0.0249677	0.0411255	0.224064	0.252734	0.861111	0.583333	1	1.8934	0.266796	down	398.172	6.74522	1	0	-	Unknown	-	-	-	1	Thiethylperazine	HMDB0014516	2	Thiethylperazine;Furathiocarb	C07132;C18650
neg-M399T282	1.23747e+07	9.32693e+06	1.06173e+07	4.03665e+07	1.70921e+07	1.68985e+07	5.41012e+06	2.30958e+06	3.10157e+06	5.53597e+06	6.74693e+06	9.06633e+06	0.301572	0.0029204	0.0021645	0.107689	0.0901643	1	1	1	2.22412	0.0857554	down	399.149	4.6949	1	0	-	Unknown	-	-	-	16	2-[2,3-dihydroxy-4,6-dimethoxy-5-(3-methylbut-2-en-1-yl)phenyl]-7-hydroxy-3,4-dihydro-2H-1-benzopyran-4-one;6,7-dihydroxy-2-[6-hydroxy-2,4-dimethoxy-3-(3-methylbut-2-en-1-yl)phenyl]-3,4-dihydro-2H-1-benzopyran-4-one;3,4,5-trihydroxy-6-[3-(2-phenylcyclobutyl)phenoxy]oxane-2-carboxylic acid;3,4,5-trihydroxy-6-[4-(2-phenylcyclobutyl)phenoxy]oxane-2-carboxylic acid;6-(1,2-diphenylcyclobutoxy)-3,4,5-t…	HMDB0124790;HMDB0124791;HMDB0134570;HMDB0134572;HMDB0134574;HMDB0135563;HMDB0135565;HMDB0135566;HMDB0135567;HMDB0135569;HMDB0135571;HMDB0135573;HMDB0135575;HMDB0029869;HMDB0033258;HMDB0041307	2	Dihydroanhydropodorhizol;(+)-Aschantin	C10557;C17845
neg-M399T391	7.6618e+07	1.72458e+07	1.58644e+07	1.20361e+07	16983814	2.22784e+07	4.94199e+06	1.37612e+06	3.45035e+06	6.39029e+06	5.27768e+06	1.23458e+07	0.209793	0.00338366	0.004329	0.112759	0.106414	0.972222	0.888889	1	2.26716	0.177642	down	399.185	6.51534	1	0	-	Unknown	-	-	-	3	Melleolide;Armillaritin;Quetiapine	HMDB0035689;HMDB0038918;HMDB0005021	4	Deoxygomisin_A;Gomisin_L1_methyl_ether;Cortancyl;Quetiapine	C10555;C10621;C14668;C07397
neg-M399T426	1.25953e+06	1.08383e+06	2.06704e+06	2.40867e+06	519343	530325	4.53873e+06	3.02748e+06	5.61874e+06	2.21011e+06	1.94164e+06	1.22865e+06	2.35938	0.0293314	0.0649351	0.238833	0.306606	0.833333	0.583333	1	1.5178	0.0762743	up	399.275	7.10432	0	0	-	Unknown	-	-	-	0	-	-	0	-	-
neg-M400T102	1.73232e+06	1.39546e+06	648375	372673	1.15269e+06	623774	187533	117813	72409.8	67164.8	236516	526390	0.203843	0.00178295	0.004329	0.0932587	0.106414	0.972222	0.833333	1	2.30421	0.30145	down	400.037	1.695	1	0	-	Unknown	-	-	-	16	[2-(3,5-dihydroxyphenyl)-5,7-dihydroxy-4-oxo-3,4-dihydro-2H-1-benzopyran-3-yl]oxidanesulfonic acid;[3-(3,5,6,7-tetrahydroxy-4-oxo-3,4-dihydro-2H-1-benzopyran-2-yl)phenyl]oxidanesulfonic acid;[5,6,7-trihydroxy-2-(3-hydroxyphenyl)-4-oxo-3,4-dihydro-2H-1-benzopyran-3-yl]oxidanesulfonic acid;[4-(3,5,6,7-tetrahydroxy-4-oxo-3,4-dihydro-2H-1-benzopyran-2-yl)phenyl]oxidanesulfonic acid;[5,6,7-trihydroxy-…	HMDB0125271;HMDB0125331;HMDB0125332;HMDB0125416;HMDB0125417;HMDB0125427;HMDB0125439;HMDB0125440;HMDB0125445;HMDB0129476;HMDB0130230;HMDB0130241;HMDB0133561;HMDB0133565;HMDB0133566;HMDB0133571	1	4-Deoxy-4-thio-alpha-D-digitoxosyl-calicheamicin_T0	C21339
neg-M400T281	1.92592e+06	1.50884e+06	1.7727e+06	1.70768e+06	3.73035e+06	3.30958e+06	661099	195419	465418	962914	1.30397e+06	1.67245e+06	0.377015	0.0148231	0.004329	0.184667	0.106414	0.972222	0.833333	1	1.80753	0.0951541	down	400.152	4.68369	0	0	-	Unknown	-	-	-	0	-	-	0	-	-
neg-M400T391	1.94016e+07	4.48314e+06	3.95787e+06	2.85519e+06	4.27023e+06	5.61425e+06	1.32385e+06	483514	862284	1.64477e+06	1.20777e+06	2.90783e+06	0.207727	0.00241795	0.004329	0.101415	0.106414	0.972222	0.846528	1	2.25066	0.186611	down	400.187	6.51572	0	0	-	Unknown	-	-	-	0	-	-	0	-	-
neg-M400T426	117625	79683.2	232241	381230	57261.7	117974	988717	489637	972053	381530	204543	222513	3.30522	0.0124743	0.025974	0.174466	0.208806	0.888889	0.666667	1	1.94472	0.221758	up	400.279	7.10434	0	0	-	Unknown	-	-	-	0	-	-	0	-	-
neg-M400T46	446709	344133	427711	380874	1.12073e+06	787490	2.58061e+06	1.0106e+06	1.60759e+06	1.16179e+06	393807	991554	2.2083	0.0436612	0.0649351	0.278129	0.306606	0.833333	0.56875	1	1.08229	0.158753	up	400.027	0.773277	1	0	-	Unknown	-	-	-	1	2-({[3,4-dihydroxy-5-(3,4,5-trihydroxybenzoyloxy)phenyl](hydroxy)methylidene}amino)acetic acid	HMDB0128325	0	-	-
neg-M400T88	69708	71281.5	36193.8	225739	65350	63035	863721	723501	5.40373e+06	1.17452e+06	46460.9	146367	15.7316	0.0314183	0.0649351	0.245379	0.306606	0.833333	0.5	1	2.44966	0.146869	up	400.184	1.45957	1	0	-	Unknown	-	-	-	1	2,3-Butanediol apiosylglucoside	HMDB0033063	0	-	-
neg-M401T190	4.0156e+06	3.18992e+06	2.9562e+06	1.92104e+06	2.3829e+06	3.35323e+06	646990	929268	1.10421e+06	891631	2.27553e+06	2.00814e+06	0.440868	0.00482073	0.00865801	0.127625	0.135399	0.944444	0.777778	1	1.31655	0.171005	down	401.103	3.17462	0	0	-	Unknown	-	-	-	0	-	-	0	-	-
neg-M401T198_2	481767	384824	595277	1.0771e+06	2.22433e+06	1.16484e+06	4.23036e+06	5.95738e+06	7.96781e+06	2.37791e+06	1.7695e+06	2.21116e+06	4.13521	0.00259591	0.00865801	0.103555	0.135399	0.944444	0.777778	1	2.12314	0.440954	up	401.205	3.29465	1	0	-	Unknown	-	-	-	2	Trandolaprilat;Thalicpureine	HMDB0060583;HMDB0033032	2	O-Methylandrocymbine;Kreysigine	C16709;C16714
neg-M401T210	982600	1.06323e+06	889094	429406	626202	830022	2.85321e+06	2.44153e+06	6.69231e+06	2.19346e+06	503163	2.13193e+06	3.48831	0.0267148	0.0411255	0.230698	0.252734	0.861111	0.583333	1	1.49671	0.365337	up	401.241	3.4938	1	0	-	Unknown	-	-	-	1	Merodesmosine	HMDB0030407	0	-	-
neg-M401T224	1.9364e+07	18180616	1.86283e+07	1.30269e+07	6.30555e+06	7.05139e+06	9.03671e+06	4.61897e+06	5.77039e+06	4.34166e+06	3.38107e+06	3.14523e+06	0.366948	0.00438223	0.00865801	0.122417	0.135399	0.944444	0.75	1	1.65093	0.234538	down	401.165	3.72713	1	0	-	Unknown	-	-	-	3	Clusin;6-Hydroxy-9,9-dimethyl-5-(3-methyl-1-oxobutyl)-1-propyl-3H,9H-[1,2]-dioxolo[3',4':4,5]furo[2,3-f][1]benzopyran-3-one;4-(Methylnitrosamino)-1-(3-pyridyl)-1-butanol glucuronide	HMDB0029542;HMDB0034016;HMDB0060383	2	4-(Methylnitrosamino)-1-(3-pyridyl)-1-butanol_glucuronide;NNAL-N-glucuronide	C19605;C19606
neg-M401T241	4.66651e+06	6.09217e+06	4.90981e+06	8.82163e+06	3.94677e+06	1.44637e+07	3.23293e+06	4.29575e+06	5.52249e+06	2.82143e+06	2.71615e+06	2.67226e+06	0.495588	0.0248865	0.025974	0.223702	0.208806	0.888889	0.638889	1	1.51079	0.479753	down	401.128	4.0149	1	0	-	Unknown	-	-	-	20	8-[2-(acetyloxy)-1-hydroxypropan-2-yl]-2-oxo-2H,8H,9H-furo[2,3-h]chromen-9-yl (2E)-2-methylbut-2-enoate;8-{2-[(2-hydroxyacetyl)oxy]propan-2-yl}-2-oxo-2H,8H,9H-furo[2,3-h]chromen-9-yl (2E)-2-methylbut-2-enoate;3,4,5-trihydroxy-6-{3-hydroxy-4-[(2E)-3-phenylprop-2-en-1-yl]phenoxy}oxane-2-carboxylic acid;3,4,5-trihydroxy-6-[5-hydroxy-2-(3-phenylprop-2-en-1-yl)phenoxy]oxane-2-carboxylic acid;3,4,5-tri…	HMDB0129093;HMDB0129094;HMDB0130342;HMDB0130343;HMDB0135217;HMDB0135219;HMDB0135221;HMDB0135223;HMDB0135225;HMDB0135227;HMDB0135228;HMDB0135545;HMDB0135547;HMDB0135549;HMDB0135551;HMDB0029308;HMDB0029540;HMDB0035415;HMDB0037755;HMDB0039379	7	Flavanone_7-O-beta-D-glucoside;(3'R,4'R)-3'-Epoxyangeloyloxy-4'-acetoxy-3',4'-dihydroseselin;Nobiletin;2-(2,5-Dimethoxyphenyl)-5,6,7,8-tetramethoxy-4H-1-benzopyran-4-one;2-(3,5-Dimethoxyphenyl)-5,6,7,8-tetramethoxy-4H-1-benzopyran-4-one;S-Inosyl-L-homocysteine;Chromopyrrolate	C04007;C09262;C10112;C14943;C14944;C03431;C21125
neg-M401T317	4.08684e+06	6.88673e+06	9.17448e+06	2.55253e+06	1.25877e+07	4.65987e+06	2.28571e+06	1.38858e+06	2.19482e+06	3.11527e+06	3.9917e+06	5.75522e+06	0.46889	0.0433615	0.0411255	0.277282	0.252734	0.861111	0.56875	1	1.36341	0.395919	down	401.27	5.28562	1	0	-	Unknown	-	-	-	4	7b-Hydroxy-3-oxo-5b-cholanoic acid;MG(0:0/22:6(4Z,7Z,10Z,13Z,16Z,19Z)/0:0);MG(22:6(4Z,7Z,10Z,13Z,16Z,19Z)/0:0/0:0);Buspirone	HMDB0000541;HMDB0011557;HMDB0011587;HMDB0014633	1	Buspirone	C06861
neg-M401T391	5.80793e+06	1.84075e+06	1.70214e+06	1.30432e+06	1.88138e+06	2.33825e+06	589771	159604	261239	899826	906545	1.49011e+06	0.289557	0.00944398	0.004329	0.160424	0.106414	0.972222	0.833333	1	1.96729	0.229947	down	401.185	6.51581	1	0	-	Unknown	-	-	-	2	Methyl 7-epi-12-hydroxyjasmonate glucoside;D-Linalool 3-(6''-malonylglucoside)	HMDB0031763;HMDB0040729	0	-	-
neg-M401T50	159609	471455	238756	1.25125e+06	652950	133954	2.50651e+06	2.41366e+06	2.76175e+06	1.17127e+06	1.70191e+06	585815	3.83116	0.00626689	0.0151515	0.141002	0.169062	0.916667	0.679861	1	2.41916	0.185191	up	401.094	0.827137	0	0	-	Unknown	-	-	-	0	-	-	0	-	-
neg-M401T568	6.6479e+06	5.65746e+06	1.38564e+07	6.13705e+06	3.31315e+06	2.90291e+06	4.04553e+06	2.33964e+06	6.17311e+06	886144	1.78698e+06	1.69946e+06	0.439592	0.0362894	0.0649351	0.260505	0.306606	0.833333	0.555556	1	1.24766	0.344075	down	401.237	9.4676	1	0	-	Unknown	-	-	-	4	Lucidone A;Merodesmosine;Benzonatate;Fumonisin AK1	HMDB0035844;HMDB0030407;HMDB0015006;HMDB0033397	3	Dehydrocholic_acid;Gamabufogenin;Telocinobufagin	C13154;C16962;C17072
neg-M402T283	1.77491e+06	1.90712e+06	2.16887e+06	1.24478e+06	813766	667164	776934	520080	598156	879328	944932	517699	0.494033	0.021928	0.0411255	0.214017	0.252734	0.861111	0.583333	1	1.32926	0.256795	down	402.184	4.72253	1	0	-	Unknown	-	-	-	0	-	-	2	Propantheline_chloride;Cyhexatin	C11762;C11093
neg-M402T291	597849	307484	378043	549368	1.20301e+06	642382	607832	904731	3.67713e+06	645838	3.36305e+06	1.7288e+06	2.9709	0.0409222	0.025974	0.271568	0.208806	0.888889	0.666667	1	1.38279	0.102547	up	402.285	4.84238	1	0	-	Unknown	-	-	-	3	Glycerol trihexanoate;Mangalkanyl glucoside;Cryptomeridiol 11-rhamnoside	HMDB0031125;HMDB0036015;HMDB0038018	2	Spergualin;6-Deoxyerythronolide_B	C16747;C03240
neg-M402T391	1.15111e+06	364657	394050	155477	315637	286383	89562.6	27877.9	96366.7	383185	168373	239230	0.376632	0.044139	0.0649351	0.278301	0.306606	0.833333	0.513194	1	1.8078	0.479565	down	402.188	6.52132	1	0	-	Unknown	-	-	-	0	-	-	1	Propantheline_chloride	C11762
neg-M402T52	809282	1.11093e+06	766034	1.20079e+06	751889	462886	665342	343437	423424	310157	417985	379852	0.497901	0.00336763	0.004329	0.112759	0.106414	0.972222	0.833333	1	1.44587	0.186273	down	402.072	0.869923	1	0	-	Unknown	-	-	-	1	Ochratoxin A	HMDB0029399	1	Ochratoxin_A	C09955
neg-M402T86	27902.4	24826.6	98926.8	107852	100683	155667	325346	334480	2.47927e+06	209318	236640	233958	7.40324	0.00675659	0.0021645	0.144449	0.0901643	1	1	1	2.37237	0.278333	up	402.2	1.44006	1	0	-	Unknown	-	-	-	1	Mubenin B	HMDB0034538	1	beta-Hederin	C08955
neg-M403T191_2	76164.5	185590	128843	343532	208696	180328	339802	625620	4.62459e+06	459676	275397	244724	5.84943	0.0448972	0.0151515	0.280066	0.169062	0.916667	0.666667	1	1.84979	0.331313	up	403.22	3.178	1	0	-	Unknown	-	-	-	2	Benzquinamide;(23S)-23,25-dihdroxy-24-oxovitamine D3 23-(beta-glucuronide)	HMDB0014905;HMDB0010361	0	-	-
neg-M403T205_1	1.35706e+06	3.42895e+06	2.5905e+06	1.13262e+06	855171	695430	500634	45702.8	40927.8	212572	136816	87386.8	0.101796	0.000516351	0.0021645	0.0584624	0.0901643	1	1	1	3.26855	0.422839	down	403.035	3.4207	0	0	-	Unknown	-	-	-	0	-	-	0	-	-
neg-M403T480	309118	373588	492629	539092	544191	1.08426e+06	748909	1.06986e+06	1.46275e+06	1.61314e+06	541863	1.36289e+06	2.034	0.0151594	0.025974	0.185898	0.208806	0.888889	0.666667	1	1.40046	0.097122	up	403.305	7.99512	0	0	-	Unknown	-	-	-	0	-	-	0	-	-
neg-M403T53	165180	48170.7	204682	196199	494324	531767	1.1543e+06	463823	2.81188e+06	380090	667578	588457	3.69812	0.018593	0.025974	0.201298	0.208806	0.888889	0.666667	1	1.95177	0.314778	up	403.184	0.876305	1	0	-	Unknown	-	-	-	6	3-(3,4-dimethoxyphenyl)-N-[2-(3,4-dimethoxyphenyl)-2-hydroxyethyl]prop-2-enimidic acid;3-(3,4-dimethoxyphenyl)-N-[2-(3,4-dimethoxyphenyl)ethyl]oxirane-2-carboximidic acid;N-[2-(3,4-dimethoxyphenyl)ethyl]-3-(2-hydroxy-3,4-dimethoxyphenyl)prop-2-enimidic acid;N-[2-(3,4-dimethoxyphenyl)ethyl]-3-(2-hydroxy-4,5-dimethoxyphenyl)prop-2-enimidic acid;(2Z)-3-(3,4-dimethoxyphenyl)-N-[2-(3,4-dimethoxyphenyl…	HMDB0135466;HMDB0135467;HMDB0135468;HMDB0135469;HMDB0135476;HMDB0135486	0	-	-
neg-M403T84	18848.6	32065.4	77465.3	80545.7	421600	254806	277185	356468	2.04037e+06	290173	252844	402143	4.08795	0.0229295	0.0649351	0.217423	0.306606	0.833333	0.555556	1	2.1278	0.198783	up	403.184	1.4031	1	0	-	Unknown	-	-	-	6	3-(3,4-dimethoxyphenyl)-N-[2-(3,4-dimethoxyphenyl)-2-hydroxyethyl]prop-2-enimidic acid;3-(3,4-dimethoxyphenyl)-N-[2-(3,4-dimethoxyphenyl)ethyl]oxirane-2-carboximidic acid;N-[2-(3,4-dimethoxyphenyl)ethyl]-3-(2-hydroxy-3,4-dimethoxyphenyl)prop-2-enimidic acid;N-[2-(3,4-dimethoxyphenyl)ethyl]-3-(2-hydroxy-4,5-dimethoxyphenyl)prop-2-enimidic acid;(2Z)-3-(3,4-dimethoxyphenyl)-N-[2-(3,4-dimethoxyphenyl…	HMDB0135466;HMDB0135467;HMDB0135468;HMDB0135469;HMDB0135476;HMDB0135486	0	-	-
neg-M404T183	103733	182338	78029.2	64843.4	102620	908627	401773	478508	1.06495e+06	424370	438713	601498	2.36762	0.0194731	0.0411255	0.204467	0.252734	0.861111	0.5	1	1.73083	0.0749244	up	404.195	3.05245	1	0	-	Unknown	-	-	-	4	beta-D-Glucopyranosyl-11-hydroxyjasmonic acid;7-Epi-12-hydroxyjasmonic acid glucoside;2-[4-(3-Hydroxypropyl)-2-methoxyphenoxy]-1,3-propanediol 1-xyloside;(3b,22a)-12-Oleanene-3,22,24,29-tetrol 3-[arabinosyl-(1->3)-arabinoside]	HMDB0039964;HMDB0040706;HMDB0041552;HMDB0034818	1	Tuberonic_acid_glucoside	C08558
neg-M404T264	4.20468e+06	3.91768e+06	2.35147e+06	3.70652e+06	1.6203e+06	2.25122e+06	3.08494e+06	598367	875307	1.11727e+06	813975	536415	0.389227	0.00663838	0.0151515	0.14367	0.169062	0.916667	0.722222	1	1.82741	0.317876	down	404.253	4.4054	1	0	-	Unknown	-	-	-	0	-	-	1	Fortimicin_A	C17708
neg-M404T339	310992	396086	940636	402719	228691	338854	2.46354e+06	859196	518049	1.58658e+06	1.07383e+06	1.17298e+06	2.93134	0.00441337	0.00865801	0.123091	0.135399	0.944444	0.777778	1	1.66184	0.0589325	up	404.248	5.6567	1	0	-	Unknown	-	-	-	1	3-keto-Digoxigenin	HMDB0060746	4	Fortimicin_A;11beta,21-Dihydroxypregn-4-ene-3,20-dione_21-acetate;6beta,17beta-Dihydroxyandrost-4-en-3-one_diacetate;11alpha,17beta-Dihydroxyandrost-4-en-3-one_diacetate	C17708;C14675;C15284;C15372
neg-M404T359	1.46512e+06	1.9549e+06	1.31947e+06	805330	839750	1.58992e+06	63664.3	84127.9	23457.8	536878	196016	1.12795e+06	0.254825	0.0149658	0.00865801	0.18498	0.135399	0.944444	0.75	1	2.78876	0.0643889	down	404.302	5.97542	0	0	-	Unknown	-	-	-	0	-	-	0	-	-
neg-M404T50_2	281461	1.7247e+06	1.09802e+06	4.86562e+06	1.92328e+06	668482	4.73658e+06	7.55735e+06	7.93603e+06	1.72601e+06	3.69255e+06	1.85009e+06	2.60365	0.0410932	0.0649351	0.272033	0.306606	0.833333	0.583333	1	1.78218	0.118862	up	404.105	0.826458	0	0	-	Unknown	-	-	-	0	-	-	0	-	-
neg-M405T193	381689	701103	114399	556899	232791	228248	1.4581e+06	831368	7.99264e+06	1.0039e+06	503352	879871	5.71941	0.016331	0.00865801	0.192875	0.135399	0.944444	0.777778	1	2.08968	0.471182	up	405.179	3.22373	1	0	-	Unknown	-	-	-	1	Carvedilol	HMDB0015267	2	Carvedilol;Niguldipine	C06875;C11236
neg-M405T236	6.6165e+06	6.91536e+06	6.84403e+06	4.63158e+06	2.91798e+06	3.70241e+06	2.5623e+06	1.80835e+06	1.77146e+06	1.93936e+06	2.24682e+06	3.99456e+06	0.452855	0.00260316	0.00865801	0.103555	0.135399	0.944444	0.777778	1	1.58046	0.0534891	down	405.077	3.93477	1	0	-	Unknown	-	-	-	1	7-Chloro-3,4',5,6,8-pentamethoxyflavone	HMDB0033069	0	-	-
neg-M405T248	2.70954e+07	1.39777e+07	1.29809e+07	5.4278e+07	4.06108e+07	2.60242e+07	7.24677e+06	5.19958e+06	4.94664e+06	7.62295e+06	5.14665e+06	1.20221e+07	0.241101	0.00100334	0.0021645	0.0755447	0.0901643	1	1	1	2.31864	0.200929	down	405.265	4.12862	1	0	-	Unknown	-	-	-	6	7alpha,12alpha-dihydroxy-3-oxo-5beta-cholan-24-oic Acid;7-Ketodeoxycholic acid;3,7-Dihydroxy-12-oxocholanoic acid;3-Oxocholic acid;Annocherin A;(6b,7b,13R)-6,7-Diacetoxy-8,14-labdadiene-13-ol	HMDB0062680;HMDB0000391;HMDB0000400;HMDB0000502;HMDB0033399;HMDB0035288	3	3alpha,7alpha-Dihydroxy-12-oxo-5beta-cholanate;3alpha,12alpha-Dihydroxy-7-oxo-5beta-cholanate;Ardisianone	C01292;C04643;C10298
neg-M405T251	1.03341e+07	3.68572e+07	2.62347e+07	9.01819e+06	1.31613e+07	1.81601e+07	5.78382e+06	1.27312e+07	3.94322e+06	9.80058e+06	7.54854e+06	1.02376e+07	0.439896	0.023913	0.025974	0.220889	0.208806	0.888889	0.652083	1	1.41566	0.0322668	down	405.286	4.18047	1	0	-	Unknown	-	-	-	0	-	-	2	Sannamycin_A;Istamycin_B	C17710;C17991
neg-M406T215	1.86383e+06	1.1719e+06	1.64209e+06	507859	634022	400736	464619	384093	955028	180410	248058	374705	0.419088	0.0365166	0.025974	0.260895	0.208806	0.888889	0.666667	1	1.37057	0.225311	down	406.235	3.57728	1	0	-	Unknown	-	-	-	1	Neurotensin 11-13	HMDB0013024	1	Leu-leu-tyr	C11331
neg-M406T236	1.34425e+06	1.19037e+06	1.07734e+06	715935	489267	600897	314322	193245	225890	233255	788160	504531	0.417014	0.00774965	0.025974	0.151823	0.208806	0.888889	0.652083	1	1.88425	0.0673202	down	406.08	3.93587	0	0	-	Unknown	-	-	-	0	-	-	0	-	-
neg-M406T251	2.00176e+06	7.70183e+06	5.74594e+06	1.689e+06	2.86366e+06	3.87513e+06	752682	3.04184e+06	869117	1.84263e+06	1.44417e+06	2.25517e+06	0.427419	0.0315147	0.0649351	0.245527	0.306606	0.833333	0.555556	1	1.47711	0.0406118	down	406.289	4.1849	0	0	-	Unknown	-	-	-	0	-	-	0	-	-
neg-M406T384	244960	173596	443100	386570	252467	312013	650431	611348	369990	1.14176e+06	743541	351459	2.13412	0.0108991	0.025974	0.165841	0.208806	0.888889	0.666667	1	1.44089	0.228228	up	406.264	6.39692	0	0	-	Unknown	-	-	-	0	-	-	0	-	-
neg-M407T193_1	1.92709e+06	2.50854e+06	1.92163e+06	1.25183e+06	1.38393e+06	1.01622e+06	642780	813202	562446	459644	992075	585264	0.405167	0.000570494	0.0021645	0.060369	0.0901643	1	1	1	1.95166	0.0800394	down	407.06	3.22321	1	0	-	Unknown	-	-	-	1	3,4,5-trihydroxy-6-({8-methoxy-2-oxo-2H-furo[2,3-h]chromen-4-yl}oxy)oxane-2-carboxylic acid	HMDB0135849	0	-	-
neg-M407T244	168159464	1.04626e+08	8.76532e+07	1.11431e+08	5.5066e+07	1.16659e+08	3.4561e+07	4.04872e+07	1.816e+07	3.74213e+07	1.91759e+07	3.90678e+07	0.293466	0.000185163	0.0021645	0.0445052	0.0901643	1	1	1	2.12615	0.0567292	down	407.281	4.06487	1	1	1b,3a,7a-Trihydroxy-5b-cholanoic acid	Lipids and lipid-like molecules	Sterol Lipids	HMDB0000414	null	22	3a,7a,12b-Trihydroxy-5b-cholanoic acid;3a,4b,7a-Trihydroxy-5b-cholanoic acid;1b,3a,12a-Trihydroxy-5b-cholanoic acid;3a,4b,12a-Trihydroxy-5b-cholanoic acid;3a,6a,7b-Trihydroxy-5b-cholanoic acid;1,3,12-Trihydroxycholan-24-oic acid;3b,7a,12a-Trihydroxy-5a-Cholanoic acid;3a,7b,12b-Trihydroxy-5b-cholanoic acid;3b,7b,12a-Trihydroxy-5b-cholanoic acid;2b,3a,7a-Trihydroxy-5b-cholanoic acid;1b,3a,7a-Trihyd…	HMDB0000312;HMDB0000320;HMDB0000326;HMDB0000330;HMDB0000364;HMDB0000371;HMDB0000376;HMDB0000390;HMDB0000395;HMDB0000404;HMDB0000414;HMDB0000415;HMDB0000419;HMDB0000427;HMDB0000432;HMDB0000505;HMDB0000506;HMDB0000527;HMDB0000619;HMDB0000760;HMDB0000865;HMDB0000917	16	Cholic_acid;Bile_salt;3alpha,7alpha,12beta-Trihydroxy-5beta-cholanate;Ursocholate;alpha-Muricholate;Hyocholate;Vulpecholate;beta-Phocaecholate;Bitocholate;Avicholate;Haemulcholate;beta-Muricholate;omega-Muricholate;Allocholic_acid;Alloavicholate;Cygnocholate	C00695;C01558;C04661;C17644;C17647;C17649;C17650;C17654;C17657;C17667;C17668;C17726;C17727;C17737;C20866;C20868
neg-M407T557	430922	461755	1.02007e+06	1.14537e+06	1.00895e+06	516903	3.05534e+06	1.29612e+06	1.2719e+06	1.20243e+06	6.97854e+06	1.47829e+06	3.33392	0.014809	0.0021645	0.184667	0.0901643	1	1	1	1.73025	0.371789	up	407.19	9.28967	1	0	-	Unknown	-	-	-	34	(2E)-3-phenyl-1-[2,4,6-trihydroxy-3-(4-hydroxy-3-methylbut-2-en-1-yl)-5-(3-methylbut-2-en-1-yl)phenyl]prop-2-en-1-one;(2E)-3-phenyl-1-{2,4,6-trihydroxy-3-[(2E)-4-hydroxy-3-methylbut-2-en-1-yl]-5-(3-methylbut-2-en-1-yl)phenyl}prop-2-en-1-one;(2E)-1-{3-[(3,3-dimethyloxiran-2-yl)methyl]-2,4,6-trihydroxy-5-(3-methylbut-2-en-1-yl)phenyl}-3-phenylprop-2-en-1-one;(2E)-3-(3-hydroxyphenyl)-1-[2,4,6-trihyd…	HMDB0133051;HMDB0133053;HMDB0133055;HMDB0133057;HMDB0133094;HMDB0133096;HMDB0133098;HMDB0133100;HMDB0133102;HMDB0133104;HMDB0133106;HMDB0133108;HMDB0133110;HMDB0140618;HMDB0140619;HMDB0140621;HMDB0140622;HMDB0140623;HMDB0140624;HMDB0140625;HMDB0140626;HMDB0140627;HMDB0140628;HMDB0029532;HMDB0031235;HMDB0031236;HMDB0031922;HMDB0034017;HMDB0035255;HMDB0040317;HMDB0041275;HMDB0061022;HMDB0061051;HMD…	3	Abyssinone_V;Lonchocarpol_A;Linopirdine	C09319;C09724;C13780
neg-M408T244	4.27958e+07	2.65855e+07	2.30304e+07	2.91739e+07	1.46184e+07	2.91385e+07	8.97351e+06	1.03059e+07	4.78815e+06	9.43779e+06	2.40538e+06	1.07897e+07	0.282447	0.00143228	0.0021645	0.0852642	0.0901643	1	1	1	2.26925	0.0609624	down	408.284	4.06822	0	0	-	Unknown	-	-	-	0	-	-	0	-	-
neg-M408T402	120715	165978	24477.3	102964	228587	335697	493568	441889	441118	1.09651e+06	768754	1.09055e+06	4.42795	0.0044956	0.0021645	0.123782	0.0901643	1	1	1	2.47562	0.194374	up	408.259	6.7069	1	0	-	Unknown	-	-	-	27	PA(15:0/24:0);PA(19:0/20:0);PA(20:0/19:0);PA(21:0/18:0);PA(22:0/17:0);PA(24:0/15:0);PA(19:0/i-20:0);PA(20:0/i-19:0);PA(21:0/i-18:0);PA(22:0/a-17:0);PA(22:0/i-17:0);PA(a-21:0/18:0);PA(a-21:0/i-18:0);PA(a-25:0/14:0);PA(a-25:0/i-14:0);PA(i-19:0/20:0);PA(i-19:0/i-20:0);PA(i-20:0/19:0);PA(i-20:0/i-19:0);PA(i-21:0/18:0);PA(i-21:0/i-18:0);PA(i-22:0/17:0);PA(i-22:0/a-17:0);PA(i-22:0/i-17:0);PA(i-24:0/15:…	HMDB0114831;HMDB0115055;HMDB0115074;HMDB0115231;HMDB0115245;HMDB0115430;HMDB0115625;HMDB0115641;HMDB0115657;HMDB0115665;HMDB0115673;HMDB0115722;HMDB0115739;HMDB0115748;HMDB0115765;HMDB0115820;HMDB0115826;HMDB0115838;HMDB0115855;HMDB0115867;HMDB0115884;HMDB0115896;HMDB0115905;HMDB0115913;HMDB0115924;HMDB0115934;HMDB0115941	0	-	-
neg-M409T223	2.99126e+06	4.12553e+06	4.9182e+06	3.13895e+06	2.93871e+06	1.82892e+06	1.74102e+06	2.04157e+06	2.45656e+06	857083	1.33395e+06	705556	0.458126	0.00811553	0.00865801	0.152457	0.135399	0.944444	0.777778	1	1.59128	0.265154	down	409.111	3.71812	1	0	-	Unknown	-	-	-	2	3,4,5-trihydroxy-6-[2-hydroxy-1-(1-oxo-1H-isochromen-3-yl)butoxy]oxane-2-carboxylic acid;3,4,5-trihydroxy-6-{[1-hydroxy-1-(1-oxo-1H-isochromen-3-yl)butan-2-yl]oxy}oxane-2-carboxylic acid	HMDB0130066;HMDB0130067	1	Methanofuran	C00862
neg-M409T235	1.82735e+07	1.09112e+07	9.87313e+06	8.30202e+06	3.77627e+06	5.88304e+06	1.71623e+06	1.73561e+06	1.27671e+06	2.58918e+06	2.33357e+06	4.01902e+06	0.23975	0.000670298	0.004329	0.0653375	0.106414	0.972222	0.833333	1	2.29167	0.250352	down	409.26	3.91715	1	0	-	Unknown	-	-	-	0	-	-	2	Sterol_3-beta-D-glucoside;Cyenopyrafen	C03641;C18545
neg-M409T244	5.08144e+06	7.94715e+06	4.6249e+06	6.11132e+06	3.17172e+06	2.46818e+06	4.10337e+06	1.01664e+06	1.13524e+06	1.21696e+06	2.24733e+06	2.4479e+06	0.413792	0.00860868	0.00865801	0.155028	0.135399	0.944444	0.833333	1	1.42512	0.208609	down	409.133	4.07095	1	0	-	Unknown	-	-	-	1	Amsacrine	HMDB0014421	6	Lactupicrin;12a-Hydroxyrotenone;Sumatrol;Tephrosin;Toxicarol;Amsacrine	C09490;C10464;C10532;C10535;C10537;C01553
neg-M410T102	38499.7	18526.7	73182.5	15256	111200	145442	177866	644742	270164	525407	56241.8	629443	5.72949	0.00835538	0.0151515	0.153459	0.169062	0.916667	0.722222	1	1.98649	0.45549	up	409.981	1.695	0	0	-	Unknown	-	-	-	0	-	-	0	-	-
neg-M410T233	2.4951e+06	3.84858e+06	2.3555e+06	2.61822e+06	313046	487993	6.42973e+06	4.85277e+06	2.22272e+07	7.76795e+06	4.38053e+06	1.35718e+06	3.87965	0.0363119	0.025974	0.260609	0.208806	0.888889	0.622917	1	1.98245	0.0357868	up	410.181	3.88003	1	0	-	Unknown	-	-	-	4	Fluvastatin;O-Desmethylvenlafaxine glucuronide;Gibberellin A39;Gibberellin A43	HMDB0015227;HMDB0061172;HMDB0035045;HMDB0035046	3	Fluvastatin;Glaucarubolone;Specionin	C07014;C08764;C09799
neg-M410T257	3.62023e+06	3.04175e+06	2.59582e+06	2.26569e+06	1.4177e+06	2.71398e+06	3.12125e+06	1.57417e+06	942455	634859	545397	1.00712e+06	0.499851	0.0224504	0.0649351	0.2156	0.306606	0.833333	0.513194	1	1.45528	0.268866	down	410.289	4.2865	1	0	-	Unknown	-	-	-	3	3-Hydroxyhexadecadienoylcarnitine;11-Hydroxyeicosatetraenoate glyceryl ester;2-(14,15-Epoxyeicosatrienoyl) Glycerol	HMDB0013335;HMDB0012530;HMDB0013651	1	Tylactone	C12000
neg-M410T426	359851	192822	547618	833056	149731	246903	1.52986e+06	903997	1.37733e+06	773208	705240	313427	2.40477	0.0243008	0.0411255	0.221836	0.252734	0.861111	0.611111	1	1.57818	0.159285	up	410.255	7.09312	1	0	-	Unknown	-	-	-	2	(3b,6b,8b,12a)-8,12-Epoxy-7(11)-eremophilene-6-angeloyloxy-8,12-dimethoxy-3-ol;3'-Methoxy-[6]-Gingerdiol 3,5-diacetate	HMDB0031964;HMDB0040569	0	-	-
neg-M410T435	2.27249e+06	2.33816e+06	2.87796e+06	3.56663e+06	4.40416e+06	5.53039e+06	5.56042e+06	4.44845e+06	8.54488e+06	1.3466e+07	4.70628e+06	5.99139e+06	2.03515	0.0128305	0.00865801	0.175151	0.135399	0.944444	0.75	1	1.31856	0.0789702	up	410.274	7.24295	1	0	-	Unknown	-	-	-	1	Fesoterodine	HMDB0015648	1	Stanolone_benzoate	C14259
neg-M411T213	97003.2	31130.9	29849.5	81038	58056.4	29881.9	956410	672825	3.05025e+06	599857	33329.7	324903	17.2424	0.0115344	0.0151515	0.170018	0.169062	0.916667	0.666667	1	2.89085	0.204903	up	411.262	3.55082	1	0	-	Unknown	-	-	-	0	-	-	2	4-Hydroxy-2-methyl-3-oxo-4-[(2E,6E)-farnesyl]-3,4-dihydroquinoline_1-oxide;Aurachin_C_epoxide	C21141;C21331
neg-M411T229	6.38963e+06	19588919	5.98673e+06	1.42262e+07	1.10439e+07	7.56405e+06	9.15201e+06	4.43054e+06	5.19199e+06	3.33777e+06	5.55842e+06	4.72424e+06	0.499927	0.0233072	0.0151515	0.219421	0.169062	0.916667	0.666667	1	1.18678	0.403449	down	411.149	3.82447	1	0	-	Unknown	-	-	-	2	Garcimangosone C;Simulanoquinoline	HMDB0036984;HMDB0040379	0	-	-
neg-M411T279	9.65016e+06	1.21078e+07	1.11716e+07	1.42469e+07	2.72159e+06	6.97756e+06	7.67991e+06	2.22955e+06	2.15913e+06	2.41865e+06	2.96737e+06	2.73015e+06	0.354893	0.00876254	0.025974	0.15556	0.208806	0.888889	0.666667	1	1.9016	0.360182	down	411.236	4.64855	1	0	-	Unknown	-	-	-	1	LysoPC(10:0)	HMDB0003752	1	Grayanotoxin_I	C09103
neg-M411T435	545858	482773	758170	836393	1.06548e+06	1.34403e+06	1.48103e+06	1.17252e+06	2.31093e+06	3.4439e+06	1.12241e+06	1.52423e+06	2.19663	0.00921724	0.00865801	0.158567	0.135399	0.944444	0.777778	1	1.43233	0.102673	up	411.277	7.24298	0	0	-	Unknown	-	-	-	0	-	-	0	-	-
neg-M412T190	155118	267019	175014	313797	319117	149169	593787	1.01557e+06	912306	252342	312398	286548	2.44553	0.0257473	0.0930736	0.226993	0.355585	0.805556	0.485417	1	1.41927	0.0461641	up	412.102	3.17323	1	0	-	Unknown	-	-	-	0	-	-	4	Methyl_nogalonate;Auraviketone;Aklanonate;Nogalaviketone	C12415;C12417;C12421;C18630
neg-M412T194	376743	852033	653173	227537	159249	203243	1.38334e+06	1.36898e+06	6.41905e+06	1.4386e+06	364703	1.17279e+06	4.91407	0.0133879	0.0151515	0.17724	0.169062	0.916667	0.666667	1	2.0873	0.19446	up	412.221	3.24133	1	0	-	Unknown	-	-	-	1	1-Hexanol arabinosylglucoside	HMDB0031689	1	Echitovenine	C11784
neg-M413T199	625342	529683	525565	1.54093e+06	1.34859e+06	1.42824e+06	1.30606e+06	2.59206e+06	3.96981e+06	1.11806e+06	1.56153e+06	2.05544e+06	2.10107	0.0252763	0.0649351	0.225528	0.306606	0.833333	0.555556	1	1.37717	0.201988	up	413.205	3.31473	1	0	-	Unknown	-	-	-	0	-	-	1	Deacetylvindoline	C01091
neg-M414T49	1.24719e+06	3.15384e+06	1.28196e+06	3.13034e+06	3.06221e+06	890162	9.65869e+06	4.23658e+06	4.99541e+06	2.96036e+06	2.69792e+06	2.8203e+06	2.14397	0.0302044	0.179654	0.241254	0.4721	0.75	0.444444	1	1.34035	0.112587	up	414.126	0.822915	0	0	-	Unknown	-	-	-	0	-	-	0	-	-
neg-M414T83	85473.9	40371.9	19721.1	301468	106274	46290	897250	501788	3.96642e+06	1.3908e+06	169408	155350	11.8096	0.00659642	0.00865801	0.143461	0.135399	0.944444	0.777778	1	2.59825	0.152686	up	414.248	1.38668	0	0	-	Unknown	-	-	-	0	-	-	0	-	-
neg-M415T232	9.67049e+06	9.30901e+06	9.48993e+06	7.03571e+06	8.23518e+06	8.92962e+06	5.07317e+06	3.01937e+06	3.02547e+06	4.02077e+06	3.92018e+06	5.41859e+06	0.464735	0.000181639	0.0021645	0.0445052	0.0901643	1	1	1	1.7516	0.0345553	down	415.144	3.86347	1	0	-	Unknown	-	-	-	3	3,4,5-trihydroxy-6-[3-methoxy-4-(3-phenylprop-2-en-1-yl)phenoxy]oxane-2-carboxylic acid;8-Acetoxypinoresinol;4'-Methylliquiritigenin 7-rhamnoside	HMDB0130339;HMDB0033280;HMDB0040545	2	1-Acetoxypinoresinol;Lophotoxin	C10544;C13680
neg-M415T244	1.28335e+08	1.5896e+08	1.77025e+08	1.75551e+08	2.59342e+07	4.24772e+07	6.46851e+07	3.73013e+07	4.07876e+07	3.15553e+07	3.2726e+07	2.74034e+07	0.331025	0.0416297	0.0930736	0.273345	0.355585	0.805556	0.5	1	1.49571	0.0218866	down	415.18	4.07317	1	1	10-Hydroxymelleolide	Lipids and lipid-like molecules	Prenol lipids	HMDB0038786	null	4	Armillaric acid;10-Hydroxymelleolide;Pipazethate;alpha-Acetolactate decarboxylase (enzyme preparation from bacillus subtilis recombinant)	HMDB0037040;HMDB0038786;HMDB0015686;HMDB0032156	1	Erioflorin_methacrylate	C09413
neg-M416T191	492012	622902	573624	841778	880930	621549	2.97992e+06	1.50971e+06	1.16133e+07	2.23402e+06	696281	1.53789e+06	5.10096	0.0235887	0.00865801	0.220149	0.135399	0.944444	0.75	1	1.80429	0.21866	up	416.216	3.17768	1	0	-	Unknown	-	-	-	1	Cilazapril	HMDB0015433	2	11-O-Demethyl-17-O-deacetylvindoline;Narasin_B	C04318;C15834
neg-M416T231	1.63448e+06	2.69012e+06	1.46236e+06	1.11149e+06	1.58724e+06	1.88351e+06	1.07149e+06	473335	580891	769410	574090	1.57578e+06	0.486536	0.00705816	0.00865801	0.147197	0.135399	0.944444	0.763194	1	1.48465	0.375471	down	416.148	3.84275	1	0	-	Unknown	-	-	-	0	-	-	1	2-N,6-N-Bis(2,3-dihydroxybenzoyl)-L-lysine_amide	C06447
neg-M416T244	2.83133e+07	3.64411e+07	3.84076e+07	3.97934e+07	5.251e+06	8.25694e+06	1.45835e+07	8.13004e+06	8.84483e+06	3.54656e+06	4.47673e+06	4.54897e+06	0.282051	0.0273999	0.0411255	0.232543	0.252734	0.861111	0.583333	1	1.84417	0.0309091	down	416.183	4.07415	1	0	-	Unknown	-	-	-	2	(E)-Casimiroedine;3b-Hydroxy-6b-(3-chloro-2-hydroxy-2-methylbutanoyloxy)-7(11)-eremophilen-12,8b-olide	HMDB0030274;HMDB0041278	1	Casimiroedine	C10577
neg-M416T253	1.813e+07	6.93771e+06	1.29582e+07	9.18203e+06	6.00547e+06	9.4129e+06	2.11869e+06	540132	727538	1.04765e+06	865321	824766	0.0977879	3.22e-06	0.0021645	0.0259891	0.0901643	1	1	1	3.2445	0.0649578	down	416.209	4.20876	1	0	-	Unknown	-	-	-	2	Melleolide;Armillaritin	HMDB0035689;HMDB0038918	3	Deoxygomisin_A;Gomisin_L1_methyl_ether;Cortancyl	C10555;C10621;C14668
neg-M416T256	4.376e+07	5.77123e+07	4.99226e+07	4.16561e+07	7.23433e+06	1.02418e+07	3.06003e+07	7.37249e+06	1.34929e+07	1.72636e+06	2.55378e+06	2.52144e+06	0.276769	0.0255176	0.0411255	0.226485	0.252734	0.861111	0.611111	1	2.02	0.232706	down	416.183	4.26897	0	0	-	Unknown	-	-	-	0	-	-	0	-	-
neg-M416T274_2	734375	887726	1.35061e+06	451389	242983	273737	364581	460032	277366	72532.3	126838	148807	0.367983	0.0308088	0.0930736	0.243356	0.355585	0.805556	0.5	1	1.47809	0.101516	down	416.255	4.56016	0	0	-	Unknown	-	-	-	0	-	-	0	-	-
neg-M416T404	2.69991e+06	1.9796e+06	1.53359e+06	2.28609e+06	571207	1.34514e+06	36321.3	404375	423734	322776	267326	718931	0.208675	0.00699435	0.004329	0.146338	0.106414	0.972222	0.888889	1	2.22358	0.192511	down	416.144	6.74003	1	0	-	Unknown	-	-	-	0	-	-	1	2-N,6-N-Bis(2,3-dihydroxybenzoyl)-L-lysine_amide	C06447
neg-M417T192	364561	545866	1.44498e+06	1.00834e+06	1.45181e+06	2.79969e+06	2.28683e+06	2.3737e+06	5.86308e+06	1.73559e+06	1.12342e+06	4.54843e+06	2.35462	0.0423793	0.0649351	0.275028	0.306606	0.833333	0.555556	1	1.4613	0.350612	up	417.2	3.19718	1	0	-	Unknown	-	-	-	1	Dabigatran etexilate	HMDB0015641	1	E-4031	C13776
neg-M417T231	1.01383e+07	1.43213e+07	1.00767e+07	2.80309e+07	9.54238e+06	3.68311e+06	6.28997e+06	1.76773e+06	5.62787e+06	3.41497e+06	2.4745e+06	364489	0.26308	0.0172366	0.00865801	0.195963	0.135399	0.944444	0.75	1	2.517	0.308981	down	417.196	3.85643	1	0	-	Unknown	-	-	-	1	Moxifloxacin	HMDB0014363	4	Gomisin_H;Biondinin_E;Moxifloxacin;E-4031	C17820;C17852;C07663;C13776
neg-M417T258	3.73889e+07	4.6102e+07	4.40881e+07	2.57182e+07	1.69611e+07	1.22872e+07	2.43898e+07	1.11873e+07	1.11436e+07	5.28193e+06	7.36497e+06	7.21567e+06	0.364749	0.00787755	0.00865801	0.15217	0.135399	0.944444	0.777778	1	1.75925	0.0677743	down	417.196	4.30567	1	0	-	Unknown	-	-	-	8	Asteltoxin;2-(4-Allyl-2,6-dimethoxyphenoxy)-1-(3,4,5-trimethoxyphenyl)-1-propanol;(1a,5b,6a)-7-Protoilludene-1,5,6,14-tetrol 14-(2,4-dihydroxy-6-methylbenzoic acid);Judeol;Diosbulbin H;13-Hydroxydihydromelleolide;Melleolide E;Moxifloxacin	HMDB0029464;HMDB0030828;HMDB0031368;HMDB0034607;HMDB0036781;HMDB0036929;HMDB0038785;HMDB0014363	4	Gomisin_H;Biondinin_E;Moxifloxacin;E-4031	C17820;C17852;C07663;C13776
neg-M417T55	2.11774e+06	1.77382e+06	2.91397e+06	2.28946e+06	1.01856e+06	1.11534e+06	1.01227e+06	1.18951e+06	1.5795e+06	443571	474459	291285	0.444442	0.0200245	0.025974	0.205834	0.208806	0.888889	0.666667	1	1.86289	0.202162	down	417.098	0.908532	1	0	-	Unknown	-	-	-	8	{4-[3-(5-methoxy-2,2-dimethyl-2H-chromen-6-yl)propanoyl]phenyl}oxidanesulfonic acid;{4-[1-hydroxy-3-(5-methoxy-2,2-dimethyl-2H-chromen-6-yl)prop-2-en-1-yl]phenyl}oxidanesulfonic acid;{[1-(4-hydroxyphenyl)-3-(5-methoxy-2,2-dimethyl-2H-chromen-6-yl)prop-2-en-1-yl]oxy}sulfonic acid;5-Hexenyl glucosinolate;Delphinidin 3,5-diglucoside;Delphinidin 3-gentiobioside;Delphinidin 3-sophoroside;Delphinidin 3…	HMDB0125860;HMDB0125877;HMDB0125878;HMDB0038416;HMDB0030693;HMDB0038006;HMDB0038007;HMDB0041594	3	Delphinidin_3-O-sophoroside;Delphin;Delphinidin_3,7-di-O-beta-D-glucoside	C16307;C16312;C20496
neg-M417T568	1.24514e+06	568348	771608	843917	381976	453886	2.35726e+06	2.33089e+06	2.33796e+06	2.09228e+06	2.19469e+06	1.7465e+06	3.06212	0.000785523	0.0021645	0.0696639	0.0901643	1	1	1	2.32311	0.103335	up	417.338	9.46012	1	0	-	Unknown	-	-	-	14	7-a,25-Dihydroxycholesterol;7-a,27-Dihydroxycholesterol;20a,22b-Dihydroxycholesterol;17a,20a-Dihydroxycholesterol;7a,12a-Dihydroxy-5a-cholestan-3-one;7a,12a-Dihydroxy-5b-cholestan-3-one;3a,7a-Dihydroxy-5b-cholestan-26-al;(24R)-Cholest-5-ene-3-beta,7-alpha,24-triol ;(24S)-7alpha,24-Dihydroxycholesterol;7alpha,24-dihydroxy-5beta-cholestan-3-one;7alpha,26-dihydroxy-5beta-cholestan-3-one;(25R)-4beta,…	HMDB0006280;HMDB0006281;HMDB0006763;HMDB0006764;HMDB0006886;HMDB0006887;HMDB0006894;HMDB0011644;HMDB0060136;HMDB0062419;HMDB0062420;HMDB0062607;HMDB0062664;HMDB0062675	8	3alpha,7alpha-Dihydroxy-5beta-cholestan-26-al;7alpha,12alpha-Dihydroxy-5beta-cholestan-3-one;7alpha,12alpha-Dihydroxy-5alpha-cholestan-3-one;17alpha,20alpha-Dihydroxycholesterol;20alpha,22beta-Dihydroxycholesterol;7alpha,27-Dihydroxycholesterol;(24S)-Cholest-5-ene-3beta,7alpha,24-triol;Cholest-5-ene-3beta,7alpha,25-triol	C05445;C05453;C05458;C05499;C05501;C06341;C15518;C15520
neg-M418T289	51341.7	236429	92731.7	454010	171581	212559	660048	172686	613549	1.07793e+06	1.41963e+06	301639	3.48376	0.0195719	0.025974	0.204745	0.208806	0.888889	0.666667	1	1.80099	0.249257	up	418.26	4.81317	1	0	-	Unknown	-	-	-	1	Lucidone A	HMDB0035844	3	Dehydrocholic_acid;Gamabufogenin;Telocinobufagin	C13154;C16962;C17072
neg-M418T322	1.17486e+06	1.16393e+06	323120	87541.6	1.73101e+06	108778	6.00513e+06	1.9497e+06	310992	9.02317e+06	2.52778e+06	3.59833e+06	5.10217	0.0332132	0.025974	0.25155	0.208806	0.888889	0.583333	1	2.33759	0.0958829	up	418.227	5.36303	1	0	-	Unknown	-	-	-	6	Cortisone acetate;Citreoviridin C;Citreoviridin A;Melleolide F;Armillyl orsellinate;Virolongin B	HMDB0015459;HMDB0030523;HMDB0030868;HMDB0035027;HMDB0035774;HMDB0036462	3	Cortisone_acetate;Prednisolone_acetate;Citreoviridin	C08173;C08180;C16766
neg-M418T353	3.28694e+06	1.49909e+06	2.26574e+06	2.61607e+06	785565	2.01953e+06	646675	339656	285643	688241	1.15056e+06	1.16748e+06	0.343003	0.00591114	0.00865801	0.138462	0.135399	0.944444	0.763194	1	1.89116	0.105101	down	418.264	5.8858	1	0	-	Unknown	-	-	-	2	Lucidone A;Merodesmosine	HMDB0035844;HMDB0030407	3	Dehydrocholic_acid;Gamabufogenin;Telocinobufagin	C13154;C16962;C17072
neg-M418T391	5.92456e+06	2.46583e+06	3.58351e+06	2.53588e+06	2.62168e+06	3.75189e+06	487986	141037	490520	1.5071e+06	1.00324e+06	2.43307e+06	0.290325	0.0116845	0.0021645	0.17003	0.0901643	1	1	1	2.2375	0.222194	down	418.159	6.51572	1	0	-	Unknown	-	-	-	1	Sulforidazine	HMDB0042015	0	-	-
neg-M418T568	209154	68076.8	85810.1	201457	15427	93007	652537	657695	594214	543002	536038	399717	5.02756	0.00412211	0.0021645	0.120888	0.0901643	1	1	1	2.84516	0.32511	up	418.341	9.46113	0	0	-	Unknown	-	-	-	0	-	-	0	-	-
neg-M419T229_2	1.56983e+07	8.28544e+06	1.01746e+07	5.70564e+06	7.09342e+06	4.81234e+06	3.58201e+06	5.42707e+06	2.60316e+06	2.18025e+06	2.68372e+06	3.83235e+06	0.392286	0.00235236	0.004329	0.100195	0.106414	0.972222	0.833333	1	1.67649	0.234569	down	419.212	3.8136	1	0	-	Unknown	-	-	-	2	Armillane;Levocabastine	HMDB0035779;HMDB0015238	1	Propantheline_chloride	C11762
neg-M419T233	7.12359e+06	1.2096e+07	1.11012e+07	4.13213e+06	3.43102e+06	4.09447e+06	2.00731e+06	5.10001e+06	4.43709e+06	3.33572e+06	1.52117e+06	3.0478e+06	0.463312	0.0324237	0.0649351	0.249071	0.306606	0.833333	0.470833	1	1.3466	0.355322	down	419.266	3.882	0	0	-	Unknown	-	-	-	0	-	-	0	-	-
neg-M419T246	5.94449e+06	8.48973e+06	9.05879e+06	6.06927e+06	1.65145e+06	1.63156e+06	1.48068e+06	1.69879e+06	1.3769e+06	1.39214e+06	2.0747e+06	1.91735e+06	0.302648	0.0260324	0.0649351	0.228126	0.306606	0.833333	0.555556	1	1.92903	0.130965	down	419.229	4.10079	0	0	-	Unknown	-	-	-	0	-	-	0	-	-
neg-M419T368	8.31702e+06	6.97184e+06	1.53334e+06	4.71526e+06	3.72387e+06	3.07735e+06	2.40604e+06	1.47595e+06	1.81033e+06	1.20913e+06	1.3895e+06	2.00244e+06	0.363228	0.0133245	0.0151515	0.177126	0.169062	0.916667	0.722222	1	1.48849	0.194727	down	419.317	6.13887	1	0	-	Unknown	-	-	-	0	-	-	1	6-Ethylchenodeoxycholic_acid	C15636
neg-M419T391	1.56299e+06	558152	822295	691399	644820	1.02829e+06	192677	61994.1	242489	306180	194989	550983	0.291886	0.00393659	0.0021645	0.118209	0.0901643	1	1	1	2.11261	0.180031	down	419.161	6.5155	0	0	-	Unknown	-	-	-	0	-	-	0	-	-
neg-M419T578	4.32849e+06	2.01602e+06	2.57592e+06	1.60568e+06	239328	207650	9.95425e+06	1.64729e+06	8.70737e+06	4.61991e+06	2.50103e+07	2.25841e+07	6.60919	0.01293	0.0151515	0.175244	0.169062	0.916667	0.666667	1	3.06374	0.0840483	up	419.209	9.63188	1	0	-	Unknown	-	-	-	1	Armillane	HMDB0035779	1	Propantheline_chloride	C11762
neg-M420T196	4.31577e+06	4.27407e+06	5.26454e+06	2.85149e+06	2.26493e+06	3.23318e+06	1.00027e+06	1.132e+06	1.94887e+06	695643	1.52394e+06	1.36806e+06	0.345379	0.00026402	0.0021645	0.049909	0.0901643	1	1	1	2.10036	0.0956554	down	420.145	3.27177	1	0	-	Unknown	-	-	-	1	Glycerol tribenzoate	HMDB0029556	0	-	-
neg-M420T257	7.42527e+06	7.88438e+06	6.16513e+06	3.49693e+06	2.45324e+06	1.99178e+06	954466	651561	1.59514e+06	7.58931e+06	1.72051e+06	1.08018e+06	0.462022	0.0407164	0.0411255	0.271037	0.252734	0.861111	0.583333	1	1.41522	0.0693167	down	420.17	4.2833	1	0	-	Unknown	-	-	-	13	1-chloro-4-{4-[2-(dimethylamino)ethoxy]phenyl}-3,4-diphenylbut-3-en-2-ol;2-(4-chloro-1-{4-[2-(dimethylamino)ethoxy]phenyl}-2-phenylbut-1-en-1-yl)phenol;2-(4-chloro-1-{4-[2-(dimethylamino)ethoxy]phenyl}-1-phenylbut-1-en-2-yl)phenol;2-(4-chloro-1,2-diphenylbut-1-en-1-yl)-5-[2-(dimethylamino)ethoxy]phenol;4-(4-chloro-1-{4-[2-(dimethylamino)ethoxy]phenyl}-2-phenylbut-1-en-1-yl)phenol;4-(4-chloro-1-{4…	HMDB0143630;HMDB0143631;HMDB0143632;HMDB0143636;HMDB0143638;HMDB0143639;HMDB0143640;HMDB0143641;HMDB0143642;HMDB0143643;HMDB0034117;HMDB0037313;HMDB0039273	1	Mallotophenone	C10708
neg-M420T274	8.15988e+06	8.26197e+06	5.00329e+06	2.76948e+06	2.99609e+06	5.4684e+06	1.91387e+06	682444	1.68532e+06	4.51246e+06	2.07378e+06	1.321e+06	0.373215	0.00833007	0.00865801	0.153459	0.135399	0.944444	0.75	1	1.52563	0.116534	down	420.17	4.56939	1	0	-	Unknown	-	-	-	13	1-chloro-4-{4-[2-(dimethylamino)ethoxy]phenyl}-3,4-diphenylbut-3-en-2-ol;2-(4-chloro-1-{4-[2-(dimethylamino)ethoxy]phenyl}-2-phenylbut-1-en-1-yl)phenol;2-(4-chloro-1-{4-[2-(dimethylamino)ethoxy]phenyl}-1-phenylbut-1-en-2-yl)phenol;2-(4-chloro-1,2-diphenylbut-1-en-1-yl)-5-[2-(dimethylamino)ethoxy]phenol;4-(4-chloro-1-{4-[2-(dimethylamino)ethoxy]phenyl}-2-phenylbut-1-en-1-yl)phenol;4-(4-chloro-1-{4…	HMDB0143630;HMDB0143631;HMDB0143632;HMDB0143636;HMDB0143638;HMDB0143639;HMDB0143640;HMDB0143641;HMDB0143642;HMDB0143643;HMDB0034117;HMDB0037313;HMDB0039273	2	Mallotophenone;Scopoloside_II	C10708;C17922
neg-M420T369	2.36998e+06	1.97917e+06	2.09246e+06	868583	1.43895e+06	855578	581602	281301	272508	113170	340764	1.01865e+06	0.271533	0.00336834	0.00865801	0.112759	0.135399	0.944444	0.763194	1	2.22618	0.114397	down	420.321	6.1454	0	0	-	Unknown	-	-	-	0	-	-	0	-	-
neg-M420T391	1.84204e+06	735911	1.06773e+06	714380	790262	1.082e+06	15745.3	85340.2	135093	378960	210797	777882	0.257339	0.0177415	0.00865801	0.197742	0.135399	0.944444	0.777778	1	2.50118	0.252589	down	420.156	6.51727	1	0	-	Unknown	-	-	-	2	Topotecan;Bentiromide	HMDB0015164;HMDB0014663	1	Topotecan	C11158
neg-M420T578	723505	194352	309830	207791	55778	21882.4	1.76503e+06	130766	1.65274e+06	729684	4.7485e+06	4.11824e+06	8.68722	0.0149657	0.025974	0.18498	0.208806	0.888889	0.583333	1	3.10125	0.174966	up	420.212	9.63188	0	0	-	Unknown	-	-	-	0	-	-	0	-	-
neg-M421T200	547877	541603	576602	661199	1.63566e+06	319349	1.03918e+06	1.18217e+06	6.03721e+06	1.77774e+06	1.90541e+06	1.32326e+06	3.09763	0.0115551	0.0151515	0.17003	0.169062	0.916667	0.693056	1	1.68181	0.331878	up	421.21	3.33372	1	0	-	Unknown	-	-	-	2	1-Octen-3-yl primeveroside;Imidapril	HMDB0032960;HMDB0041907	1	1-Octen-3-ol-3-o-beta-D-xylopyranosyl(1->6)-beta-D-glucopyranoside	C17614
neg-M421T206	3.78968e+07	3.87292e+07	4.69373e+07	2.28995e+07	3.22779e+07	3.23966e+07	9.71675e+06	9.45834e+06	7.43842e+06	9.98963e+06	3.53944e+07	2.88511e+07	0.477645	0.0179876	0.025974	0.198881	0.208806	0.888889	0.666667	1	1.80169	0.0727009	down	421.129	3.43127	1	0	-	Unknown	-	-	-	0	-	-	3	Melithiazol_A;Melithiazole_E;Asperlicin_E	C15696;C15712;C21148
neg-M421T220_1	7.57424e+06	9.10556e+06	1.05807e+07	5.39662e+06	1.00228e+07	9.31505e+06	2.28507e+06	2.17511e+06	1.64464e+06	3.352e+06	7.30215e+06	8.32452e+06	0.482422	0.0205341	0.0151515	0.208076	0.169062	0.916667	0.722222	1	1.79563	0.053613	down	421.13	3.65867	0	0	-	Unknown	-	-	-	0	-	-	0	-	-
neg-M421T256	4.63646e+07	1.86376e+07	2.81849e+07	1.78906e+07	1.83392e+07	2.05931e+07	1.06896e+07	6.09395e+06	7.21631e+06	1.36528e+07	1.22612e+07	2.10353e+07	0.472963	0.00964602	0.025974	0.160891	0.208806	0.888889	0.666667	1	1.55178	0.201439	down	421.26	4.26178	1	0	-	Unknown	-	-	-	0	-	-	1	Lovastatin_acid	C21130
neg-M421T269	9.29356e+07	7.70454e+07	7.84152e+07	5.49956e+07	32758799	3.58262e+07	3.83858e+07	4.19747e+07	2.74938e+07	1.61995e+07	2.79713e+07	2.93535e+07	0.487607	0.0130506	0.025974	0.175629	0.208806	0.888889	0.666667	1	1.28043	0.15771	down	421.26	4.47597	1	1	Lovastatin hydroxy acid	Unknown	-	NA	NA	0	-	-	1	Lovastatin_acid	C21130
neg-M421T271	3.95227e+06	2.72097e+06	2.98153e+06	985278	4.39954e+06	3.06116e+06	6.48627e+06	6.571e+06	6.1055e+06	2.75347e+06	8.70486e+06	1.56815e+07	2.55805	0.0170502	0.025974	0.195166	0.208806	0.888889	0.583333	1	1.6707	0.0962254	up	421.308	4.5191	1	0	-	Unknown	-	-	-	0	-	-	1	Cassaine	C08670
neg-M422T101	2.07185e+06	256017	642620	485672	704798	619879	232985	77996.3	183404	121545	176942	454329	0.260875	0.0060577	0.004329	0.139715	0.106414	0.972222	0.888889	1	1.89213	0.266675	down	422.062	1.68023	1	0	-	Unknown	-	-	-	1	Gluconasturtiin	HMDB0038423	2	Gluconasturtiin;Xanthommatin	C08417;C01969
neg-M422T206	5.16156e+06	6.86311e+06	7.22528e+06	3.81756e+06	5.63207e+06	5.47812e+06	1.45528e+06	1.60724e+06	639448	2.00673e+06	4.25206e+06	4.93818e+06	0.435926	0.0189531	0.00865801	0.203002	0.135399	0.944444	0.75	1	1.58251	0.128641	down	422.133	3.43127	1	0	-	Unknown	-	-	-	0	-	-	2	CGS_7181;Braxoron	C13836;C14647
neg-M422T241	1.04634e+07	7.52942e+06	6.36191e+06	9.32708e+06	3.66892e+06	5.55294e+06	4.94836e+06	1.84395e+06	1.18927e+06	2.78285e+06	2.07359e+06	3.17628e+06	0.373262	0.00261187	0.004329	0.103594	0.106414	0.972222	0.833333	1	1.90064	0.0921722	down	422.263	4.01897	0	0	-	Unknown	-	-	-	0	-	-	0	-	-
neg-M422T256	1.19793e+07	6.22098e+06	7.18984e+06	4.09496e+06	4.16897e+06	6.63808e+06	3.78012e+06	1.36276e+06	1.04749e+06	2.7942e+06	2.9363e+06	4.11204e+06	0.397917	0.00719957	0.004329	0.147776	0.106414	0.972222	0.833333	1	1.75046	0.309435	down	422.263	4.26307	0	0	-	Unknown	-	-	-	0	-	-	0	-	-
neg-M422T268	2.48822e+07	1.98361e+07	2.0334e+07	1.45972e+07	8.43443e+06	9.37486e+06	9.66734e+06	1.09054e+07	7.25203e+06	3.85461e+06	7.20125e+06	7.66322e+06	0.477575	0.0127977	0.025974	0.17492	0.208806	0.888889	0.666667	1	1.29249	0.0253874	down	422.263	4.47387	0	0	-	Unknown	-	-	-	0	-	-	0	-	-
neg-M423T188_1	666830	828510	678281	434603	1.18254e+06	1.61981e+06	421549	387736	176961	360657	582648	506974	0.450327	0.0129787	0.00865801	0.175252	0.135399	0.944444	0.75	1	1.4001	0.142671	down	423.074	3.14003	1	0	-	Unknown	-	-	-	18	2-(2,4-dihydroxy-5-methoxyphenyl)-5,7-dihydroxy-6-(3-methylbut-2-en-1-yl)-3,4-dihydro-2H-1-benzopyran-4-one;3-(2,4-dihydroxy-5-methoxyphenyl)-1-[2,4,6-trihydroxy-3-(3-methylbut-2-en-1-yl)phenyl]prop-2-en-1-one;(1Z)-2-hydroxy-1,7-bis(4-hydroxy-3-methoxyphenyl)hept-1-ene-3,5-dione;7-hydroxy-1,7-bis(4-hydroxy-3-methoxyphenyl)hept-1-ene-3,5-dione;1-(3,4-dihydroxy-5-methoxyphenyl)-7-(4-hydroxy-3-metho…	HMDB0132627;HMDB0132634;HMDB0133440;HMDB0133441;HMDB0133444;HMDB0133445;HMDB0133446;HMDB0133447;HMDB0133448;HMDB0133449;HMDB0133450;HMDB0133471;HMDB0141242;HMDB0141250;HMDB0030601;HMDB0034629;HMDB0039058;HMDB0040355	6	Isosamidin;Peucenidin;Pteryxin;Samidin;2-(4-Ethoxyphenyl)-5,6,7,8-tetramethoxy-4H-1-benzopyran-4-one;(-)-5'-Demethylyatein	C09270;C09284;C09307;C09310;C14948;C21184
neg-M423T238	1.1738e+08	6.81379e+07	6.99173e+07	1.07976e+08	3.05607e+07	1.39476e+08	5.65566e+07	3.1087e+07	1.34756e+07	3.09955e+07	1.53789e+07	2.78973e+07	0.328787	0.00488498	0.0151515	0.128539	0.169062	0.916667	0.722222	1	1.96109	0.211746	down	423.276	3.96049	1	1	3a,6b,7b,12a-Tetrahydroxy-5b-cholanoic acid	Lipids and lipid-like molecules	Sterol Lipids	HMDB0000367	null	11	1b-Hydroxycholic acid;3b,4b,7a,12a-Tetrahydroxy-5b-cholanoic acid;2b,3a,7a,12a-Tetrahydroxy-5b-cholanoic acid;3a,7a,12a,19-Tetrahydroxy-5b-cholanoic acid;3a,6b,7b,12a-Tetrahydroxy-5b-cholanoic acid;3a,6b,7b,12b-Tetrahydroxy-5b-cholanoic acid;3a,6b,7a,12a-Tetrahydroxy-5b-cholanoic acid;1,3,7,12-Tetrahydroxycholan-24-oic acid;3a,4b,7a,12a-Tetrahydroxy-5b-cholanoic acid;1b,3a,7b-Trihydroxy-5b-cholan…	HMDB0000307;HMDB0000311;HMDB0000316;HMDB0000340;HMDB0000367;HMDB0000377;HMDB0000399;HMDB0000433;HMDB0000437;HMDB0013158;HMDB0013192	1	alpha-Phocaecholic_acid	C17651
neg-M423T251	1.12419e+08	6.865e+07	6.51636e+07	8.66314e+07	2.39061e+07	2.44162e+07	8.57018e+07	1.71686e+07	8.86551e+06	7.70112e+06	1.72259e+07	9.29655e+06	0.382908	0.0235926	0.025974	0.220149	0.208806	0.888889	0.666667	1	1.93965	0.298742	down	423.276	4.189	1	1	3a,6b,7b,12a-Tetrahydroxy-5b-cholanoic acid	Lipids and lipid-like molecules	Sterol Lipids	HMDB0000367	null	14	1b-Hydroxycholic acid;3b,4b,7a,12a-Tetrahydroxy-5b-cholanoic acid;2b,3a,7a,12a-Tetrahydroxy-5b-cholanoic acid;3a,7a,12a,19-Tetrahydroxy-5b-cholanoic acid;3a,6b,7b,12a-Tetrahydroxy-5b-cholanoic acid;3a,6b,7b,12b-Tetrahydroxy-5b-cholanoic acid;3a,6b,7a,12a-Tetrahydroxy-5b-cholanoic acid;1,3,7,12-Tetrahydroxycholan-24-oic acid;3a,4b,7a,12a-Tetrahydroxy-5b-cholanoic acid;1b,3a,7b-Trihydroxy-5b-cholan…	HMDB0000307;HMDB0000311;HMDB0000316;HMDB0000340;HMDB0000367;HMDB0000377;HMDB0000399;HMDB0000433;HMDB0000437;HMDB0013158;HMDB0013192;HMDB0036438;HMDB0039446;HMDB0039943	1	alpha-Phocaecholic_acid	C17651
neg-M423T339	2.54245e+06	2.33249e+06	714332	2.76679e+06	890343	2.21752e+06	763435	275946	382983	191090	584641	213200	0.210337	0.000810809	0.004329	0.0702665	0.106414	0.972222	0.833333	1	2.45154	0.186334	down	423.297	5.65605	1	0	-	Unknown	-	-	-	1	9-Oxoasimicinone	HMDB0032949	0	-	-
neg-M423T457	1.11766e+06	739390	341679	653350	228394	598440	312893	271331	221729	541851	212030	207807	0.480479	0.0395871	0.025974	0.268423	0.208806	0.888889	0.666667	1	1.26704	0.209341	down	423.135	7.61598	1	0	-	Unknown	-	-	-	2	Eprosartan;Sitagliptin	HMDB0015014;HMDB0015390	1	Eprosartan	C07467
neg-M424T223	3.21811e+06	6.39586e+06	5.58208e+06	2.74804e+06	4.21038e+06	5.23087e+06	1.43268e+06	1.82368e+06	2.39498e+06	1.24039e+06	3.70182e+06	2.22684e+06	0.468147	0.00412577	0.00865801	0.120888	0.135399	0.944444	0.763194	1	1.56573	0.25305	down	424.119	3.72087	0	0	-	Unknown	-	-	-	0	-	-	0	-	-
neg-M424T237	3.12971e+07	1.69649e+07	1.86509e+07	2.77802e+07	8.5825e+06	1.45909e+07	1.41543e+07	8.09454e+06	3.01346e+06	8.08116e+06	4.67007e+06	7.6532e+06	0.387445	0.00728649	0.004329	0.148288	0.106414	0.972222	0.833333	1	1.76697	0.0434171	down	424.279	3.95748	0	0	-	Unknown	-	-	-	0	-	-	0	-	-
neg-M424T251	4.11717e+07	1.88098e+07	1.78244e+07	2.72781e+07	5.52163e+06	6.97285e+06	2.30833e+07	4.52417e+06	2.42544e+06	4.94295e+06	4.44466e+06	6.16238e+06	0.38768	0.0458247	0.0411255	0.282072	0.252734	0.861111	0.555556	1	1.66112	0.0490468	down	424.279	4.17542	0	0	-	Unknown	-	-	-	0	-	-	0	-	-
neg-M424T391	2.16701e+06	753548	1.48079e+06	907210	763134	1.05582e+06	58775.7	93174.2	60486.6	208574	161220	646336	0.17237	0.00145774	0.0021645	0.0854097	0.0901643	1	1	1	2.73757	0.276071	down	424.125	6.51575	1	0	-	Unknown	-	-	-	15	3,4,5-trihydroxy-6-{[2-oxo-6-(3-oxobutyl)-2H-chromen-7-yl]oxy}oxane-2-carboxylic acid;3,4,5-trihydroxy-6-({3-[(1E)-3-hydroxybut-1-en-1-yl]-1-oxo-1H-isochromen-5-yl}oxy)oxane-2-carboxylic acid;6-({3-[(1E)-but-1-en-1-yl]-5-hydroxy-1-oxo-1H-isochromen-6-yl}oxy)-3,4,5-trihydroxyoxane-2-carboxylic acid;6-({3-[(1E)-but-1-en-1-yl]-6-hydroxy-1-oxo-1H-isochromen-5-yl}oxy)-3,4,5-trihydroxyoxane-2-carboxyli…	HMDB0128977;HMDB0130050;HMDB0130052;HMDB0130053;HMDB0130054;HMDB0130055;HMDB0130056;HMDB0130057;HMDB0130091;HMDB0130092;HMDB0135799;HMDB0135802;HMDB0135803;HMDB0135804;HMDB0034757	1	Khellol_glucoside	C09011
neg-M424T425	364575	609334	827598	1.59261e+06	570847	871546	2.37245e+06	1.75496e+06	3.1534e+06	3.96267e+06	1.49512e+06	1.42501e+06	2.92848	0.00201571	0.00865801	0.0966735	0.135399	0.944444	0.777778	1	1.75545	0.105977	up	424.286	7.08327	1	0	-	Unknown	-	-	-	1	Apo-10'-violaxanthal	HMDB0039018	1	Jervine	C10811
neg-M424T85	51345.4	239531	513417	223587	151748	208490	1.00163e+06	5.03762e+06	2.40034e+06	800674	260635	223893	7.00573	0.0264292	0.0151515	0.2293	0.169062	0.916667	0.722222	1	2.09655	0.124711	up	424.137	1.41982	1	0	-	Unknown	-	-	-	1	2-{9-hydroxy-2-oxo-2H,8H,9H-furo[2,3-h]chromen-8-yl}propan-2-yl (2E)-3-(4-hydroxyphenyl)prop-2-enoate	HMDB0128937	0	-	-
neg-M425T187	2.18478e+06	1.93133e+06	1.70898e+06	1.3687e+06	701103	719340	1.06178e+06	1.28002e+06	866874	481822	335905	274089	0.499231	0.0456169	0.0649351	0.28189	0.306606	0.833333	0.555556	1	1.43806	0.204067	down	425.07	3.1151	1	0	-	Unknown	-	-	-	1	Glucotropaeolin	HMDB0038419	1	Glucotropaeolin	C02153
neg-M425T208	2.63596e+06	1.47892e+06	2.98377e+06	2.65013e+06	2.612e+06	4.21993e+06	998844	950312	1.96288e+06	867399	1.01817e+06	929537	0.405721	0.000672703	0.004329	0.0653375	0.106414	0.972222	0.888889	1	1.42517	0.306739	down	425.104	3.45841	0	0	-	Unknown	-	-	-	0	-	-	0	-	-
neg-M425T210	323628	48651.6	33907.1	105944	40689.8	243591	1.89367e+06	1.03674e+06	7.34927e+06	2.76368e+06	110105	470575	17.1068	0.00698186	0.00865801	0.146266	0.135399	0.944444	0.75	1	2.94425	0.162368	up	425.278	3.50462	0	0	-	Unknown	-	-	-	0	-	-	0	-	-
neg-M425T239	7.36459e+06	2.66393e+06	2.84333e+06	4.3371e+06	921199	3.87413e+06	1.64251e+06	1.2234e+06	241814	999354	296134	1.6571e+06	0.275415	0.0133632	0.025974	0.17717	0.208806	0.888889	0.583333	1	2.16971	0.231897	down	425.282	3.97836	0	0	-	Unknown	-	-	-	0	-	-	0	-	-
neg-M425T495	539184	150793	345648	358956	804794	1.55222e+06	2.292e+06	2.60665e+06	2.02808e+06	1.40195e+06	482444	1.85196e+06	2.84228	0.0176938	0.025974	0.197629	0.208806	0.888889	0.666667	1	1.69536	0.0869831	up	425.307	8.24282	1	0	-	Unknown	-	-	-	2	13'-Hydroxy-gamma-tocotrienol;(3beta,5alpha,6alpha,7alpha,22E,24R)-5,6-Epoxyergosta-8,14,22-triene-3,7-diol	HMDB0012562;HMDB0036304	0	-	-
neg-M426T391	1.37752e+06	465322	731833	516442	435373	504701	197585	206511	212386	118769	93414.4	365359	0.296196	0.000996249	0.0021645	0.0755447	0.0901643	1	1	1	1.58045	0.389795	down	426.122	6.51587	1	0	-	Unknown	-	-	-	4	3-(4-Hydroxybenzoyl)epicatechin;({2-[2-(2-hydroxypropan-2-yl)-7-oxo-2H,3H,7H-furo[3,2-g]chromen-6-yl]-2-methylbut-3-en-1-yl}oxy)sulfonic acid;{2-hydroxy-2-[6-(2-methylbut-3-en-2-yl)-7-oxo-2H,3H,7H-furo[3,2-g]chromen-2-yl]propoxy}sulfonic acid;[2-(2-hydroxypropan-2-yl)-6-(2-methylbut-3-en-2-yl)-7-oxo-2H,3H,7H-furo[3,2-g]chromen-3-yl]oxidanesulfonic acid	HMDB0039327;HMDB0130309;HMDB0130312;HMDB0130315	5	Methyl_aklanonate;Aklaviketone;Nicosulfuron;Spirodiclofen;Ansamitocinoside_P-3	C12422;C12423;C10949;C18553;C20139
neg-M426T457	4.79484e+06	7.05944e+06	3.10374e+06	9.96677e+06	7.08928e+06	1.11926e+07	1.37736e+07	1.32762e+07	8.77736e+06	2.8334e+07	1.23117e+07	1.36974e+07	2.08695	0.0134144	0.00865801	0.177356	0.135399	0.944444	0.777778	1	1.47334	0.0861588	up	426.302	7.61433	1	0	-	Unknown	-	-	-	2	5,8-Epoxy-5,8-dihydro-10'-apo-b,y-carotene-3,10'-diol;5,6-Epoxy-5,6-dihydro-10'-apo-b,y-carotene-3,10'-diol	HMDB0039020;HMDB0039021	1	Norethindrone_enanthate	C14486
neg-M427T211	558575	260047	357402	335876	562444	188256	951116	978604	2.21879e+06	894298	548603	798727	2.82425	0.00273885	0.00865801	0.105347	0.135399	0.944444	0.777778	1	1.66963	0.166294	up	427.257	3.52312	0	0	-	Unknown	-	-	-	0	-	-	0	-	-
neg-M427T456	1.4193e+06	1.92501e+06	794672	2.88497e+06	2.03973e+06	3.16556e+06	4.09076e+06	3.81785e+06	2.5984e+06	8.48531e+06	3.72618e+06	4.26658e+06	2.2066	0.0113036	0.00865801	0.168382	0.135399	0.944444	0.777778	1	1.55765	0.0912521	up	427.305	7.60477	1	0	-	Unknown	-	-	-	2	Sorbitan oleate;Glyceryl lactooleate	HMDB0029886;HMDB0032298	0	-	-
neg-M427T501	346647	249715	84581.8	194733	361413	600097	351525	627669	525323	1.3417e+06	491977	679958	2.18712	0.0295074	0.025974	0.239148	0.208806	0.888889	0.666667	1	1.55019	0.315373	up	427.308	8.35093	1	0	-	Unknown	-	-	-	1	Flavidulol C	HMDB0039150	0	-	-
neg-M428T198_1	349212	212795	555259	1.13533e+06	294852	534476	3.36745e+06	2.13703e+06	1.06247e+07	2.95405e+06	854086	857557	6.74737	0.00594307	0.00865801	0.138641	0.135399	0.944444	0.75	1	2.17647	0.068316	up	428.216	3.29557	1	0	-	Unknown	-	-	-	0	-	-	1	Allyxycarb	C18947
neg-M428T198_2	23341.1	23019.2	264083	582479	1.16203e+06	162979	3.27151e+06	2.28958e+06	1.85129e+07	2.31323e+06	285622	1.37469e+06	12.6458	0.0123844	0.00865801	0.174195	0.135399	0.944444	0.777778	1	3.12535	0.158768	up	428.252	3.30188	1	0	-	Unknown	-	-	-	1	Trandolapril-d5 Diketopiperazine	HMDB0061178	1	1-Hexadecylthio-1-deoxy-2-hexadecylphosphono-sn-glycero-3-phosphocholine	C04862
neg-M428T259	808863	951907	641556	387300	1.1298e+06	1.64287e+06	161776	266501	208642	774836	196963	753930	0.424762	0.0211628	0.025974	0.211412	0.208806	0.888889	0.666667	1	1.59532	0.118803	down	428.266	4.32473	1	0	-	Unknown	-	-	-	1	LysoPC(10:0)	HMDB0003752	1	Grayanotoxin_I	C09103
neg-M428T279_2	2.77396e+06	2.00851e+06	2.92526e+06	1.54551e+06	3.84594e+06	3.72179e+06	497352	518817	243141	435361	2.96433e+06	1.29527e+06	0.353979	0.0118996	0.025974	0.171416	0.208806	0.888889	0.583333	1	2.16958	0.0390474	down	428.244	4.6555	1	0	-	Unknown	-	-	-	1	Austalide K	HMDB0030157	1	3beta,21-Dihydroxy-pregna-5,7,9(11)-trien-20-one_diacetate	C14924
neg-M428T391	578595	286837	271264	275546	212977	354458	99974.3	29058.7	18877.8	157361	187846	240928	0.370791	0.0281333	0.004329	0.234928	0.106414	0.972222	0.861111	1	2.04113	0.450351	down	428.187	6.52103	1	0	-	Unknown	-	-	-	1	Abiraterone sulfate	HMDB0060584	2	7-Benzylidenenaltrexone;Fluocinolone	C20167;C07006
neg-M428T456	161651	203227	250395	518269	198734	336770	636537	589623	738556	1.25146e+06	507244	705142	2.65335	0.00104767	0.004329	0.0763718	0.106414	0.972222	0.888889	1	1.70112	0.135962	up	428.308	7.60278	0	0	-	Unknown	-	-	-	0	-	-	0	-	-
neg-M428T460	105148	223125	179417	371163	199371	297735	429236	240317	566110	979077	334497	340887	2.10044	0.0250124	0.025974	0.224279	0.208806	0.888889	0.666667	1	1.31924	0.25669	up	428.294	7.66292	1	0	-	Unknown	-	-	-	1	(25R)-3beta-hydroxycholest-5-en-7-one-26-oate	HMDB0062613	0	-	-
neg-M429T189	3.3438e+06	3.25924e+06	2.60304e+06	2.02384e+06	2.28164e+06	3.71956e+06	1.00373e+06	926632	1.16169e+06	1.01164e+06	1.30455e+06	2.12833e+06	0.437381	0.000390201	0.004329	0.0542774	0.106414	0.972222	0.833333	1	1.72756	0.138615	down	429.098	3.14722	1	0	-	Unknown	-	-	-	1	Riboflavin reduced	HMDB0001557	2	Musca-aurin-VII;Camptothecin	C08562;C01897
neg-M429T220_2	2.11213e+07	1.02489e+07	1.62829e+07	9.64715e+06	6.00729e+06	5.25082e+06	8.48062e+06	2.81966e+06	3.97435e+06	3.06437e+06	3.07182e+06	3.85101e+06	0.368472	0.00688034	0.00865801	0.145554	0.135399	0.944444	0.777778	1	1.6332	0.349612	down	429.196	3.66967	0	0	-	Unknown	-	-	-	0	-	-	0	-	-
neg-M429T223	2.08952e+06	4.63404e+06	2.08594e+06	1.06333e+06	1.1772e+06	915574	848161	605233	814331	208195	482385	533086	0.291786	0.00523494	0.0021645	0.133349	0.0901643	1	1	1	1.9131	0.229442	down	429.123	3.70852	1	0	-	Unknown	-	-	-	10	5-hydroxy-7-methoxy-2-phenyl-8-[3,4,5-trihydroxy-6-(hydroxymethyl)oxan-2-yl]-4H-chromen-4-one;5-hydroxy-7-methoxy-2-phenyl-6-[(3,4,5-trihydroxy-6-methyloxan-2-yl)oxy]-4H-chromen-4-one;6-[2-(benzoyloxy)-5-(prop-2-en-1-yl)phenoxy]-3,4,5-trihydroxyoxane-2-carboxylic acid;3,4,5-trihydroxy-6-{2-[(1E)-3-(4-methoxyphenyl)-3-oxoprop-1-en-1-yl]phenoxy}oxane-2-carboxylic acid;3,4,5-trihydroxy-6-{5-methoxy-…	HMDB0127130;HMDB0134888;HMDB0135247;HMDB0135620;HMDB0135623;HMDB0135624;HMDB0135626;HMDB0010334;HMDB0033098;HMDB0033987	2	Ononin;Cinosulfuron	C10509;C18818
neg-M429T482	1.00022e+06	479901	519497	501549	124374	459149	178755	136635	114169	124130	26521.5	93178	0.2183	0.00321779	0.00865801	0.110537	0.135399	0.944444	0.777778	1	1.97525	0.165717	down	429.338	8.03309	1	0	-	Unknown	-	-	-	5	4alpha-Carboxy-5alpha-cholesta-8-en-3beta-ol;Schleicherastatin 6;(2beta,3alpha,9alpha,24R)-Ergosta-7,22-diene-2,3,9-triol;(3beta,5beta,8beta,22E,24xi)-Ergosta-6,22-diene-3,5,8-triol;4伪-carboxy-5伪-cholesta-8-en-3尾-ol	HMDB0012166;HMDB0035513;HMDB0037914;HMDB0038353;HMDB0062386	5	3beta-Hydroxy-5alpha-cholest-7-ene-4alpha-carboxylate;Stylisterol_A;Stylisterol_C;Hatomasterol;(22R,23R)-22,23-Dihydroxy-campest-4-en-3-one	C04746;C14157;C14159;C14160;C16253
neg-M430T180	51143	346139	236900	232853	204968	344960	280856	268730	961207	983429	606318	294010	2.39565	0.0475179	0.0649351	0.286029	0.306606	0.833333	0.555556	1	1.44997	0.381196	up	430.079	3.00588	1	0	-	Unknown	-	-	-	7	[2-(methoxymethyl)-5-(3,5,6,7-tetrahydroxy-3,4-dihydro-2H-1-benzopyran-2-yl)phenyl]oxidanesulfonic acid;[2-hydroxy-3-(methoxymethyl)-6-(3,5,7-trihydroxy-3,4-dihydro-2H-1-benzopyran-2-yl)phenyl]oxidanesulfonic acid;[2-hydroxy-6-(methoxymethyl)-3-(3,5,7-trihydroxy-3,4-dihydro-2H-1-benzopyran-2-yl)phenyl]oxidanesulfonic acid;{[3-hydroxy-1-({4-methoxy-7-oxo-7H-furo[3,2-g]chromen-9-yl}oxy)-3-methylbut…	HMDB0127859;HMDB0127863;HMDB0127864;HMDB0130149;HMDB0128236;HMDB0128246;HMDB0128257	0	-	-
neg-M430T184	88489	87460.1	116028	292004	446930	277792	997224	614262	4.18592e+06	820907	309531	468331	5.65153	0.00904591	0.004329	0.156956	0.106414	0.972222	0.833333	1	2.37512	0.149267	up	430.21	3.07353	1	0	-	Unknown	-	-	-	0	-	-	1	Naltrindole	C18128
neg-M430T191	307192	61868.4	567858	627090	1.46515e+06	462687	609266	2.49709e+06	3.05768e+06	1.81473e+06	577289	1.2312e+06	2.80289	0.0475103	0.0411255	0.286029	0.252734	0.861111	0.596528	1	1.8116	0.224788	up	430.231	3.18688	1	0	-	Unknown	-	-	-	0	-	-	2	Deacetylvindoline;Oligomycin_A	C01091;C11311
neg-M430T192	257385	174298	209803	1.22735e+06	710231	1.52255e+06	1.12605e+06	2.59636e+06	3.05916e+06	1.36908e+06	786275	962470	2.41353	0.0386988	0.0930736	0.266694	0.355585	0.805556	0.5	1	1.81322	0.215632	up	430.195	3.19325	0	0	-	Unknown	-	-	-	0	-	-	0	-	-
neg-M430T220	471009	249693	284375	1.19167e+06	349532	613475	1.53718e+06	2.33424e+06	4.06431e+06	1.14404e+06	1.50432e+06	291547	3.44193	0.0293462	0.0411255	0.238833	0.252734	0.861111	0.583333	1	1.84137	0.155147	up	430.108	3.67351	1	0	-	Unknown	-	-	-	1	Ochratoxin C	HMDB0029400	1	5-Methyl-5,6,7,8-tetrahydromethanopterin	C04488
neg-M430T226	8.66478e+06	9.12287e+06	7.70847e+06	6.86585e+06	4.74853e+06	6.98858e+06	5.31798e+06	4.34589e+06	2.32787e+06	2.09513e+06	2.01217e+06	2.38942e+06	0.419248	0.00146643	0.004329	0.0854097	0.106414	0.972222	0.888889	1	1.61766	0.325228	down	430.163	3.76974	1	0	-	Unknown	-	-	-	1	N-desalkyl delavirdine	HMDB0061021	0	-	-
neg-M430T236	518173	880897	806064	742989	906888	646688	318290	67095.2	199159	92292.2	240344	352531	0.282051	0.00280047	0.0021645	0.106389	0.0901643	1	1	1	2.19656	0.268255	down	430.1	3.93587	1	0	-	Unknown	-	-	-	4	6-{[6-(2-carboxyeth-1-en-1-yl)-4-methoxy-2H-1,3-benzodioxol-5-yl]oxy}-3,4,5-trihydroxyoxane-2-carboxylic acid;3,4,5-trihydroxy-6-{[3-(6-hydroxy-7-methoxy-2H-1,3-benzodioxol-5-yl)prop-2-enoyl]oxy}oxane-2-carboxylic acid;6-{[6-(2-carboxyeth-1-en-1-yl)-5-methoxy-2H-1,3-benzodioxol-4-yl]oxy}-3,4,5-trihydroxyoxane-2-carboxylic acid;3,4,5-trihydroxy-6-{[3-(7-hydroxy-6-methoxy-2H-1,3-benzodioxol-5-yl)pr…	HMDB0128725;HMDB0128726;HMDB0128727;HMDB0128728	0	-	-
neg-M430T258	3.76557e+06	2.35547e+06	3.89156e+06	1.82616e+06	3.56146e+06	3.55337e+06	868803	2.26307e+06	2.88047e+06	451281	500293	795032	0.409366	0.0148419	0.0151515	0.184667	0.169062	0.916667	0.722222	1	1.94022	0.184707	down	430.224	4.29683	1	0	-	Unknown	-	-	-	6	Eplerenone;Armillaripin;4-O-Methylmelleolide;Armillarin;Clausarinol;Solanesyl-PP	HMDB0014838;HMDB0030404;HMDB0037039;HMDB0039380;HMDB0041407;HMDB0002367	6	Magnoshinin;Eplerenone;Estra-1,3,5(10)-triene-3,6alpha,17beta-triol_triacetate;Estra-1,3,5(10)-triene-3,6beta,17beta-triol_triacetate;all-trans-Nonaprenyl_diphosphate;di-trans,poly-cis-Nonaprenyl_diphosphate	C10658;C12512;C15382;C15440;C04145;C17438
neg-M430T49	21615.4	347022	82294.4	1.67381e+06	303235	121139	3.64962e+06	3.24087e+06	3.7367e+06	321714	1.88678e+06	308196	5.15625	0.025593	0.025974	0.226667	0.208806	0.888889	0.666667	1	2.66186	0.267318	up	430.157	0.82292	1	0	-	Unknown	-	-	-	0	-	-	1	Cyflumetofen	C18517
neg-M430T86	17254.8	24910.3	31631.2	92920.6	218866	147977	657865	478715	4.56968e+06	770637	46912.4	567869	13.2912	0.0133734	0.0151515	0.17717	0.169062	0.916667	0.666667	1	2.58224	0.109732	up	430.195	1.42999	0	0	-	Unknown	-	-	-	0	-	-	0	-	-
neg-M431T219	3.822e+06	3.24634e+06	3.70964e+06	2.5505e+06	2.59361e+06	2.30017e+06	1.45481e+06	888175	1.10476e+06	951154	1.08794e+06	1.8951e+06	0.405105	0.000119669	0.0021645	0.0392159	0.0901643	1	1	1	1.62201	0.368689	down	431.138	3.65015	0	0	-	Unknown	-	-	-	0	-	-	0	-	-
neg-M431T239	3.02562e+06	2.02949e+06	1.86154e+06	2.83629e+06	1.68134e+06	1.54028e+06	1.07212e+06	637342	545226	673842	697137	881830	0.34741	4.19e-05	0.0021645	0.0388289	0.0901643	1	1	1	2.03524	0.126719	down	431.138	3.99088	1	0	-	Unknown	-	-	-	22	3,4,5-trihydroxy-6-{2-[(1E)-3-(4-hydroxy-2-methoxyphenyl)prop-1-en-1-yl]phenoxy}oxane-2-carboxylic acid;3,4,5-trihydroxy-6-{4-[3-(2-hydroxyphenyl)prop-2-en-1-yl]-3-methoxyphenoxy}oxane-2-carboxylic acid;3,4,5-trihydroxy-6-{6-hydroxy-2-methoxy-3-[(2E)-3-phenylprop-2-en-1-yl]phenoxy}oxane-2-carboxylic acid;3,4,5-trihydroxy-6-{2-hydroxy-3-methoxy-4-[(2E)-3-phenylprop-2-en-1-yl]phenoxy}oxane-2-carbox…	HMDB0130340;HMDB0130341;HMDB0130344;HMDB0130345;HMDB0130348;HMDB0130349;HMDB0130351;HMDB0130352;HMDB0130354;HMDB0130355;HMDB0130357;HMDB0130995;HMDB0135632;HMDB0135633;HMDB0135635;HMDB0135636;HMDB0135638;HMDB0031723;HMDB0033855;HMDB0037689;HMDB0039927;HMDB0040503	4	2-(2,4,5-Trimethoxyphenyl)-5,6,7,8-tetramethoxy-4H-1-benzopyran-4-one;2-(3,4,5-Trimethoxyphenyl)-5,6,7,8-tetramethoxy-4H-1-benzopyran-4-one;(-)-Medicocarpin;Cylindrospermopsin	C14942;C14953;C16223;C19999
neg-M431T50	347916	1.64313e+06	658306	5.42584e+06	4.43914e+06	621236	6.5438e+06	1.03199e+07	1.3363e+07	3.64282e+06	4.59136e+06	1.85671e+06	3.06934	0.0301391	0.0411255	0.241251	0.252734	0.861111	0.583333	1	2.19287	0.108377	up	431.105	0.829835	0	0	-	Unknown	-	-	-	0	-	-	0	-	-
neg-M431T87_2	278733	17039.2	28788.7	93863.2	218832	283580	412864	1.09717e+06	1.20419e+06	289303	94726.4	337499	3.73112	0.0443173	0.0151515	0.278979	0.169062	0.916667	0.722222	1	1.73348	0.157571	up	431.179	1.44856	1	0	-	Unknown	-	-	-	2	Margrapine B;Lyciumoside II	HMDB0031279;HMDB0039576	0	-	-
neg-M432T226	7.00522e+06	1.29958e+07	4.81335e+07	9.53019e+06	5.74162e+06	4.53844e+06	8.17807e+06	3.64616e+06	5.73165e+06	1.99219e+06	2.79658e+06	2.06132e+06	0.277515	0.0331473	0.025974	0.251321	0.208806	0.888889	0.611111	1	1.62749	0.347275	down	432.179	3.76093	1	0	-	Unknown	-	-	-	1	3b,8b-Dihydroxy-6b-(3-chloro-2-hydroxy-2-methylbutanoyloxy)-7(11)-eremophilen-12,8-olide	HMDB0036524	1	Calophyllolide	C09158
neg-M432T256	2.54166e+07	8.30311e+06	1.54133e+07	1.69088e+07	2.65287e+06	1.58336e+06	3.81748e+06	3.54165e+06	6.18353e+06	813466	1.3412e+06	1.34466e+06	0.242493	0.0498404	0.0649351	0.291309	0.306606	0.833333	0.56875	1	1.81097	0.416048	down	432.178	4.25966	1	0	-	Unknown	-	-	-	1	3b,8b-Dihydroxy-6b-(3-chloro-2-hydroxy-2-methylbutanoyloxy)-7(11)-eremophilen-12,8-olide	HMDB0036524	1	Calophyllolide	C09158
neg-M432T288	1.15681e+06	923912	1.75808e+06	3.76275e+06	362324	247934	8.22134e+06	7.16e+06	1.09835e+07	2.10347e+06	1.73866e+06	931148	3.79187	0.0411601	0.0649351	0.272253	0.306606	0.833333	0.555556	1	1.99107	0.0978033	up	432.269	4.79462	1	0	-	Unknown	-	-	-	1	Alfentanil	HMDB0014940	1	Alfentanil	C08005
neg-M432T348	449413	165745	179800	221789	222994	431586	105311	194753	64007.9	136347	217211	86962.8	0.481409	0.0181855	0.025974	0.199303	0.208806	0.888889	0.622917	1	1.40697	0.260721	down	432.306	5.79537	0	0	-	Unknown	-	-	-	0	-	-	0	-	-
neg-M432T379	2.09429e+07	1.1531e+07	1.44485e+07	1.39603e+07	6.94554e+06	1.56949e+07	3.70641e+06	2.19256e+06	4.10318e+06	2.81901e+06	5.81911e+06	8.58094e+06	0.325912	0.0010864	0.004329	0.0768108	0.106414	0.972222	0.833333	1	2.103	0.0484085	down	432.279	6.32177	1	0	-	Unknown	-	-	-	2	Colupox a;Colupox b	HMDB0039596;HMDB0039598	3	16alpha,17beta-Dihydroxyandrost-4-en-3-one_dipropionate;2alpha,17beta-Dihydroxyandrost-4-en-3-one_dipropionate;Manoalide	C15289;C15290;C17156
neg-M433T187	55426.9	101224	100679	241620	633165	280328	350372	654473	1.36159e+06	405757	301749	691095	2.66562	0.0245075	0.0151515	0.221837	0.169062	0.916667	0.666667	1	1.75419	0.264487	up	433.195	3.11879	0	0	-	Unknown	-	-	-	0	-	-	0	-	-
neg-M433T379	4.64703e+06	2.40908e+06	2.9706e+06	3.18325e+06	1.26157e+06	3.3204e+06	648813	334453	860205	640824	1.30126e+06	1.70402e+06	0.308543	0.00220359	0.00865801	0.0993244	0.135399	0.944444	0.777778	1	2.04396	0.066232	down	433.282	6.32424	1	0	-	Unknown	-	-	-	1	Polysorbate 60	HMDB0037183	0	-	-
neg-M433T398	448367	179194	637065	212376	176179	231949	175363	67290.7	268966	131835	137824	142284	0.48992	0.0424839	0.025974	0.275199	0.208806	0.888889	0.622917	1	1.11037	0.155541	down	433.242	6.63222	1	0	-	Unknown	-	-	-	1	Cilazapril	HMDB0015433	0	-	-
neg-M433T444	1.64064e+06	2.86352e+06	1.05044e+06	1.18599e+06	1.45413e+06	1.42018e+06	812350	446348	529665	405141	619480	520557	0.346705	0.000232642	0.0021645	0.047694	0.0901643	1	1	1	1.57122	0.117519	down	433.369	7.39433	1	0	-	Unknown	-	-	-	0	-	-	2	6-Deoxoteasterone;6-Deoxotyphasterol	C15799;C15801
neg-M433T533	407816	179433	408446	390050	69760.3	236344	1.36295e+06	1.43024e+06	1.34604e+06	542086	544682	377913	3.3123	0.00857717	0.0151515	0.154665	0.169062	0.916667	0.722222	1	2.11238	0.121774	up	433.333	8.88388	1	0	-	Unknown	-	-	-	3	3a,7a-Dihydroxycoprostanic acid;3a,7a,12a-Trihydroxy-5b-cholestan-26-al;3alpha,7alpha,24(S)-trihydroxy-5beta-cholestan-27-al	HMDB0000359;HMDB0003533;HMDB0062208	2	3alpha,7alpha,12alpha-Trihydroxy-5beta-cholestan-26-al;3alpha,7alpha-Dihydroxy-5beta-cholestanate	C01301;C04554
neg-M433T588	36088.3	132631	78278.7	122172	104006	35284.8	627651	333589	1.07375e+06	84936.5	249574	305404	5.26079	0.00656998	0.0151515	0.143206	0.169062	0.916667	0.666667	1	2.20017	0.246396	up	433.237	9.8066	1	0	-	Unknown	-	-	-	2	LysoPA(0:0/18:2(9Z,12Z));LysoPA(18:2(9Z,12Z)/0:0)	HMDB0007852;HMDB0007856	1	Oleoylglycerone_phosphate	C03630
neg-M433T85	40237.1	21248.6	93508.8	52431.7	191259	59898.2	203837	531488	77406.5	137655	148622	216297	2.86819	0.020553	0.025974	0.208094	0.208806	0.888889	0.666667	1	1.77938	0.296892	up	433.101	1.42001	1	0	-	Unknown	-	-	-	10	[5-hydroxy-7-methoxy-2,2-dimethyl-6-(3-phenylprop-2-enoyl)-3,4-dihydro-2H-1-benzopyran-4-yl]oxidanesulfonic acid;{2-hydroxy-5-[3-(5-methoxy-2,2-dimethyl-2H-chromen-6-yl)propanoyl]phenyl}oxidanesulfonic acid;{4-[3-(7-hydroxy-5-methoxy-2,2-dimethyl-2H-chromen-6-yl)propanoyl]phenyl}oxidanesulfonic acid;(4-{3-[2-(hydroxymethyl)-5-methoxy-2-methyl-2H-chromen-6-yl]propanoyl}phenyl)oxidanesulfonic acid;…	HMDB0125833;HMDB0125889;HMDB0125893;HMDB0125898;HMDB0125899;HMDB0125901;HMDB0125902;HMDB0125911;HMDB0133812;HMDB0135867	1	LDS-751	C11601
neg-M434T213	391989	723152	696442	1.06917e+06	2.40737e+06	1.61455e+06	2.19437e+06	909134	2.43001e+06	2.96715e+06	6.49576e+06	3.81213e+06	2.72482	0.0227086	0.025974	0.21692	0.208806	0.888889	0.638889	1	1.68131	0.0641118	up	434.23	3.54749	1	0	-	Unknown	-	-	-	6	Paxilline;14alpha-Hydroxy-4beta-deoxypaxilline;PA(22:4(7Z,10Z,13Z,16Z)/22:5(4Z,7Z,10Z,13Z,16Z));PA(22:4(7Z,10Z,13Z,16Z)/22:5(7Z,10Z,13Z,16Z,19Z));PA(22:5(4Z,7Z,10Z,13Z,16Z)/22:4(7Z,10Z,13Z,16Z));PA(22:5(7Z,10Z,13Z,16Z,19Z)/22:4(7Z,10Z,13Z,16Z))	HMDB0030323;HMDB0040979;HMDB0115344;HMDB0115345;HMDB0115370;HMDB0115395	2	Ancistrobrevine_A;Paxilline	C12342;C13782
neg-M434T252	5.18548e+06	1.74828e+07	9.92086e+06	6.06204e+06	2.93929e+06	2.73829e+06	2.66718e+06	4.02753e+06	2.66461e+06	1.67739e+06	2.46844e+06	2.97012e+06	0.371661	0.0393658	0.025974	0.268031	0.208806	0.888889	0.666667	1	1.31911	0.203653	down	434.194	4.20371	1	0	-	Unknown	-	-	-	2	Nimodipine;PGP(16:1(9Z)/16:1(9Z))	HMDB0014537;HMDB0013488	2	Cryogenine;Nimodipine	C10585;C07267
neg-M434T394	7.94113e+06	2.55251e+06	3.09405e+06	5.23871e+06	9.95161e+06	1.86813e+06	2.82986e+06	1.73372e+06	1.16228e+06	2.22231e+06	1.50615e+06	2.21015e+06	0.380618	0.0272257	0.025974	0.232378	0.208806	0.888889	0.611111	1	1.60042	0.0767114	down	434.3	6.57403	0	0	-	Unknown	-	-	-	0	-	-	0	-	-
neg-M434T444_2	521975	811878	596203	222084	416068	362099	187976	18011.3	354965	21277.2	125778	104673	0.277336	0.0164716	0.004329	0.193489	0.106414	0.972222	0.888889	1	2.04106	0.222942	down	434.373	7.39212	0	0	-	Unknown	-	-	-	0	-	-	0	-	-
neg-M435T100	2.39195e+06	4.52252e+06	2.75261e+06	2.36006e+06	3.71051e+06	2.62026e+06	1.50716e+06	568035	1.9053e+06	759024	308176	2.00677e+06	0.384273	0.012531	0.0021645	0.174713	0.0901643	1	1	1	1.72533	0.267137	down	435.011	1.67445	0	0	-	Unknown	-	-	-	0	-	-	0	-	-
[truncated: 2,567 more rows]
