# Supplementary material for: Integrating 16S rRNA Sequencing, Microflora Metabolism, and Network Pharmacology to Investigate the Mechanism of SBL in Alleviating HDM-Induced Allergic Rhinitis
Source: Int J Mol Sci. 2024 Aug 8;25(16):8655. doi: 10.3390/ijms25168655 (PMC11354307; doi:10.3390/ijms25168655)
Supplement: Supplementary file 1 [file ijms-25-08655-s001.zip › Supplementary File S2.xlsx]

## Sheet: sbl2_hdm2.significant
ID	HDM-1	HDM-2	HDM-3	HDM-4	HDM-5	HDM-6	SBL-1	SBL-2	SBL-3	SBL-4	SBL-5	SBL-6	ratio	t.test_p.value	wilcox.test_p.value	t.test_p.value_BHcorrect	wilcox.test_p.value_BHcorrect	roc	lowROC	upROC	VIP	cv	regulated	MZ	RT	IsAnnotated	IsMS2ident	MS2Metabolite	MS2superclass	MS2class	MS2hmdb	MS2kegg	NumberMS1hmdb	MS1hmdbName	MS1hmdbID	NumberMS1kegg	MS1keggName	MS1keggID
neg-M1022T296	1.30956e+06	165527	546662	452132	1.0401e+06	279984	2.13451e+06	1.97054e+06	476714	2.84606e+06	1.73124e+06	2.16685e+06	2.98524	0.0155706	0.0151515	0.193957	0.170653	0.916667	0.722222	1	1.95215	0.0986647	up	1021.58	4.94157	0	0	-	Unknown	-	-	-	0	-	-	0	-	-
neg-M1023T296	630052	229716	477552	275962	659902	32666.8	984981	1.1697e+06	446794	1.81701e+06	1.07786e+06	1.243e+06	2.92272	0.0325647	0.0151515	0.251328	0.170653	0.916667	0.693056	1	2.16724	0.241269	up	1022.58	4.93875	1	0	-	Unknown	-	-	-	20	CDP-DG(a-13:0/i-24:0);CDP-DG(a-15:0/i-22:0);CDP-DG(a-17:0/i-20:0);CDP-DG(a-21:0/i-16:0);CDP-DG(a-25:0/i-12:0);CDP-DG(i-12:0/a-25:0);CDP-DG(i-13:0/i-24:0);CDP-DG(i-15:0/i-22:0);CDP-DG(i-16:0/a-21:0);CDP-DG(i-16:0/i-21:0);CDP-DG(i-17:0/i-20:0);CDP-DG(i-18:0/i-19:0);CDP-DG(i-19:0/i-18:0);CDP-DG(i-20:0/a-17:0);CDP-DG(i-21:0/i-16:0);CDP-DG(i-22:0/a-15:0);CDP-DG(i-22:0/i-15:0);CDP-DG(i-24:0/a-13:0);CDP…	HMDB0116079;HMDB0116096;HMDB0116111;HMDB0116125;HMDB0116139;HMDB0116156;HMDB0116186;HMDB0116221;HMDB0116227;HMDB0116238;HMDB0116255;HMDB0116272;HMDB0116289;HMDB0116298;HMDB0116322;HMDB0116332;HMDB0116339;HMDB0116349;HMDB0116355;HMDB0116367	0	-	-
neg-M102T46	9.65917e+07	1.03633e+08	1.79561e+08	6.48016e+07	1.71983e+07	8.2208e+07	4.31107e+06	6.43943e+06	1.9581e+07	2.59545e+07	1.99928e+07	3.87546e+07	0.211461	0.00706222	0.025974	0.151494	0.212937	0.888889	0.666667	1	2.58704	0.0908081	down	102.055	0.773568	1	1	L-3-Aminobutyric acid	Unknown	-	NA	NA	0	-	-	0	-	-
neg-M102T54	3.22215e+06	6.95173e+06	3.20485e+06	2.68817e+06	5.23209e+06	7.6873e+06	1.59194e+06	1.64717e+06	4.23641e+06	1.80314e+06	2.95602e+06	1.87036e+06	0.486611	0.0154467	0.025974	0.19343	0.212937	0.888889	0.666667	1	1.38243	0.371799	down	102.027	0.891684	0	0	-	Unknown	-	-	-	0	-	-	0	-	-
neg-M103T47	3.71383e+06	3.69855e+06	6.78498e+06	2.44563e+06	600947	2.98711e+06	332708	127534	691211	1.11028e+06	693588	1.08189e+06	0.199555	0.00663632	0.025974	0.148559	0.212937	0.888889	0.622917	1	2.5278	0.134763	down	103.058	0.780177	1	0	-	Unknown	-	-	-	5	1-Pentanethiol;Isopentyl mercaptan;2-Methyl-1-butanethiol;3-Methyl-2-butanethiol;(卤)-2-Pentanethiol	HMDB0032457;HMDB0033902;HMDB0035418;HMDB0036180;HMDB0041010	0	-	-
neg-M103T48	3.43768e+07	2.03689e+07	3.56015e+07	1.36694e+07	1.41474e+07	1.36685e+07	4.3662e+06	5.24874e+06	9.46918e+06	1.47537e+07	1.10214e+07	1.53952e+07	0.457053	0.0187593	0.0649351	0.206529	0.312216	0.833333	0.555556	1	1.61316	0.07948	down	103.002	0.795378	0	0	-	Unknown	-	-	-	0	-	-	0	-	-
neg-M104T44	8.17274e+07	1.10878e+08	1.40084e+08	6.34097e+07	2.58682e+07	5.10501e+07	9.98526e+06	1.3792e+07	2.92699e+07	4.03622e+07	2.46012e+07	4.22455e+07	0.338796	0.0106004	0.0151515	0.171734	0.170653	0.916667	0.722222	1	2.18214	0.0418937	down	104.034	0.732683	1	1	L-Serine	Organic acids and derivatives	Carboxylic acids and derivatives	HMDB00187	C00065	0	-	-	0	-	-
neg-M105T44_1	672532	455024	330300	3.0121e+06	941347	147838	4.11235e+06	7.52895e+06	5.54624e+06	2.2661e+06	5.03791e+06	1.44028e+06	4.66472	0.00497214	0.00865801	0.136364	0.143597	0.944444	0.75	1	2.65227	0.119611	up	104.953	0.727248	0	0	-	Unknown	-	-	-	0	-	-	0	-	-
neg-M109T218	1.11952e+06	1.13973e+06	1.68949e+06	230809	2.88975e+06	214594	1.65013e+06	1.79357e+06	3.02016e+06	8.48662e+06	3.621e+06	1.32054e+07	4.36263	0.0192285	0.0151515	0.207978	0.170653	0.916667	0.694444	1	2.52614	0.275122	up	109.028	3.6349	1	0	-	Unknown	-	-	-	0	-	-	1	N-Methyl-N,4-dinitrosoaniline	C19452
neg-M109T45	403054	1.73809e+06	34267.3	3.70061e+06	1.24336e+06	45233	3.25217e+06	3.7853e+06	6.83791e+06	3.47712e+06	4.93336e+06	4.85297e+06	3.7879	0.0314496	0.00865801	0.248532	0.143597	0.944444	0.777778	1	2.96183	0.0515361	up	108.901	0.753867	0	0	-	Unknown	-	-	-	0	-	-	0	-	-
neg-M110T43	799146	1.91187e+06	1.653e+06	1.03122e+06	654530	906601	243517	438342	284640	790814	477228	678709	0.418789	0.00630235	0.00865801	0.145914	0.143597	0.944444	0.75	1	1.67179	0.118685	down	110.071	0.713556	0	0	-	Unknown	-	-	-	0	-	-	0	-	-
neg-M111T425	3.75121e+07	4.61503e+07	3.68982e+07	1.55282e+07	4.34708e+07	1.25879e+07	1.53066e+07	1.61884e+07	9.88508e+06	1.38977e+07	1.28516e+07	1.79843e+07	0.448164	0.0265257	0.0930736	0.232995	0.368115	0.805556	0.5	1	1.4664	0.40528	down	110.975	7.09026	1	0	-	Unknown	-	-	-	1	3-Sulfopyruvic acid	HMDB0004045	1	3-Sulfopyruvate	C05528
neg-M113T45	1.51547e+06	1.67065e+06	722196	688618	700625	595412	250984	264928	654130	237959	307398	362277	0.352568	0.00176624	0.004329	0.105726	0.120946	0.972222	0.888889	1	1.55382	0.142158	down	112.895	0.748529	0	0	-	Unknown	-	-	-	0	-	-	0	-	-
neg-M113T47	4.00534e+06	3.43608e+06	9.23049e+06	4.09257e+06	1.89233e+06	2.66201e+06	688710	974940	2.29585e+06	1.89645e+06	729452	1.93444e+06	0.336503	0.00586222	0.0151515	0.142985	0.170653	0.916667	0.666667	1	1.15777	0.208288	down	113.034	0.79074	0	0	-	Unknown	-	-	-	0	-	-	0	-	-
neg-M113T48	2.50358e+08	1.64373e+08	2.68838e+08	9.27834e+07	1.09026e+08	9.85294e+07	4.76118e+07	3.8412e+07	7.0983e+07	1.25194e+08	7.02408e+07	1.21618e+08	0.481814	0.0242325	0.0649351	0.226	0.312216	0.833333	0.555556	1	1.56826	0.0373022	down	113.023	0.799449	0	0	-	Unknown	-	-	-	0	-	-	0	-	-
neg-M117T89	6.42985e+08	6.33506e+08	5.87965e+08	6.27447e+08	1.62613e+08	1.73511e+08	1.50015e+08	1.09456e+08	1.18643e+08	2.20221e+08	7.20467e+07	3.80642e+08	0.371646	0.0232424	0.025974	0.222517	0.212937	0.888889	0.666667	1	1.53474	0.0561813	down	117.018	1.482	1	1	Succinic acid	Organic acids and derivatives	Carboxylic acids and derivatives	HMDB0000254	C00042	7	3-methoxy-3-oxopropanoic acid;Methylmalonic acid;Succinic acid;Erythrono-1,4-lactone;Threonolactone;4-Hydroxy-2-oxobutanoic acid;xi-3-Hydroxy-2-oxobutanoic acid	HMDB0130020;HMDB0000202;HMDB0000254;HMDB0000349;HMDB0000940;HMDB0031204;HMDB0039324	3	Succinate;Methylmalonate;Methyl_oxalate	C00042;C02170;C10900
neg-M118T89	2.77362e+07	2.80281e+07	2.54985e+07	2.76099e+07	7.25647e+06	7.18668e+06	6.15419e+06	4.51826e+06	4.70012e+06	9.23985e+06	3.69267e+06	1.58212e+07	0.357832	0.0196297	0.025974	0.209495	0.212937	0.888889	0.666667	1	1.56455	0.0507217	down	118.022	1.48282	0	0	-	Unknown	-	-	-	0	-	-	0	-	-
neg-M119T49	1.92093e+06	3.259e+06	1.71156e+06	1.34207e+06	1.53411e+06	2.06147e+06	5.72951e+07	5.28451e+07	1.47733e+08	1.43002e+06	1.12895e+08	1.21851e+08	41.7654	0.00612446	0.0411255	0.144551	0.259392	0.861111	0.5	1	3.37671	0.257548	up	118.997	0.819885	1	0	-	Unknown	-	-	-	2	Hydroxypropanedioic acid;Capillin	HMDB0035227;HMDB0032867	2	Dibenzofuran;Capillin	C07729;C08398
neg-M120T45	184510	159656	51346.3	561933	738179	69886.7	1.1417e+06	1.94892e+06	2.14891e+06	705813	1.83969e+06	604598	4.75196	0.00561835	0.00865801	0.141443	0.143597	0.944444	0.777778	1	2.81405	0.249914	up	119.946	0.744858	0	0	-	Unknown	-	-	-	0	-	-	0	-	-
neg-M122T44_1	31279.8	61439.7	160016	197765	233671	19259.7	404562	586073	534387	186747	597870	206958	3.57761	0.0131248	0.0151515	0.182789	0.170653	0.916667	0.666667	1	2.18076	0.385455	up	121.943	0.737748	0	0	-	Unknown	-	-	-	0	-	-	0	-	-
neg-M123T202	784299	885272	750237	1.05995e+06	1.28503e+06	470745	1.55688e+06	1.22131e+06	1.86737e+06	4.35273e+06	1.6612e+06	3.84512e+06	2.77042	0.00499071	0.004329	0.136364	0.120946	0.972222	0.833333	1	1.73722	0.291695	up	123.08	3.37378	1	0	-	Unknown	-	-	-	10	2,3-Dimethyl-2-cyclohexen-1-one;6-Methyl-3,5-heptadien-2-one;(E,E)-2,4-Octadienal;trans, trans-3,5-Octadien-2-one;1,5-Octadien-3-one;2-Isopropyl-5-methylfuran;(E,E)-2,6-Octadienal;3,5,5-Trimethyl-2-cyclopenten-1-one;2-Butylfuran;Methyl-1-cyclopenten-1-yl)-ethanone	HMDB0031414;HMDB0031582;HMDB0031686;HMDB0032446;HMDB0032447;HMDB0033238;HMDB0039844;HMDB0040246;HMDB0040272;HMDB0061898	0	-	-
neg-M124T226	479072	425977	474031	683158	370894	443887	1.20688e+06	583445	2.28951e+06	813212	1.10731e+06	619469	2.30093	0.0145685	0.00865801	0.189615	0.143597	0.944444	0.777778	1	1.57226	0.17484	up	124.076	3.76985	1	0	-	Unknown	-	-	-	12	6-Acetyl-1,2,3,4-tetrahydropyridine;3,4-Dihydro-5-propanoyl-2H-pyrrole;2-Methyl-4-propyloxazole;4-Methyl-2-propyloxazole;2-Methyl-5-propyloxazole;5-Methyl-2-propyloxazole;2-Ethyl-4,5-dimethyloxazole;4-Ethyl-2,5-dimethyloxazole;5-Ethyl-2,4-dimethyloxazole;4-Butyloxazole;5-Butyloxazole;2-Ethyl-5-imino-1-cyclopenten-1-ol	HMDB0030345;HMDB0034883;HMDB0037853;HMDB0037854;HMDB0037860;HMDB0037861;HMDB0037865;HMDB0037866;HMDB0037867;HMDB0038288;HMDB0038289;HMDB0039583	0	-	-
neg-M124T426	4.70787e+07	9.25006e+07	3.94003e+07	3.53651e+07	8.83043e+07	4.17458e+07	2.67715e+07	2.92071e+07	2.29379e+07	3.15075e+07	2.64833e+07	3.31268e+07	0.493719	0.0127448	0.0021645	0.181468	0.0988242	1	1	1	1.43437	0.298766	down	124.006	7.09427	1	1	Taurine	Organic acids and derivatives	Organic sulfonic acids and derivatives	HMDB0000251	C00245	5	Taurine;4-Oxo-4-(3-pyridyl)-butanamide;BOX B;BOX A;Phenacemide	HMDB0000251;HMDB0001267;HMDB0004145;HMDB0004146;HMDB0015253	2	Taurine;Phenacemide	C00245;C07428
neg-M125T45	1.76938e+07	4.23663e+06	4.58152e+06	2.50692e+06	804859	7.9403e+06	912022	1.33732e+06	883302	2.17682e+06	593235	1.81371e+06	0.204332	0.0295796	0.0411255	0.241608	0.259392	0.861111	0.539583	1	1.84262	0.0606543	down	125.01	0.751812	1	1	2-Hydroxyethanesulfonate	Organic acids and derivatives	Organic sulfonic acids and derivatives	HMDB0003903	C05123	0	-	-	0	-	-
neg-M128T46	5.12128e+08	5.42091e+08	9.40108e+08	3.54176e+08	9.81082e+07	4.30569e+08	2.76899e+07	3.73674e+07	1.10858e+08	1.34719e+08	1.12222e+08	1.94845e+08	0.21469	0.00546388	0.025974	0.139345	0.212937	0.888889	0.583333	1	2.56336	0.0916378	down	128.034	0.77314	1	1	dimethadione	Organoheterocyclic compounds	Azolidines	HMDB0061093	null	8	(3R,5S)-1-pyrroline-3-hydroxy-5-carboxylic Acid;Pyroglutamic acid;Pyrrolidonecarboxylic acid;Pyrroline hydroxycarboxylic acid;N-Acryloylglycine;1-Pyrroline-4-hydroxy-2-carboxylate;5-Oxoprolinate;dimethadione	HMDB0062585;HMDB0000267;HMDB0000805;HMDB0001369;HMDB0001843;HMDB0002234;HMDB0060262;HMDB0061093	6	4-Oxoproline;Pidolic_acid;5-Oxo-D-proline;L-1-Pyrroline-3-hydroxy-5-carboxylate;1-Pyrroline-4-hydroxy-2-carboxylate;2-Furoate	C01877;C01879;C02237;C04281;C04282;C01546
neg-M129T47	2.50677e+07	2.79289e+07	4.70754e+07	1.81047e+07	4.71291e+06	2.14579e+07	1.01538e+06	1.88432e+06	5.44122e+06	6.19698e+06	5.70064e+06	9.22905e+06	0.204143	0.00588091	0.025974	0.142985	0.212937	0.888889	0.666667	1	2.64191	0.0884816	down	129.038	0.789871	1	1	Citraconic acid	Lipids and lipid-like molecules	Fatty Acyls	HMDB0000634	C02226	4	2-[(Methylthio)methyl]-2-butenal;S-2-Propenyl propanethioate;2-Ethyldihydro-3(2H)-thiophenone;9H-Carbazole-3-carboxaldehyde	HMDB0031370;HMDB0037493;HMDB0040238;HMDB0029743	2	Pyridarone;Acridone	C14591;C20142
neg-M130T46	3.22122e+06	3.28765e+06	4.30495e+06	2.01877e+06	2.05752e+06	2.63617e+06	786019	998135	1.68245e+06	389327	611513	428840	0.279368	0.000761879	0.0021645	0.0842049	0.0988242	1	1	1	2.40011	0.11632	down	130.039	0.773277	1	0	-	Unknown	-	-	-	1	N-carbamoyl-beta-alaninate	HMDB0062812	1	2-(Octylthio)ethanol	C18863
neg-M130T52	2.13944e+06	5.86535e+06	3.48535e+06	1.70849e+06	1.69715e+06	3.7538e+06	1.02752e+06	676726	882966	875272	1.22038e+06	557924	0.281014	0.000965159	0.0021645	0.0898918	0.0988242	1	1	1	1.94245	0.357059	down	130.022	0.870322	0	0	-	Unknown	-	-	-	0	-	-	0	-	-
neg-M130T99	6.52143e+07	8.85915e+07	1.38072e+08	9.92635e+07	2.39591e+07	3.10311e+07	2.79766e+07	3.84761e+07	2.58068e+07	3.79566e+07	1.2902e+07	4.00267e+07	0.410518	0.0450692	0.132035	0.28451	0.429897	0.777778	0.444444	1	1.57096	0.165582	down	130.086	1.65528	1	1	(??)-erythro-Isoleucine	Unknown	Unknown	-	-	31	L-Isoleucine;L-Alloisoleucine;L-Leucine;L-Norleucine;Aminocaproic acid;Beta-Leucine;D-Leucine;3-Aminocaproic acid;(卤)-erythro-Isoleucine;6-Deoxyfagomine;N-(2-Hydroxyethyl)-morpholine;N-methylvaline;3,3,5-triiodo-L-thyronine-beta-D-glucuronoside;Delta-Hexanolactone;Gamma-Caprolactone;trans-Hex-2-enoic acid;Allyl propionate;2-Methyl-4-pentenoic acid;2,3-Hexanedione;3,4-Hexanedione;3-Hexenoic acid;4…	HMDB0000172;HMDB0000557;HMDB0000687;HMDB0001645;HMDB0001901;HMDB0003640;HMDB0013773;HMDB0029168;HMDB0033923;HMDB0036382;HMDB0060650;HMDB0061716;HMDB0062203;HMDB0000453;HMDB0003843;HMDB0010719;HMDB0029487;HMDB0031158;HMDB0031491;HMDB0031492;HMDB0031501;HMDB0031559;HMDB0031560;HMDB0031561;HMDB0031562;HMDB0032490;HMDB0033568;HMDB0039581;HMDB0040328;HMDB0060476;HMDB0061929	16	L-Leucine;L-Isoleucine;D-Leucine;L-Norleucine;6-Aminohexanoate;(3R)-beta-Leucine;D-Isoleucine;beta-Alaninebetaine;Isoleucine;Leucine;N,N-Diethylglycine;D-allo-Isoleucine;L-allo-Isoleucine;2-Hydroxycyclohexan-1-one;epsilon-Caprolactone;3-Hydroxycyclohexanone	C00123;C00407;C01570;C01933;C02378;C02486;C06418;C08263;C16434;C16439;C16647;C21092;C21096;C01147;C01880;C03228
neg-M131T146	2.93661e+07	3.79638e+07	4.02133e+07	2.04102e+07	1.57242e+07	3.02986e+07	1.28673e+07	8.82428e+06	1.51456e+07	1.9188e+07	1.18425e+07	1.079e+07	0.452118	0.00226928	0.004329	0.111481	0.120946	0.972222	0.833333	1	1.49582	0.310524	down	131.034	2.43342	1	1	Dimethylmalonic acid	Organic acids and derivatives	Carboxylic acids and derivatives	HMDB0002001	null	0	-	-	0	-	-
neg-M131T95	631196	808045	733913	823816	7.53813e+06	1.67581e+06	515062	165255	306681	536666	639401	677020	0.232586	0.0412699	0.00865801	0.273808	0.143597	0.944444	0.763194	1	1.7998	0.204548	down	131.053	1.58016	1	0	-	Unknown	-	-	-	5	4-Mercapto-4-methyl-2-pentanone;2,5-Dimethyl-3-mercaptotetrahydrofuran;4-(Methylthio)-2-pentanone;3-Mercapto-2-methylpentanal;S-Methyl 3-methylthiobutyrate	HMDB0031519;HMDB0032237;HMDB0032430;HMDB0035176;HMDB0039843	0	-	-
neg-M132T45	1.11506e+08	6.80339e+08	4.85735e+08	2.13624e+08	8.91762e+06	3.39769e+07	3.73532e+06	3.50115e+06	1.65402e+07	2.97258e+07	1.34997e+07	8.51094e+07	0.0991538	0.0323351	0.0411255	0.250775	0.259392	0.861111	0.583333	1	2.74022	0.0469358	down	132.029	0.756082	1	1	Aspartate	Organic acids and derivatives	Carboxylic acids and derivatives	HMDB0000191	C00049	6	1-deoxy-1-(N6-lysino)-D-fructose;L-Aspartic acid;D-Aspartic acid;Iminodiacetic acid;Fumaric acid;Maleic acid	HMDB0062186;HMDB0000191;HMDB0006483;HMDB0011753;HMDB0000134;HMDB0000176	7	L-Aspartate;D-Aspartate;Aspartate;Iminodiacetate;Fumarate;Maleic_acid;Formylpyruvate	C00049;C00402;C16433;C19911;C00122;C01384;C02150
neg-M133T85_2	4.29009e+06	4.91072e+06	5.29916e+06	5.88243e+06	7.99378e+06	2.24529e+06	4.27971e+07	1.07056e+08	2.72039e+07	8.88634e+06	6.07016e+06	1.33091e+07	6.70517	0.017178	0.004329	0.199741	0.120946	0.972222	0.888889	1	1.99276	0.142293	up	133.05	1.41857	1	1	2,3-Dihydroxyvaleric acid	Lipids and lipid-like molecules	Fatty Acyls	HMDB0000421	null	7	3-hydroxy-2-(hydroxymethyl)-2-methylpropanoic acid;2,3-Dihydroxyvaleric acid;1-Deoxy-D-xylulose;Deoxyribose;(R)-2,3-Dihydroxy-isovalerate;(R)-glycerol 1-acetate;2,3-Dihydroxy-2-methylbutanoic acid	HMDB0127615;HMDB0000421;HMDB0001292;HMDB0003224;HMDB0012141;HMDB0012485;HMDB0029576	6	Deoxyribose;2-Deoxy-L-arabinose;2,3-Dihydroxy-3-methylbutanoate;(R)-2,3-Dihydroxy-3-methylbutanoate;1-Deoxy-D-xylulose;2-Deoxy-alpha-D-ribopyranose	C01801;C02783;C04039;C04272;C06257;C08347
neg-M135T53_1	4.08455e+06	2.09762e+06	3.66098e+06	2.25793e+07	1.45219e+06	5.1234e+07	357492	1.00777e+06	1.38412e+06	1.94658e+06	769738	3.73059e+06	0.108054	0.038018	0.025974	0.264981	0.212937	0.888889	0.666667	1	1.89121	0.0868114	down	135.029	0.885639	1	1	Hypoxanthine	Organoheterocyclic compounds	Imidazopyrimidines	HMDB0000157	C00262	5	Erythronic acid;Threonic acid;L-threonic Acid;2-(2-Methylpropoxy)naphthalene;(2Z)-2-(phenylmethylidene)hept-6-enal	HMDB0000613;HMDB0000943;HMDB0062620;HMDB0035076;HMDB0133163	1	Threonate	C01620
neg-M135T549_2	2.19672e+07	1.0282e+07	2.02037e+07	3.7303e+07	4.07441e+07	1.5139e+07	6.51983e+06	9.72145e+06	2.80729e+06	6.68674e+06	1.18487e+07	5.713e+06	0.29729	0.00237576	0.004329	0.113069	0.120946	0.972222	0.888889	1	2.07826	0.324879	down	135.03	9.15587	1	0	-	Unknown	-	-	-	10	Erythronic acid;Threonic acid;L-threonic Acid;1-Pentanesulfenothioic acid;Ethyl propyl disulfide;Ethyl isopropyl disulfide;Hypoxanthine;Allopurinol;2-(2-Methylpropoxy)naphthalene;(2Z)-2-(phenylmethylidene)hept-6-enal	HMDB0000613;HMDB0000943;HMDB0062620;HMDB0031160;HMDB0033053;HMDB0033054;HMDB0000157;HMDB0014581;HMDB0035076;HMDB0133163	2	Threonate;Hypoxanthine	C01620;C00262
neg-M136T182	1.18886e+06	1.35434e+06	2.37291e+06	1.61491e+06	827489	930929	2.53665e+06	2.97087e+06	4.65793e+06	6.9593e+06	3.07312e+06	1.11072e+07	3.7765	0.00183042	0.0021645	0.106995	0.0988242	1	1	1	2.70076	0.0806294	up	136.076	3.03328	1	1	2-Acetyl-1-ethylpyrrole	Organic oxygen compounds	Organooxygen compounds	HMDB0029759	null	18	Tyramine;2-Hydroxyphenethylamine;Dimethylaniline-N-oxide;m-Tyramine;2-Acetyl-1-ethylpyrrole;1,2,3,4,5,6-Hexahydro-7H-cyclopenta[b]pyridin-7-one;(卤)-2-(2-Furanyl)pyrrolidine;4-Hydroxy-2,6-dimethylaniline;4-Hydroxystyrene;Phenylacetaldehyde;2,3-Dihydrobenzofuran;2-Methylbenzaldehyde;3-Methylbenzaldehyde;4-Methylbenzaldehyde;Acetophenone;Lentialexin;Styrene Oxide;3-ethenylphenol	HMDB0000306;HMDB0001065;HMDB0001466;HMDB0004989;HMDB0029759;HMDB0039657;HMDB0040059;HMDB0060681;HMDB0004072;HMDB0006236;HMDB0013815;HMDB0029636;HMDB0029637;HMDB0029638;HMDB0033910;HMDB0038997;HMDB0062765;HMDB0124943	16	Tyramine;N,N-Dimethylaniline_N-oxide;Phenylethanolamine;1-(p-Hydroxyphenyl)ethylamine;4-Hydroxy-2,6-dimethylaniline;Methyridine;para-Cresidine;meta-Cresidine;Phenylacetaldehyde;Styrene_oxide;4-Hydroxystyrene;p-Tolualdehyde;Acetophenone;3-Methylbenzaldehyde;2-Methylbenzaldehyde;(S)-2-Phenyloxirane	C00483;C01183;C02735;C03473;C16570;C18396;C19216;C19376;C00601;C02083;C05627;C06758;C07113;C07209;C07214;C20782
neg-M139T44	177042	452127	166518	244289	2.03427e+06	1.14878e+06	9.88991e+06	1.09554e+07	3.41073e+06	1.2362e+06	1.58531e+06	1.70335e+06	6.81525	0.00609537	0.0151515	0.144551	0.170653	0.916667	0.722222	1	2.33178	0.281177	up	138.92	0.737012	0	0	-	Unknown	-	-	-	0	-	-	0	-	-
neg-M139T51	5.5722e+07	2.63117e+07	1.32125e+07	2.85689e+07	3.85526e+07	1.64751e+07	1.16505e+06	3.10301e+06	6.70206e+06	3.61641e+07	6.83838e+06	9.60323e+06	0.355484	0.0258439	0.025974	0.231134	0.212937	0.888889	0.666667	1	2.5092	0.0526607	down	138.97	0.843077	1	0	-	Unknown	-	-	-	2	(Z)-Methyl 3-(methylsulfinyl)-1-propenyl disulfide;(Z)-Methyl 3-(methylsulfinyl)-1-propenyl disulfide	HMDB0032124;HMDB0032124	0	-	-
neg-M139T75	5.95857e+06	1.79568e+06	1.522e+06	6.67013e+06	2.4928e+06	2.16598e+06	1.49216e+06	1.15469e+06	1.46829e+06	2.33025e+06	1.39223e+06	751503	0.416843	0.0335926	0.0151515	0.25317	0.170653	0.916667	0.722222	1	1.70452	0.122069	down	139.039	1.2499	1	0	-	Unknown	-	-	-	0	-	-	3	Methyl_nigakinone;1-(4-Hydroxyphenylazo)-naphthalene-2,6-diol;1-(3,4-Dihydroxyphenylazo)-2-naphthol	C16996;C20282;C20283
neg-M141T44	800161	38736.7	840467	189437	1.59259e+06	885441	7.23586e+06	8.23363e+06	2.59688e+06	778978	1.12917e+06	1.317e+06	4.89816	0.0373102	0.0649351	0.263464	0.312216	0.833333	0.56875	1	2.22335	0.296574	up	140.917	0.73815	1	0	-	Unknown	-	-	-	1	Arsenate	HMDB0012190	1	Arsenic_acid	C01478
neg-M143T47	4.32026e+07	4.92411e+07	5.3887e+07	1.65918e+07	2.14324e+07	1.93814e+07	7.02428e+06	6.43175e+06	1.33802e+07	2.46781e+07	1.24042e+07	2.71449e+07	0.446967	0.027865	0.0649351	0.237186	0.312216	0.833333	0.555556	1	1.57591	0.0790526	down	143.034	0.790383	1	0	-	Unknown	-	-	-	9	3-Hexenedioic acid;3-Methylglutaconic acid;(E)-2-Methylglutaconic acid;trans-2-Hexenedioic acid;3-Hydroxyadipic acid 3,6-lactone;Dimethyl fumarate;Maleic acid homopolymer;Ethyl hydrogen fumarate;(R)-2-Amino-N-(2,2,4,4-tetramethyl-3-thietanyl)propanamide	HMDB0000393;HMDB0000522;HMDB0002266;HMDB0013311;HMDB0029171;HMDB0031257;HMDB0036232;HMDB0040207;HMDB0034910	8	2,3-Dimethylmaleate;Triacetate;Methylitaconate;2-Methyleneglutarate;2-Hydroxy-2-(hydroxymethyl)-2H-pyran-3(6H)-one;1,5-Anhydro-4-deoxy-D-glycero-hex-3-en-2-ulose;1,5-Anhydro-4-deoxy-D-glycero-hex-1-en-3-ulose;cis-(Homo)3-aconitate	C00922;C01757;C02295;C02930;C19821;C19822;C19826;C20582
neg-M143T79	471331	1.33146e+06	608800	392585	775256	796113	1.27787e+06	2.99821e+06	2.30259e+06	885473	1.26528e+06	753085	2.16716	0.0276001	0.0649351	0.236525	0.312216	0.833333	0.56875	1	1.45661	0.363486	up	143.053	1.3115	1	0	-	Unknown	-	-	-	1	S-(3-Methyl-2-butenyl) ethanethioate	HMDB0031698	1	alpha-EMTBL	C13720
neg-M144T53	1.60741e+07	2.99868e+07	3.04606e+07	3.39165e+07	1.36955e+07	8.03029e+06	4.63665e+06	6.02769e+06	9.64012e+06	9.16947e+06	8.37862e+06	1.43237e+07	0.394784	0.013644	0.0411255	0.185234	0.259392	0.861111	0.555556	1	1.5266	0.0365361	down	144.029	0.879062	0	0	-	Unknown	-	-	-	0	-	-	0	-	-
neg-M145T42	7.21889e+06	1.29948e+07	8.64003e+06	7.71614e+06	4.45615e+06	1.48525e+07	2.24162e+06	2.564e+06	4.80981e+06	5.91627e+06	3.55559e+06	5.74016e+06	0.444311	0.00833246	0.0151515	0.158987	0.170653	0.916667	0.666667	1	1.49971	0.0301406	down	145.097	0.707938	1	0	-	Unknown	-	-	-	16	2,6-diaminohexanoic acid;L-Lysine;D-Lysine;(3S)-3,6-Diaminohexanoate;(3S,5S)-3,5-Diaminohexanoate;1-Piperidine carboxylic acid;Pipecolic acid;L-Pipecolic acid;N4-Acetylaminobutanal;D-Pipecolic acid;Vigabatrin;L-trans-4-Methyl-2-pyrrolidinecarboxylic acid;2-Pyrrolidineacetic acid;3-Acetamidobutanal;(2E)-Decenoyl-ACP;N-Methyl proline	HMDB0142894;HMDB0000182;HMDB0003405;HMDB0012114;HMDB0012115;HMDB0094697;HMDB0000070;HMDB0000716;HMDB0004226;HMDB0005960;HMDB0015212;HMDB0029435;HMDB0029444;HMDB0059649;HMDB0062225;HMDB0094696	12	L-Lysine;D-Lysine;(3S)-3,6-Diaminohexanoate;(3S,5S)-3,5-Diaminohexanoate;2,5-Diaminohexanoate;Lysine;(2R,3R)-3-Methylornithine;L-Pipecolate;1-Aminocyclopentanecarboxylate;N4-Acetylaminobutanal;Vigabatrin;trans-3-Aminocyclopentane-1-carboxylic_acid	C00047;C00739;C01142;C01186;C05161;C16440;C20277;C00408;C03969;C05936;C07500;C13696
neg-M145T45	2.20243e+08	4.32084e+08	6.04134e+08	2.8575e+08	4.74406e+07	4.68345e+07	2.2102e+07	3.30203e+07	3.22265e+07	7.75182e+07	3.29475e+07	1.17818e+08	0.192872	0.0254028	0.025974	0.230659	0.212937	0.888889	0.666667	1	2.36653	0.0608013	down	145.061	0.751838	1	1	L-Glutamine	Organic acids and derivatives	Carboxylic acids and derivatives	HMDB0000641	C00064	12	L-Glutamine;Ureidoisobutyric acid;D-Glutamine;Alanylglycine;(3R,5S)-1-pyrroline-3-hydroxy-5-carboxylic Acid;Pyroglutamic acid;Pyrrolidonecarboxylic acid;Pyrroline hydroxycarboxylic acid;N-Acryloylglycine;1-Pyrroline-4-hydroxy-2-carboxylate;5-Oxoprolinate;dimethadione	HMDB0000641;HMDB0002031;HMDB0003423;HMDB0006899;HMDB0062585;HMDB0000267;HMDB0000805;HMDB0001369;HMDB0001843;HMDB0002234;HMDB0060262;HMDB0061093	11	L-Glutamine;Glutamine;D-Glutamine;3-Ureidoisobutyrate;Isoglutamine;(R)-3-Ureidoisobutyrate;4-Oxoproline;Pidolic_acid;5-Oxo-D-proline;L-1-Pyrroline-3-hydroxy-5-carboxylate;1-Pyrroline-4-hydroxy-2-carboxylate	C00064;C00303;C00819;C05100;C16673;C21029;C01877;C01879;C02237;C04281;C04282
neg-M146T45	6.96049e+06	1.91447e+07	1.93359e+07	1.53893e+07	2.10594e+06	1.82502e+06	934824	1.46344e+06	960298	3.65855e+06	1.0738e+06	4.8098e+06	0.199204	0.0238976	0.025974	0.224619	0.212937	0.888889	0.666667	1	2.16084	0.347013	down	146.064	0.747722	1	1	L-Glutamic acid	Organic acids and derivatives	Carboxylic acids and derivatives	HMDB0000148	C00025	3	2-[(Methylthio)methyl]-2-butenal;S-2-Propenyl propanethioate;2-Ethyldihydro-3(2H)-thiophenone	HMDB0031370;HMDB0037493;HMDB0040238	1	5-Methylthiopentanaldoxime	C17245
neg-M146T46_2	2.44205e+09	2.66584e+09	4.48059e+09	1.67412e+09	4.72105e+08	2.13587e+09	1.15538e+08	1.66362e+08	5.62337e+08	6.94058e+08	5.43462e+08	9.80116e+08	0.220746	0.00725297	0.025974	0.153326	0.212937	0.888889	0.583333	1	2.55894	0.0803806	down	146.045	0.77498	1	1	L-Glutamic acid	Organic acids and derivatives	Carboxylic acids and derivatives	HMDB0000148	C00025	18	N-lactoyl-Glycine;L-Glutamic acid;N-Methyl-D-aspartic acid;N-Acetylserine;O-Acetylserine;D-Glutamic acid;L-4-Hydroxyglutamate semialdehyde;3-(Carboxymethylamino)propanoic acid;DL-Glutamate;Glutaconic acid;Citraconic acid;Mesaconic acid;Itaconic acid;Gamma-delta-Dioxovaleric acid;Methyl hydrogen fumarate;2-Hydroxyglutaric acid lactone;2,5-Dioxopentanoate;2-Pentendioate	HMDB0062183;HMDB0000148;HMDB0002393;HMDB0002931;HMDB0003011;HMDB0003339;HMDB0006556;HMDB0033550;HMDB0060475;HMDB0000620;HMDB0000634;HMDB0000749;HMDB0002092;HMDB0013233;HMDB0033809;HMDB0059743;HMDB0060365;HMDB0061185	17	L-Glutamate;D-Glutamate;Glutamate;O-Acetyl-L-serine;L-threo-3-Methylaspartate;N-(Carboxymethyl)-D-alanine;3-Aminopentanedioate;L-4-Hydroxyglutamate_semialdehyde;2-Oxo-4-hydroxy-5-aminovalerate;N-Methyl-D-aspartic_acid;2,5-Dioxopentanoate;Itaconate;Mesaconate;Acetylpyruvate;(E)-Glutaconate;2-Methylmaleate;4,5-Dioxopentanoate	C00025;C00217;C00302;C00979;C03618;C03790;C05574;C05938;C05941;C12269;C00433;C00490;C01732;C02132;C02214;C02226;C02800
neg-M147T39	2.55653e+07	2.77178e+07	2.34887e+07	2.2198e+07	5.29737e+07	2.85794e+07	9.28216e+07	7.76983e+07	5.82688e+07	4.35719e+07	5.31584e+07	5.11049e+07	2.08629	0.0015376	0.00865801	0.103824	0.143597	0.944444	0.75	1	1.70332	0.0151762	up	146.96	0.642098	0	0	-	Unknown	-	-	-	0	-	-	0	-	-
neg-M147T45	255396	282645	31627.7	1.10461e+06	413853	253003	548439	1.24579e+06	1.88328e+06	641744	1.89785e+06	481219	2.86115	0.0403649	0.0151515	0.271535	0.170653	0.916667	0.722222	1	2.22124	0.130694	up	146.946	0.743393	0	0	-	Unknown	-	-	-	0	-	-	0	-	-
neg-M147T46_1	1.33314e+08	1.45407e+08	2.41947e+08	9.16902e+07	2.40609e+07	1.12597e+08	5.7268e+06	8.24577e+06	2.90053e+07	3.5586e+07	2.84069e+07	5.11871e+07	0.211154	0.00712865	0.025974	0.152101	0.212937	0.888889	0.666667	1	2.60261	0.0800429	down	147.048	0.774193	1	1	2-Hydroxyglutarate	Organic acids and derivatives	Hydroxy acids and derivatives	HMDB0059655	C02630	10	3-(Methylthio)propyl acetate;Ethyl 3-mercaptobutyrate;Methyl 3-(methylthio)butanoate;Propyl 2-mercaptopropionate;3-Mercapto-3-methylbutyl formate;Methyl 4-(methylthio)butyrate;Methylthiomethyl butyrate;2,4,6-Trimethyl-1,3,5-dioxathiane;Ethyl 3-(methylthio)propanoate;Methyl 2-(methylthio)butyrate	HMDB0031717;HMDB0032271;HMDB0032410;HMDB0032495;HMDB0036193;HMDB0037619;HMDB0038299;HMDB0039653;HMDB0040413;HMDB0041306	0	-	-
neg-M147T64	7.38443e+06	8.02834e+06	105169	491993	7.19402e+06	2.14495e+07	325576	326271	298684	229969	294702	45081.9	0.0340463	0.0261706	0.0411255	0.231682	0.259392	0.861111	0.583333	1	2.84606	0.312602	down	146.982	1.06105	1	0	-	Unknown	-	-	-	0	-	-	2	3-Sulfomuconate;4-Sulfolactone	C06675;C06676
neg-M147T91	1.88723e+07	1.36737e+07	2.09277e+07	3.05048e+07	1.38223e+07	7.45314e+07	4.84573e+06	5.47305e+06	6.98703e+06	2.43848e+07	1.20159e+07	1.3481e+07	0.389872	0.0314653	0.025974	0.248532	0.212937	0.888889	0.583333	1	1.27186	0.101304	down	147.029	1.51859	1	1	(-)-Citramalic acid	Lipids and lipid-like molecules	NA	HMDB0000426	C00815	7	Citramalic acid;3-Hydroxyglutaric acid;D-2-Hydroxyglutaric acid;L-2-Hydroxyglutaric acid;Ribonolactone;D-Xylono-1,5-lactone;2-Hydroxyglutarate	HMDB0000426;HMDB0000428;HMDB0000606;HMDB0000694;HMDB0001900;HMDB0011676;HMDB0059655	17	D-Arabinono-1,4-lactone;2-Dehydro-3-deoxy-L-arabinonate;Citramalate;(R)-2-Hydroxyglutarate;L-Arabinono-1,4-lactone;D-Xylonolactone;(R)-2-Methylmalate;(S)-2-Methylmalate;2-Hydroxyglutarate;D-Xylono-1,4-lactone;L-Xylono-1,4-lactone;(S)-2-Hydroxyglutarate;2-Dehydro-3-deoxy-D-xylonate;L-Arabinono-1,5-lactone;L-threo-3-Methylmalate;D-threo-3-Methylmalate;D-erythro-3-Methylmalate	C00652;C00684;C00815;C01087;C01114;C02266;C02612;C02614;C02630;C02753;C02994;C03196;C03826;C05405;C06029;C06031;C06032
neg-M148T48	1.87688e+07	2.14411e+07	3.47838e+07	1.33304e+07	3.47842e+06	1.68284e+07	593489	1.05851e+06	4.34944e+06	5.05281e+06	3.84566e+06	8.09348e+06	0.211665	0.00961093	0.025974	0.166048	0.212937	0.888889	0.622917	1	2.6918	0.0755618	down	148.049	0.795213	1	0	-	Unknown	-	-	-	3	Methyl dihydrojasmonate;Riesling acetal;4,5-Dihydrovomifoliol	HMDB0031740;HMDB0037562;HMDB0040615	0	-	-
neg-M148T91	1.37442e+06	3.61957e+06	2.5298e+06	2.09164e+06	1.40812e+06	3.57968e+06	1.09051e+06	755684	907143	1.92974e+06	1.03099e+06	562064	0.429776	0.00604745	0.00865801	0.144435	0.143597	0.944444	0.777778	1	1.29001	0.208427	down	148.032	1.51872	0	0	-	Unknown	-	-	-	0	-	-	0	-	-
neg-M150T210	1.43794e+06	1.86769e+06	1.5985e+06	524122	958033	802683	169010	105153	1.06259e+06	477117	177924	362042	0.327423	0.00989527	0.0151515	0.167629	0.170653	0.916667	0.666667	1	2.13806	0.240292	down	150.092	3.49757	1	0	-	Unknown	-	-	-	27	N-Methylphenylethanolamine;Phenylpropanolamine;N-Methyltyramine;1,2,3,4,5,6-Hexahydro-5-methyl-7H-cyclopenta[b]pyridin-7-one;1,2,3,4,5,6-Hexahydro-6-methyl-7H-cyclopenta[b]pyridin-7-one;2,3,4,5,6,7-Hexahydrocyclopent[b]azepin-8(1H)-one;2-(1-Pyrrolidinyl)-2-cyclopenten-1-one;2-(2-Furanyl)piperidine;1-Furfurylpyrrolidine;2-Acetyl-3-ethylidene-3,4,5,6-tetrahydropyridine;2-(5-Methyl-2-furanyl)pyrroli…	HMDB0001387;HMDB0001942;HMDB0003633;HMDB0039658;HMDB0039659;HMDB0039663;HMDB0039674;HMDB0039835;HMDB0040037;HMDB0040039;HMDB0040044;HMDB0060765;HMDB0029639;HMDB0029697;HMDB0029698;HMDB0030839;HMDB0031626;HMDB0032024;HMDB0032142;HMDB0032608;HMDB0032623;HMDB0033716;HMDB0034107;HMDB0034563;HMDB0036441;HMDB0059601;HMDB0059895	13	(+)-Norephedrine;N-Methyltyramine;N-Methylphenylethanolamine;Phenylpropanolamine;D-Cathine;Mearsine;alpha-Methyl-m-tyramine;(-)-Norephedrine;Indan-1-ol;Cinnamyl_alcohol;Phenylacetone;Chavicol;Isochavicol	C02343;C02442;C03711;C07911;C08300;C10158;C11776;C16719;C01710;C02394;C15512;C16930;C20464
neg-M153T220	2.31711e+07	2.2782e+07	3.57721e+07	6.74408e+06	2.9449e+06	2.07173e+06	1.32237e+07	2.00837e+07	3.14441e+07	7.96424e+07	3.28649e+07	1.07239e+08	3.04322	0.0496635	0.132035	0.295323	0.429897	0.777778	0.444444	1	2.27476	0.0592001	up	153.018	3.65983	1	1	Gentisic acid	Benzenoids	Benzene and substituted derivatives	HMDB0000152	C00628	8	Gentisic acid;2-Pyrocatechuic acid;Protocatechuic acid;2,6-Dihydroxybenzoic acid;3,5-Dihydroxybenzoic acid;2,4-Dihydroxybenzoic acid;2,4,6-trihydroxybenzaldehyde;Patulin	HMDB0000152;HMDB0000397;HMDB0001856;HMDB0013676;HMDB0013677;HMDB0029666;HMDB0125090;HMDB0034299	5	2,3-Dihydroxybenzoate;3,4-Dihydroxybenzoate;2,5-Dihydroxybenzoate;Patulin;2,6-Dihydroxybenzoate	C00196;C00230;C00628;C16748;C21298
neg-M154T44	3.84311e+07	1.39192e+08	1.23892e+08	6.75287e+07	1.43429e+07	2.02219e+07	6.66483e+06	1.04274e+07	1.02027e+07	2.21036e+07	1.14563e+07	2.01873e+07	0.200794	0.0143663	0.0151515	0.188682	0.170653	0.916667	0.666667	1	2.23978	0.0493748	down	154.061	0.726293	1	1	L-Histidine	Organic acids and derivatives	Carboxylic acids and derivatives	HMDB0000177	C00135	7	L-Histidine;L-2-Amino-3-(1-pyrazolyl)propanoic acid;Urocanic acid;Nicotinamide N-oxide;5-Oxo-2(5H)-isoxazolepropanenitrile;(E)-Urocanic acid;2-Aminonicotinic acid	HMDB0000177;HMDB0034267;HMDB0000301;HMDB0002730;HMDB0031338;HMDB0034174;HMDB0061680	7	L-Histidine;Histidine;3-(Pyrazol-1-yl)-L-alanine;D-Histidine;Urocanate;4-Nitroaniline;para-Benzoquinone_dioxime	C00135;C00768;C01162;C06419;C00785;C02126;C19345
neg-M155T44_1	465577	149867	302337	391822	1.31286e+06	1.68446e+06	9.04693e+06	8.29527e+06	2.88547e+06	641549	1.41507e+06	1.22511e+06	5.45851	0.0212082	0.0411255	0.21442	0.259392	0.861111	0.583333	1	2.41129	0.218144	up	154.898	0.740322	0	0	-	Unknown	-	-	-	0	-	-	0	-	-
neg-M155T44_3	2.103e+06	8.08077e+06	7.61129e+06	3.89026e+06	553015	878171	343674	615215	590284	1.23343e+06	594023	999030	0.189287	0.0333855	0.0930736	0.25317	0.368115	0.805556	0.5	1	2.11625	0.108688	down	155.065	0.726067	1	0	-	Unknown	-	-	-	1	2,4-Dimethyl-5-vinylthiazole	HMDB0037285	0	-	-
neg-M157T45_1	119255	552695	199339	109016	894291	268997	5.92558e+06	5.19396e+06	1.78432e+06	457861	673017	716699	6.88163	0.012424	0.025974	0.17985	0.212937	0.888889	0.652083	1	2.59857	0.257167	up	156.895	0.741708	0	0	-	Unknown	-	-	-	0	-	-	0	-	-
neg-M158T54_1	4.4558e+06	1.1232e+06	1.74541e+06	1.06129e+06	1.74813e+06	570799	7.19305e+06	6.14201e+06	3.25652e+06	2.5532e+06	1.90784e+06	1.86085e+06	2.14052	0.049292	0.025974	0.295028	0.212937	0.888889	0.583333	1	1.44587	0.105029	up	157.991	0.905262	0	0	-	Unknown	-	-	-	0	-	-	0	-	-
neg-M158T550	8.77384e+06	2.03737e+07	8.85964e+06	6.56171e+06	1.09023e+07	1.44405e+07	5.06123e+06	7.75103e+06	4.40005e+06	6.00532e+06	5.91393e+06	4.89569e+06	0.486717	0.00793045	0.004329	0.156427	0.120946	0.972222	0.859722	1	1.5005	0.483938	down	158.035	9.15951	1	0	-	Unknown	-	-	-	0	-	-	2	D-Octopine;L-N2-(2-Carboxyethyl)arginine	C04137;C06655
neg-M159T93	2.69808e+06	3.01072e+06	172829	145314	3.29835e+06	3.49555e+06	2.45341e+06	5.2896e+07	2.57862e+07	2.46513e+08	1.24756e+08	2.94559e+08	58.2617	0.00251967	0.025974	0.11504	0.212937	0.888889	0.666667	1	3.60874	0.110033	up	159.056	1.54552	1	1	3,3-Dimethylglutaric acid	Lipids and lipid-like molecules	Fatty Acyls	HMDB0002441	null	0	-	-	2	11H-Benz[bc]aceanthrylene;4H-Cyclopenta[def]chrysene	C19335;C19380
neg-M160T83	9.48921e+06	8.30945e+06	6.67412e+06	1.09641e+07	2.37134e+07	1.24673e+07	2.65738e+07	4.60442e+07	1.9302e+07	1.75588e+07	9.10353e+06	2.66709e+07	2.02818	0.0387222	0.0649351	0.266985	0.312216	0.833333	0.540972	1	1.38092	0.138819	up	160.061	1.3786	1	1	hydroxybutyrylglycine	Organic acids and derivatives	Carboxylic acids and derivatives	HMDB0094716	null	15	hydroxybutyrylglycine;Aminoadipic acid;Acetylhomoserine;(卤)-2,2'-Iminobispropanoic acid;Glutamate, gamma-methyl ester;N-Acetylthreonine;N-methyl-L-glutamic Acid;3-Hexenedioic acid;3-Methylglutaconic acid;(E)-2-Methylglutaconic acid;trans-2-Hexenedioic acid;3-Hydroxyadipic acid 3,6-lactone;Dimethyl fumarate;Maleic acid homopolymer;Ethyl hydrogen fumarate	HMDB0094716;HMDB0000510;HMDB0029423;HMDB0033747;HMDB0061715;HMDB0062557;HMDB0062660;HMDB0000393;HMDB0000522;HMDB0002266;HMDB0013311;HMDB0029171;HMDB0031257;HMDB0036232;HMDB0040207	16	L-2-Aminoadipate;N-Methyl-L-glutamate;O-Acetyl-L-homoserine;beta-Alanopine;Alanopine;L-Glutamate_methylester;4-Methyl-L-glutamate;3-Amino-2,3-dideoxy-scyllo-inosose;D-Alanyl-(R)-lactate;2,3-Dimethylmaleate;Triacetate;Methylitaconate;2-Methyleneglutarate;2-Hydroxy-2-(hydroxymethyl)-2H-pyran-3(6H)-one;1,5-Anhydro-4-deoxy-D-glycero-hex-3-en-2-ulose;1,5-Anhydro-4-deoxy-D-glycero-hex-1-en-3-ulose	C00956;C01046;C01077;C02207;C03210;C05016;C06234;C17581;C19694;C00922;C01757;C02295;C02930;C19821;C19822;C19826
neg-M161T46	1.41612e+07	2.5677e+07	4.1261e+07	7.77374e+06	3.7489e+06	1.48993e+07	1.50761e+06	1.57687e+06	2.71194e+06	6.57993e+06	3.49026e+06	5.6234e+06	0.199868	0.00682414	0.00865801	0.14944	0.143597	0.944444	0.777778	1	2.35324	0.0850872	down	161.056	0.773855	1	0	-	Unknown	-	-	-	22	Glycyl-Serine;Serylglycine;L-4-Hydroxyglutamine;2-Keto-glutaramic acid;Urodiolenone;3-Methyl-5-pentyl-2-furanpentanoic acid;3-Methyl-5-propyl-2-furanheptanoic acid;1-Hydroxyepiacorone;Acorusdiol;3(4->5)-Abeo-4,11:4,12-diepoxy-3-eudesmanol;(4R,5S,7R,11R)-11,12-Dihydroxy-1(10)-spirovetiven-2-one;Apotrichodiol;6alpha-Carissanol;alpha-Carissanol;Epioxylubimin;Dihydromyoporone;Piperalol;Zedoarondiol;H…	HMDB0028850;HMDB0029039;HMDB0029424;HMDB0001552;HMDB0037969;HMDB0112086;HMDB0112094;HMDB0030918;HMDB0030919;HMDB0032122;HMDB0033149;HMDB0034574;HMDB0035309;HMDB0035597;HMDB0035613;HMDB0035729;HMDB0035767;HMDB0036448;HMDB0036663;HMDB0037063;HMDB0038502;HMDB0040685	8	2-Oxoglutaramate;4-Oxoglutaramate;Cuauhtemone;Juvenile_hormone_III_acid;Sugetriol;Kikkanol_C;Kikkanol_E;Indicumenone	C00940;C05572;C09645;C16504;C17502;C17605;C17607;C17612
neg-M161T83	558126	442809	382922	602475	1.09593e+06	728107	1.70715e+06	2.83758e+06	1.15052e+06	1.88522e+06	849862	2.21611e+06	2.79407	0.00167739	0.004329	0.104908	0.120946	0.972222	0.833333	1	1.83204	0.14152	up	161.064	1.38288	1	1	3-Hydroxy-3-methylglutaric acid	Lipids and lipid-like molecules	Fatty Acyls	HMDB0000355	C03761	3	Ethyl 4-(methylthio)butyrate;Ethyl 3-(methylthio)butanoate;3-Mercapto-3-methyl-1-butyl acetate	HMDB0037620;HMDB0038084;HMDB0039227	1	7-Mercaptoheptanoic_acid	C16593
neg-M162T100	2.54528e+06	3.57271e+06	7.00929e+06	4.29463e+06	2.55216e+06	1.18966e+06	859238	1.3224e+06	505112	1.56048e+06	1.00053e+06	2.43893e+06	0.363201	0.0132335	0.0151515	0.183593	0.170653	0.916667	0.666667	1	1.79994	0.12663	down	162.076	1.65875	1	0	-	Unknown	-	-	-	12	Bicine;2-Amino-4-ethoxy-3-hydroxybutanoic acid;1-Deoxynojirimycin;2-Methylglutaric acid;Adipic acid;Methylglutaric acid;Monomethyl glutaric acid;2,2-Dimethylsuccinic acid;Solerol;(S)-2-Aceto-2-hydroxybutanoic acid;Dimethyl succinate;4-Ethoxy-4-oxobutanoic acid	HMDB0011727;HMDB0032862;HMDB0035359;HMDB0000422;HMDB0000448;HMDB0000752;HMDB0000858;HMDB0002074;HMDB0002173;HMDB0006900;HMDB0033837;HMDB0061930	17	Deoxymannojirimycin;DMDP;D-Fucosamine;D-Quinovosamine;Deoxynojirimycin;2-Deoxy-scyllo-inosamine;N,N-Dihydroxy-L-isoleucine;2-Aceto-2-hydroxybutanoate;Mevaldate;2-Dehydropantoate;(R)-4-Dehydropantoate;3-Hydroxy-3-methyl-2-oxopentanoic_acid;(S)-2-Aceto-2-hydroxybutanoate;Adipate;4-Hydroxy-2-oxohexanoic_acid;(R)-3-Hydroxy-3-methyl-2-oxopentanoate;3-Hydroxy-5-oxohexanoate	C10141;C10143;C15478;C15479;C16843;C17580;C20311;C00659;C00772;C00966;C01053;C04237;C06006;C06104;C06762;C14463;C16272
neg-M162T86	141565	101780	55598	174670	80491.3	263062	506112	516649	869739	365828	569076	371922	3.91515	0.000580436	0.0021645	0.0785046	0.0988242	1	1	1	2.31731	0.149914	up	162.496	1.43143	1	0	-	Unknown	-	-	-	1	Imidacloprid	HMDB0040292	1	Imidacloprid	C11110
neg-M163T48	2.77598e+07	1.5242e+07	2.75775e+07	1.12813e+07	1.07763e+07	1.44583e+07	3.91389e+06	3.66326e+06	7.69774e+06	1.31983e+07	8.35978e+06	1.24513e+07	0.460191	0.0172633	0.025974	0.20017	0.212937	0.888889	0.666667	1	1.62482	0.0630401	down	163.024	0.799562	1	0	-	Unknown	-	-	-	4	Isopimpinellin;Coriandrone C;Dibenzyl disulfide;[3-(4-methoxyphenyl)propoxy]sulfonic acid	HMDB0034312;HMDB0041525;HMDB0032077;HMDB0135750	3	Isopimpinellin;2,3',4,6-Tetrahydroxybenzophenone;Pimpinellin	C02162;C06355;C09285
neg-M167T188	238975	210713	308385	282884	1.53978e+06	184061	177122	1.5082e+06	1.60776e+06	2.00216e+06	2.32246e+06	2.1409e+06	3.52958	0.0252229	0.0930736	0.229994	0.368115	0.805556	0.457639	1	1.93648	0.312629	up	167.054	3.13708	1	0	-	Unknown	-	-	-	8	Phenytoin;Oxcarbazepine;Methylhalfordinol;2-Hydroxycarbamazepine;3-Hydroxycarbamazepine;Carbamazepine-10,11-epoxide;Pterosin J;Benzo[a]pyrene	HMDB0014397;HMDB0014914;HMDB0038571;HMDB0060651;HMDB0060653;HMDB0060658;HMDB0038161;HMDB0062469	14	Phenytoin;Oxcarbazepine;Carbamazepine-10,11-epoxide;2-Hydroxycarbamazepine;3-Hydroxycarbamazepine;Benzo[a]pyrene;Benzo[b]fluoranthene;Benzo[k]fluoranthene;Benzo[e]pyrene;Benz[j]aceanthrylene;Benzo[j]fluoranthene;Benz[l]aceanthrylene;Benzo[a]fluoranthene;Perylene	C07443;C07492;C07496;C16601;C16602;C07535;C14320;C14321;C14435;C19195;C19196;C19336;C19341;C19497
neg-M167T202	487143	804525	854517	750867	624684	732758	3.35021e+06	3.81127e+06	4.50028e+06	8.88437e+06	4.35965e+06	1.08249e+07	8.39834	3.61616e-05	0.0021645	0.0354393	0.0988242	1	1	1	3.60585	0.13083	up	167.071	3.36603	1	0	-	Unknown	-	-	-	17	4-ethyl-6-methoxybenzene-1,3-diol;5-ethyl-3-methoxybenzene-1,2-diol;4-ethyl-2-methoxybenzene-1,3-diol;5-methoxy-2,4-dimethylbenzene-1,3-diol;3,5-dimethoxy-2-methylphenol;2,6-Dimethoxy-4-methylphenol;4-Ipomeanol;1-Ipomeanol;Epoxyoxophorone;Ethyl 2-furanpropionate;2-Furanylmethyl butanoate;(4-Hydroxy-3-methoxyphenyl)ethanol;1,3,5-Trimethoxybenzene;(1Z,4Z)-1,5-bis(4-hydroxyphenyl)-1,4-pentadiene;2-P…	HMDB0125521;HMDB0125531;HMDB0125541;HMDB0126600;HMDB0131223;HMDB0029680;HMDB0030472;HMDB0030473;HMDB0032252;HMDB0032921;HMDB0037729;HMDB0038925;HMDB0059963;HMDB0033317;HMDB0035018;HMDB0037707;HMDB0014644	5	(3,4-Dimethoxyphenyl)methanol;N-Trimethyl-2-aminoethylphosphonate;cis-Hinokiresinol;p-(3,4-Dihydro-6-methoxy-2-naphthyl)phenol;Cimetidine	C21420;C06459;C10628;C14897;C06952
neg-M167T43	264825	542556	117707	130825	1.23666e+06	740754	1.14413e+07	8.18423e+06	1.38158e+06	544615	491291	1.22721e+06	7.67152	0.035981	0.0649351	0.260256	0.312216	0.833333	0.555556	1	2.30975	0.142715	up	166.923	0.723599	1	0	-	Unknown	-	-	-	1	Molybdate	HMDB0012260	0	-	-
neg-M167T80	1.17358e+07	7.1082e+06	4.69128e+06	1.76283e+07	1.39848e+07	1.12582e+07	2.77963e+07	3.07423e+07	1.94709e+07	1.94516e+07	2.50717e+07	2.88422e+07	2.27952	0.00447653	0.0021645	0.133703	0.0988242	1	1	1	1.87938	0.154201	up	167.036	1.32565	1	1	Uric acid	Organoheterocyclic compounds	Imidazopyrimidines	HMDB0000289	C00366	17	Vanillic acid;3, 5-Dihydroxyphenylacetic acid;3-hydroxy-5-methoxybenzoic acid;3-hydroxy-2-methoxybenzoic acid;Homogentisic acid;3-Hydroxymandelic acid;p-Hydroxymandelic acid;3,4-Dihydroxybenzeneacetic acid;5-Methoxysalicylic acid;3,4-Dihydroxymandelaldehyde;2',4',6'-Trihydroxyacetophenone;2,6-Dimethoxy-1,4-benzoquinone;3-Acetyl-4-hydroxy-6-methyl-2H-pyran-2-one;Thermophillin;3-Methoxysalicylic ac…	HMDB0000484;HMDB0094709;HMDB0125536;HMDB0140902;HMDB0000130;HMDB0000750;HMDB0000822;HMDB0001336;HMDB0001868;HMDB0006242;HMDB0029644;HMDB0029673;HMDB0033129;HMDB0034335;HMDB0059713;HMDB0060003;HMDB0131176	14	Homogentisate;3,4-Dihydroxyphenylacetate;Orsellinate;(S)-4-Hydroxymandelate;4-Hydroxypheoxyacetate;(R)-4-Hydroxymandelate;3,4-Dihydroxymandelaldehyde;2,6-Dihydroxyphenylacetate;Vanillate;2-Hydroxy-6-oxoocta-2,4,7-trienoate;2,6-Dimethoxybenzoquinone;4-Hydroxymandelate;4-Hydroxymethylsalicylate;1,2-Dihydrophthalic_acid	C00544;C01161;C01839;C03198;C03235;C05343;C05577;C06207;C06672;C07087;C10331;C11527;C14109;C16215
neg-M169T204	1.16641e+06	1.44897e+06	361798	1.23081e+06	991126	592542	4.12492e+06	4.23739e+06	6.98983e+06	1.46106e+07	6.63537e+06	1.88603e+07	9.57557	7.79938e-05	0.0021645	0.0415261	0.0988242	1	1	1	3.07013	0.398948	up	169.086	3.39848	1	0	-	Unknown	-	-	-	3	1,4-Ipomeadiol;cis-3-Hexenyl pyruvate;Diethylenetriamine crosslinked with epichlorohydrin	HMDB0030471;HMDB0038276;HMDB0032216	1	Furfural_diethyl_acetal	C14280
neg-M169T46	1.20259e+06	1.47409e+07	1.29995e+07	1.49641e+06	574366	1.21425e+06	314386	570479	1.04428e+06	591005	1.01313e+06	362982	0.120897	0.0488196	0.0151515	0.294256	0.170653	0.916667	0.666667	1	2.07887	0.148298	down	169.03	0.77314	1	1	Phloroglucinolcarboxylic acid	Benzenoids	Benzene and substituted derivatives	HMDB0029649	NA	2	3-Sulfinoalanine;3-Sulfinato-L-alaninate	HMDB0000996;HMDB0060179	1	3-Sulfino-L-alanine	C00606
neg-M170T44_2	343230	1.06976e+06	1.08881e+06	261947	225161	148512	128910	92447.4	147088	166735	208456	236463	0.31239	0.0435606	0.025974	0.280082	0.212937	0.888889	0.666667	1	1.71029	0.235742	down	170.056	0.736802	1	0	-	Unknown	-	-	-	2	Metronidazole;Doxylamine	HMDB0015052;HMDB0001936	6	Metronidazole;Imidazol-5-yl-pyruvate;3-Imidazole-2-oxopropanoate;2-Amino-4-nitrophenol;2-Amino-5-nitrophenol;4-Amino-2-nitrophenol	C07203;C03277;C03762;C19321;C19322;C19323
neg-M171T52	68848.4	588934	230214	527596	188138	176713	2.25864e+06	1.95133e+06	1.20381e+06	149769	521025	551359	3.72712	0.0462028	0.132035	0.287434	0.429897	0.777778	0.472222	1	1.66089	0.492519	up	170.943	0.871587	0	0	-	Unknown	-	-	-	0	-	-	0	-	-
neg-M172T466	1.76922e+07	2.25873e+07	2.59722e+07	5.79609e+07	2.58329e+07	3.21738e+07	6.05628e+07	6.94753e+07	3.60571e+07	3.81945e+07	7.98123e+07	8.38382e+07	2.01922	0.00876929	0.00865801	0.161724	0.143597	0.944444	0.763194	1	1.5751	0.272094	up	172.062	7.775	1	0	-	Unknown	-	-	-	7	N-Acetyl-L-glutamate 5-semialdehyde;4-methoxybenzene-1,2,3-triol;2-methoxybenzene-1,3,5-triol;6-methoxybenzene-1,2,4-triol;5-methoxybenzene-1,2,3-triol;Ascladiol;2,3-Methyleneglutaric acid	HMDB0006488;HMDB0125064;HMDB0125077;HMDB0140890;HMDB0140891;HMDB0029610;HMDB0059731	14	N-Acetyl-L-glutamate_5-semialdehyde;5-Deoxy-5-aminoshikimic_acid;(2S,5S)-trans-Carboxymethylproline;2-Aminovalienone;3-Methyl-cis,cis-hexadienedioate;(2S,3S)-2,3-Dihydro-2,3-dihydroxybenzoate;3-Methylmuconolactone;4-Methylmuconolactone;1,6-Dihydroxycyclohexa-2,4-diene-1-carboxylate;2-Hydroxy-6-keto-2,4-heptadienoate;(1R,6S)-1,6-Dihydroxycyclohexa-2,4-diene-1-carboxylate;2-Hydroxy-5-methyl-cis,cis…	C01250;C12121;C17366;C21248;C04112;C04171;C04558;C04559;C04634;C06210;C06321;C06760;C18311;C20710
neg-M173T50	2.28952e+07	4.18299e+07	6.90865e+07	2.91938e+07	1.09652e+07	6.71756e+07	1.01065e+07	1.3586e+07	9.97467e+06	1.5364e+07	5.77901e+06	1.96869e+07	0.308929	0.0126516	0.0151515	0.180901	0.170653	0.916667	0.666667	1	1.87222	0.033694	down	173.056	0.838603	1	1	N-Acetylasparagine	Organic acids and derivatives	Carboxylic acids and derivatives	HMDB0006028	null	3	Formiminoglutamic acid;N-Acetylasparagine;2-Aminomuconic acid	HMDB0000854;HMDB0006028;HMDB0001241	5	N-Formimino-L-glutamate;Formylisoglutamine;2-Aminomuconate;5-Nitro-2-furfuryl_methyl_ether;Clavam-2-carboxylate	C00439;C16674;C02220;C14293;C17358
neg-M173T90	2.32853e+06	1.9951e+06	917663	1.4057e+06	766322	596752	504361	426874	566827	610566	312760	718332	0.391972	0.0104787	0.00865801	0.171164	0.143597	0.944444	0.777778	1	1.43997	0.250819	down	172.954	1.49618	0	0	-	Unknown	-	-	-	0	-	-	0	-	-
neg-M174T185	465070	531537	538948	464368	727501	1.26469e+06	920184	654997	699654	2.75376e+06	1.58263e+06	3.05362e+06	2.42098	0.0433142	0.0411255	0.279551	0.259392	0.861111	0.56875	1	1.77421	0.168116	up	174.085	3.07738	0	0	-	Unknown	-	-	-	0	-	-	0	-	-
neg-M175T208	6.01814e+06	4.06293e+06	2.89135e+06	7.40598e+06	1.18065e+07	6.41694e+06	1.73356e+07	1.42933e+07	1.30473e+07	1.32609e+07	8.61796e+06	1.11206e+07	2.01222	0.00952495	0.00865801	0.165379	0.143597	0.944444	0.75	1	1.62071	0.0886242	up	175.06	3.46707	1	1	2-Isopropylmalic acid	Lipids and lipid-like molecules	NA	HMDB0000402	C02504	6	2-Isopropylmalic acid;2,3-Dimethyl-3-hydroxyglutaric acid;3-Isopropylmalate;3-Hydroxy-2-methylglutarate;(卤)-Glycerol 1,2-diacetate;1'-Acetoxyeugenol acetate	HMDB0000402;HMDB0002025;HMDB0012156;HMDB0029169;HMDB0031712;HMDB0036544	9	3-Propylmalate;alpha-Isopropylmalate;(R)-2-(n-Propyl)-malate;(2R,3S)-3-Isopropylmalate;2-Propylmalate;Validone;1'-Acetoxyeugenol_acetate;2-(6'-Methylthio)hexylmalic_acid;3-(6'-Methylthio)hexylmalic_acid	C02123;C02504;C03328;C04411;C05994;C21371;C10427;C17226;C17227
neg-M175T39	1.17705e+08	1.26407e+08	1.05548e+08	1.00823e+08	2.44012e+08	1.28041e+08	4.1814e+08	3.59895e+08	2.70836e+08	1.98971e+08	2.14972e+08	2.34062e+08	2.06298	0.00209373	0.0151515	0.108563	0.170653	0.916667	0.722222	1	1.6645	0.0156539	up	174.955	0.651776	1	0	-	Unknown	-	-	-	1	2,3,5,7,9-Pentathiadecane 2,2-dioxide	HMDB0039734	0	-	-
neg-M175T48	6.20199e+07	1.06784e+08	1.38737e+08	3.7386e+07	1.95035e+07	6.96987e+07	1.62912e+07	1.7935e+07	2.95977e+07	3.33102e+07	1.88867e+07	4.62718e+07	0.373835	0.0323351	0.025974	0.250775	0.212937	0.888889	0.679861	1	1.56587	0.0483778	down	175.072	0.792042	1	1	Gly-Thr	Organic acids and derivatives	Carboxylic acids and derivatives	HMDB0028851	NA	6	Alanyl-Serine;Glycyl-Threonine;Serylalanine;Threoninyl-Glycine;L-2-Amino-4-methylenepentanedioic acid;L-trans-alpha-Amino-2-carboxycyclopropaneacetic acid	HMDB0028696;HMDB0028851;HMDB0029032;HMDB0029061;HMDB0029433;HMDB0034442	4	D-Alanyl-D-serine;Ethylenediamine-N,N'-diacetic_acid;4-Methylene-L-glutamate;N-Methyl-2-oxoglutaramate	C19719;C21397;C00651;C03623
neg-M176T43	880566	2.47461e+06	3.16784e+06	1.78382e+06	220799	566361	323326	84689.9	346395	543347	416141	340117	0.225865	0.0295835	0.0411255	0.241608	0.259392	0.861111	0.583333	1	2.17407	0.063174	down	176.043	0.709112	1	0	-	Unknown	-	-	-	9	Octyl gallate;Artabsinolide D;Cynaratriol;Anguidol;Dihydrophaseic acid;Epidihydrophaseic acid;Oxyhumulinic acid;Pisumic acid;Bisbynin	HMDB0033375;HMDB0034941;HMDB0034983;HMDB0035846;HMDB0038660;HMDB0038661;HMDB0038989;HMDB0039241;HMDB0041324	3	Hymenoxon;Qing_Hau_Sau;Dihydrophaseic_acid	C09482;C09538;C15971
neg-M176T48_2	3.89384e+06	6.62355e+06	8.82853e+06	2.43167e+06	1.3483e+06	4.71114e+06	1.07517e+06	1.24418e+06	1.8889e+06	2.25375e+06	1.08605e+06	2.91118e+06	0.375731	0.0267413	0.025974	0.233689	0.212937	0.888889	0.666667	1	1.53422	0.0646381	down	176.075	0.792042	1	0	-	Unknown	-	-	-	0	-	-	1	Dihomomethionine	C17217
neg-M177T213_1	806709	695068	845259	753723	648031	2.22291e+06	1.12763e+06	3.14381e+06	4.71207e+06	8.05798e+06	4.35156e+06	9.36717e+06	5.151	0.00259556	0.004329	0.115867	0.120946	0.972222	0.833333	1	2.64114	0.269979	up	177.019	3.54948	1	0	-	Unknown	-	-	-	10	Aesculetin;5,7-dihydroxy-2H-chromen-2-one;5,6-dihydroxy-2H-chromen-2-one;3,7-dihydroxy-2H-chromen-2-one;3,6-dihydroxy-2H-chromen-2-one;3,8-dihydroxy-2H-chromen-2-one;5,7-Dihydroxy-4H-1-benzopyran-4-one;4,7-Dihydroxy-2H-1-benzopyran-2-one;7,8-dihydroxy-2H-chromen-2-one;arabinofuranosylguanine	HMDB0030819;HMDB0136739;HMDB0136740;HMDB0141198;HMDB0141199;HMDB0141200;HMDB0032950;HMDB0032951;HMDB0130547;HMDB0061067	4	7,8-Dihydroxycoumarin;5,7-Dihydroxychromone;Esculetin;Caffeoquinone	C03093;C09001;C09263;C16828
neg-M177T39	755682	557883	569018	471083	2.60687e+06	688240	4.86059e+06	3.96309e+06	3.15015e+06	2.17444e+06	2.29393e+06	2.41456e+06	3.3382	0.00167299	0.0151515	0.104908	0.170653	0.916667	0.666667	1	2.30943	0.287355	up	176.951	0.65201	1	0	-	Unknown	-	-	-	0	-	-	4	3,5-Dichlorocatechol;2,5-Dichlorohydroquinone;3,6-Dichlorocatechol;2,6-Dichlorohydroquinone	C02933;C06600;C07094;C07097
neg-M178T45	640068	641585	111983	783007	484721	526972	1.49066e+06	2.77724e+06	2.2467e+06	789203	1.41512e+06	406438	2.86211	0.0315911	0.0411255	0.248548	0.259392	0.861111	0.56875	1	1.9542	0.127574	up	178.006	0.753655	0	0	-	Unknown	-	-	-	0	-	-	0	-	-
neg-M179T47	962403	2.11234e+06	1.66316e+06	5.65043e+07	7.47793e+07	7.57306e+07	1.0973e+06	668938	665036	193794	349692	584337	0.0168078	0.0167984	0.004329	0.198033	0.120946	0.972222	0.833333	1	3.40647	0.217169	down	179.093	0.788753	1	0	-	Unknown	-	-	-	3	All-trans-13,14-dihydroretinol;Abietinol;ent-16-Kauren-19-ol	HMDB0011618;HMDB0034736;HMDB0036727	14	Kaur-16-en-18-ol;Abietinol;Levopimarinol;Neoabietinol;Taxa-4(20),11(12)-dien-5alpha-ol;(5alpha,17beta)-3-Methyl-androst-2-en-17-ol;17-Methyl-5-alpha-androst-2-en-17-beta-ol;all-trans-13,14-Dihydroretinol;Pachydictyol_A;Palustradienol;Isopimaradienol;ent-2alpha-Hydroxyisokaurene;9beta-Pimara-7,15-dien-19-ol;ent-11beta-Hydroxycassa-12,15-diene	C11872;C11882;C11883;C11884;C11895;C14906;C15101;C15492;C16858;C18219;C18221;C20146;C20147;C20150
neg-M179T48	2.85476e+08	3.20912e+08	3.58166e+08	1.16945e+08	1.27398e+08	1.16488e+08	3.50129e+07	3.14641e+07	6.03084e+07	1.67928e+08	6.42799e+07	1.6287e+08	0.393745	0.0204709	0.0649351	0.212426	0.312216	0.833333	0.555556	1	1.91881	0.0325897	down	179.055	0.796942	1	1	Allose	Unknown	null	HMDB0001151	C01487	42	muco-Inositol;2,5-bis(hydroxymethyl)oxolane-2,3,4-triol;neo-inositol ;cis-inositol;D-Glucose;D-Galactose;D-Mannose;myo-Inositol;3-Deoxyarabinohexonic acid;Beta-D-Glucose;D-Fructose;Allose;L-Sorbose;Alpha-D-Glucose;D-Tagatose;Beta-D-Galactose;scyllo-Inositol;L-Gulose;Dihydroxyacetone (dimer);L-Galactose;Levoinositol;Alpha-D-Glucopyranoside;D-Glucopyranoside;3(S)-hydroxy-all-cis-8,11,14,17-eicosate…	HMDB0062138;HMDB0125599;HMDB0240208;HMDB0240210;HMDB0000122;HMDB0000143;HMDB0000169;HMDB0000211;HMDB0000346;HMDB0000516;HMDB0000660;HMDB0001151;HMDB0001266;HMDB0003345;HMDB0003418;HMDB0003449;HMDB0006088;HMDB0012326;HMDB0032222;HMDB0033704;HMDB0034220;HMDB0061922;HMDB0062170;HMDB0062202;HMDB0062473;HMDB0062538;HMDB0240207;HMDB0240209;HMDB0240211;HMDB0062741;HMDB0000153;HMDB0000338;HMDB0000347;HMD…	50	D-Glucose;D-Fructose;D-Galactose;myo-Inositol;D-Mannose;beta-D-Glucose;L-Sorbose;alpha-D-Glucose;D-Aldose;D-Hexose;D-Sorbose;D-Tagatose;alpha-D-Mannose;beta-D-Galactose;alpha-D-Galactose;Sorbose;D-Allose;Galactose;D-Fuconate;L-Fructose;L-Fuconate;L-Galactose;D-Hamamelose;L-Rhamnonate;beta-D-Mannose;beta-D-Fructose;2-Deoxy-D-gluconate;D-Fructose;1L-chiro-Inositol;muco-Inositol;scyllo-Inositol;D-Al…	C00031;C00095;C00124;C00137;C00159;C00221;C00247;C00267;C00737;C00738;C00764;C00795;C00936;C00962;C00984;C01452;C01487;C01582;C01680;C01719;C01720;C01825;C01906;C01934;C02209;C02336;C02782;C05003;C06151;C06152;C06153;C06464;C06465;C06466;C06467;C06468;C08351;C08356;C10906;C15923;C19891;C21032;C21050;C21066;C03935;C05141;C05301;C14209;C15385;C04583
neg-M180T49	1.8381e+07	2.1886e+07	3.68164e+07	1.09722e+07	8.22683e+06	6.85469e+06	2.17401e+06	1.98636e+06	4.07696e+06	1.05497e+07	3.99578e+06	1.6261e+07	0.378561	0.0302933	0.0411255	0.244076	0.259392	0.861111	0.583333	1	2.02098	0.131263	down	180.059	0.813828	1	1	L-Tyrosine	Organic acids and derivatives	Carboxylic acids and derivatives	HMDB0000158	C00082	1	Azatadine	HMDB0014857	1	Azatadine	C07774
neg-M181T161	4.73238e+06	7.17612e+06	4.80957e+06	1.57682e+06	4.38925e+06	1.33518e+06	8.37597e+06	1.37587e+07	1.10637e+07	6.29961e+06	5.2845e+06	1.01351e+07	2.28639	0.0182024	0.00865801	0.204801	0.143597	0.944444	0.777778	1	1.87438	0.193301	up	181.051	2.6894	1	1	Methyl vanillate	Unknown	-	NA	NA	28	Meta-hydroxyphenylhydracrylic Acid;3-hydroxy-3-(4-hydroxyphenyl)propanoic acid;3-(3,5-dihydroxyphenyl)propanoic acid;4-ethenyl-6-methoxybenzene-1,2,3-triol;5-ethenyl-3-methoxybenzene-1,2,4-triol;3,5-dimethoxybenzoic acid;2-(3,4-dihydroxyphenyl)propanoic acid;2-(3-hydroxy-5-methoxyphenyl)acetic acid;2-hydroxy-2-(3-methoxyphenyl)acetic acid;2-(2,4-dihydroxyphenyl)propanoic acid;3-(2,5-dihydroxyphen…	HMDB0062595;HMDB0124923;HMDB0125533;HMDB0125591;HMDB0125595;HMDB0127495;HMDB0129348;HMDB0131428;HMDB0133494;HMDB0133788;HMDB0134043;HMDB0140294;HMDB0140892;HMDB0000118;HMDB0000333;HMDB0000423;HMDB0000755;HMDB0002643;HMDB0004061;HMDB0029232;HMDB0029273;HMDB0029646;HMDB0033624;HMDB0037274;HMDB0041270;HMDB0059763;HMDB0126386;HMDB0134042	11	3-(4-Hydroxyphenyl)lactate;(R)-3-(4-Hydroxyphenyl)lactate;3-(2,3-Dihydroxyphenyl)propanoate;Homovanillate;3-Methoxy-4-hydroxyphenylglycolaldehyde;3,4-Dihydroxyphenylpropanoate;2',6'-Dihydroxy-4'-methoxyacetophenone;cis-3-(3-Carboxyethenyl)-3,5-cyclohexadiene-1,2-diol;3-[(4R)-4-Hydroxycyclohexa-1,5-dien-1-yl]-2-oxopropanoate;3-[(1E,4R)-4-Hydroxycyclohex-2-en-1-ylidene]-2-oxopropanoate;Brugine	C03672;C03964;C04044;C05582;C05583;C10447;C10680;C12622;C20953;C21085;C10849
neg-M181T217_1	849640	1.12266e+06	983910	892842	1.18679e+06	1.38484e+06	2.08009e+06	3.00317e+06	8.05584e+06	1.713e+07	4.87626e+06	1.86521e+07	8.37878	0.00375801	0.0021645	0.127737	0.0988242	1	1	1	2.82111	0.154241	up	181.014	3.60971	0	0	-	Unknown	-	-	-	0	-	-	0	-	-
neg-M181T217_2	396364	815355	624498	460223	765625	689394	1.06823e+06	976171	3.80921e+06	4.52355e+06	1.29233e+06	4.74949e+06	4.3767	0.0071534	0.0021645	0.15216	0.0988242	1	1	1	2.65071	0.295072	up	181.069	3.61239	0	0	-	Unknown	-	-	-	0	-	-	0	-	-
neg-M185T199_1	1.0616e+06	1.42919e+06	2.29807e+06	2.04279e+06	2.31186e+06	2.22005e+06	6.10438e+06	6.22303e+06	8.97953e+06	2.77756e+07	5.67498e+06	1.74696e+07	6.35603	0.000665558	0.0021645	0.0824297	0.0988242	1	1	1	3.30037	0.28504	up	185.081	3.31463	1	1	5-Butyltetrahydro-2-oxo-3-furancarboxylic acid	Organoheterocyclic compounds	Lactones	HMDB0030992	null	3	5-(2-Methylpropyl)tetrahydro-2-oxo-3-furancarboxylic acid;5-Butyltetrahydro-2-oxo-3-furancarboxylic acid;N-(1-Deoxy-1-fructosyl)valine	HMDB0030988;HMDB0030992;HMDB0037844	1	cis-2-Carboxycyclohexyl-acetic_acid	C14112
neg-M185T49_2	1.84127e+07	1.73546e+07	1.00252e+07	3.50254e+07	3.20845e+07	1.94687e+07	7.43332e+07	7.1914e+07	4.57648e+07	2.89998e+07	3.64706e+07	3.00663e+07	2.17229	0.0111738	0.025974	0.173936	0.212937	0.888889	0.666667	1	1.78159	0.0626897	up	185.021	0.820315	1	1	Psoralen	Phenylpropanoids and polyketides	Coumarins and derivatives	HMDB0034272	C09305	11	{[3-hydroxy-2-(phenylmethylidene)heptyl]oxy}sulfonic acid;{[1-hydroxy-2-(phenylmethylidene)heptan-3-yl]oxy}sulfonic acid;{3-[(1Z)-3-hydroxy-2-pentylprop-1-en-1-yl]phenyl}oxidanesulfonic acid;{[(2Z)-2-[(3-hydroxyphenyl)methylidene]heptyl]oxy}sulfonic acid;{4-[(1Z)-3-hydroxy-2-pentylprop-1-en-1-yl]phenyl}oxidanesulfonic acid;{[(2Z)-2-[(4-hydroxyphenyl)methylidene]heptyl]oxy}sulfonic acid;{[(2Z)-6-h…	HMDB0126525;HMDB0126526;HMDB0126528;HMDB0126529;HMDB0126531;HMDB0126532;HMDB0126535;HMDB0126536;HMDB0126540;HMDB0126543;HMDB0126544	0	-	-
neg-M186T58	6.08317e+06	8.72182e+06	8.74461e+06	1.13408e+07	1.49467e+07	1.72287e+07	3.28176e+07	1.90567e+07	1.41072e+07	3.56466e+07	1.64012e+07	5.03509e+07	2.51067	0.0076351	0.0151515	0.155713	0.170653	0.916667	0.679861	1	1.82231	0.168625	up	186.04	0.962932	1	1	1-(Malonylamino)cyclopropanecarboxylic acid	Organic acids and derivatives	Carboxylic acids and derivatives	HMDB0031700	null	7	1-(Malonylamino)cyclopropanecarboxylic acid;Gallic acid;2,4,5-trihydroxybenzoic acid;2,3,4,6-tetrahydroxybenzaldehyde;2,4,6-Trihydroxybenzoic acid;2,3,4-Trihydroxybenzoic acid;Benzyl methyl disulfide	HMDB0031700;HMDB0005807;HMDB0126491;HMDB0130402;HMDB0029649;HMDB0059964;HMDB0040590	4	2-(Acetamidomethylene)succinate;(2S,4S)-4-Hydroxy-2,3,4,5-tetrahydrodipicolinate;Gallate;Nicofetamide	C01215;C20258;C01424;C17729
neg-M187T27	1.29332e+06	708801	987896	1.10449e+06	1.16516e+06	687242	440487	98220.8	662715	592580	440632	254892	0.418625	0.0157843	0.0021645	0.194778	0.0988242	1	1	1	1.91138	0.418442	down	186.894	0.450875	0	0	-	Unknown	-	-	-	0	-	-	0	-	-
neg-M188T43	2.2578e+06	3.43565e+06	2.63477e+06	1.47572e+06	290194	1.48739e+06	149312	129790	613034	1.12645e+06	371828	1.53203e+06	0.338681	0.0485986	0.0649351	0.293362	0.312216	0.833333	0.555556	1	1.99802	0.0721304	down	187.996	0.719943	1	0	-	Unknown	-	-	-	0	-	-	3	Phenyl_5-phospho-alpha-D-ribofuranoside;4-(beta-D-Ribofuranosyl)phenol_5'-phosphate;Kinobscurinone	C20726;C21107;C12391
neg-M189T222	1.00225e+06	983402	942162	1.12153e+06	2.72239e+06	958710	4.62602e+06	4.76228e+06	2.94519e+06	1.37898e+06	1.34315e+06	2.53021e+06	2.27488	0.0210911	0.0151515	0.214176	0.170653	0.916667	0.666667	1	1.71489	0.0970416	up	189.076	3.69201	1	0	-	Unknown	-	-	-	3	3-Hydroxysuberic acid;Diethyl L-malate;6-(2-Hydroxyethoxy)-6-oxohexanoic acid	HMDB0000325;HMDB0040220;HMDB0061681	1	(R)-3-((R)-3-Hydroxybutanoyloxy)butanoate	C04546
neg-M189T44	2.08282e+06	3.06947e+06	2.82503e+06	1.27291e+06	825660	1.61332e+06	133904	260079	678742	769932	641739	623007	0.265835	0.00328433	0.0021645	0.122545	0.0988242	1	1	1	2.28793	0.159961	down	189.012	0.728004	1	0	-	Unknown	-	-	-	1	Alprazolam	HMDB0014548	2	Alprazolam;Clobenpropit	C06817;C17934
neg-M189T47	8.64354e+06	1.78381e+07	1.6831e+07	5.88433e+06	1.40198e+06	5.68362e+06	3.369e+06	135447	473338	2.37578e+06	1.24219e+06	1.61739e+06	0.163695	0.0109166	0.0151515	0.172871	0.170653	0.916667	0.722222	1	2.72393	0.0778614	down	189.051	0.786052	1	0	-	Unknown	-	-	-	1	1-[(5-Amino-5-carboxypentyl)amino]-1-deoxyfructose	HMDB0034879	2	Fructoselysine;Glucoselysine	C16488;C20978
neg-M189T48	1.26374e+07	2.15563e+07	5.30167e+07	9.83513e+06	4.13471e+06	1.79653e+07	4.55069e+06	4.08609e+06	2.67802e+06	7.85473e+06	3.58893e+06	5.8793e+06	0.24036	0.0168194	0.0151515	0.198129	0.170653	0.916667	0.722222	1	1.88098	0.0169544	down	189.087	0.805538	1	1	Ala-Thr	Organic acids and derivatives	Carboxylic acids and derivatives	HMDB0028697	NA	15	Diaminopimelic acid;Alanyl-Threonine;Threoninyl-Alanine;2-Amino-4-[(2-hydroxy-1-oxopropyl)amino]butanoic acid;N-(gamma-Glutamyl)ethanolamine;N-Acetyl-L-glutamate 5-semialdehyde;Obtusilactone A;3-Methyl-5-pentyl-2-furannonanoic acid;Annosquamosin B;3-Methyl-5-propyl-2-furanundecanoic acid;3,4-Dimethyl-5-propyl-2-furandecanoic acid;5-Ethyl-3,4-dimethyl-2-furanundecanoic acid;5-Hexyl-3,4-dimethyl-2-…	HMDB0001370;HMDB0028697;HMDB0029054;HMDB0031412;HMDB0039222;HMDB0006488;HMDB0030960;HMDB0031091;HMDB0031379;HMDB0061646;HMDB0094643;HMDB0112070;HMDB0112090;HMDB0112096;HMDB0112100	7	LL-2,6-Diaminoheptanedioate;meso-2,6-Diaminoheptanedioate;C20914;N-Acetyl-L-glutamate_5-semialdehyde;5-Deoxy-5-aminoshikimic_acid;(2S,5S)-trans-Carboxymethylproline;2-Aminovalienone	C00666;C00680;C20914;C01250;C12121;C17366;C21248
neg-M189T50	2.24529e+06	2.55036e+06	2.20108e+06	1.82042e+06	235767	2.2073e+06	5.37419e+06	6.56485e+06	6.14723e+06	4.80397e+06	3.08107e+06	3.09325e+06	2.58117	0.0290415	0.0021645	0.241179	0.0988242	1	1	1	2.20528	0.0597773	up	188.997	0.826567	1	0	-	Unknown	-	-	-	1	3-Hydroxy-4-aminopyridine sulfate	HMDB0061120	1	Nimustine_hydrochloride	C11276
neg-M191T45	2.40088e+06	4.43803e+06	1.12883e+07	2.2427e+06	1.56745e+06	3.38434e+06	205308	178142	172837	1.07742e+06	409628	966136	0.118849	0.000654028	0.0021645	0.0821665	0.0988242	1	1	1	3.07198	0.101524	down	191.067	0.754411	1	1	D-(-)-Quinic acid	Organic oxygen compounds	NA	HMDB0003072	C06746	8	Serylserine;N-Acetyl-L-aspartic acid;N-Formyl-L-glutamic acid;D-N-(Carboxyacetyl)alanine;2-Amino-3-oxoadipate;Berteroin;Granisetron;3-Carboxy-2,3,4,9-tetrahydro-1H-pyrido[3,4-b]indole-1-propanoic acid	HMDB0029048;HMDB0000812;HMDB0003470;HMDB0039163;HMDB0060273;HMDB0031577;HMDB0015026;HMDB0034881	4	N-Acetyl-L-aspartate;N-Formyl-L-glutamate;2-Amino-3-oxoadipate;Granisetron	C01042;C01045;C05520;C07023
neg-M193T198	573082	169737	940511	1.34323e+06	1.18442e+06	2.5475e+06	2.38806e+06	2.51471e+06	3.0502e+06	2.34104e+06	2.66287e+06	1.93332e+06	2.20319	0.0367363	0.025974	0.261853	0.212937	0.888889	0.666667	1	1.84692	0.0393019	up	193.098	3.29183	1	0	-	Unknown	-	-	-	7	Laccarin;5-Hydroxytryptophol;1,2-Dehydrosalsolinol;Plantagonine;2-Propenyl 2-aminobenzoate;5-[2H-Pyrrol-4-(3H)-ylidenemethyl]-2-furanmethanol;N,N-dimethylindoliumolate	HMDB0041440;HMDB0001855;HMDB0012490;HMDB0033482;HMDB0037693;HMDB0040045;HMDB0060063	2	6-Hydroxypseudooxynicotine;Pilocarpidine	C01297;C17964
neg-M193T246	792729	1.02958e+06	713436	294152	408370	595069	955307	1.79483e+06	599568	1.58579e+06	1.22747e+06	1.55283e+06	2.01282	0.01712	0.025974	0.199713	0.212937	0.888889	0.666667	1	1.43325	0.130401	up	193.123	4.10585	1	0	-	Unknown	-	-	-	18	4-Hydroxypropofol;(S,Z)-Lyratol acetate;Hexylresorcinol;Neocnidilide;(卤)-Myrtenyl acetate;Ethyl (2E,4E,7Z)-Decatrienoate;Ethyl (2E,4Z,7Z)-Decatrienoate;(2S,4R)-p-Mentha-1(7),5-dien-2-ol acetate;(S)-p-Mentha-1,8-dien-10-yl acetate;Perillyl acetate;(R)-2-Acetoxy-p-mentha-1,8-diene;Carvyl acetate;Menthadienyl acetate;8-Ocimenyl acetate;1-(2-Furanyl)-1-octanone;(S)-Neolyratyl acetate;(2,2-Diethoxyeth…	HMDB0014018;HMDB0031840;HMDB0032567;HMDB0034450;HMDB0035126;HMDB0035375;HMDB0035376;HMDB0035801;HMDB0037018;HMDB0037231;HMDB0037389;HMDB0038046;HMDB0038292;HMDB0039685;HMDB0040439;HMDB0041497;HMDB0041610;HMDB0132986	3	4-Hexyloxyphenol;Cnidilide;Neocnidilide	C14305;C16937;C17002
neg-M193T48	1.62616e+09	6.38325e+08	1.65195e+09	4.51607e+08	5.18273e+08	5.34488e+08	1.50055e+08	1.65074e+08	3.30303e+08	5.98754e+08	3.29354e+08	5.70548e+08	0.395529	0.0237139	0.0649351	0.22381	0.312216	0.833333	0.555556	1	1.67161	0.0532366	down	193.035	0.795944	1	1	D-Glucuronic acid	Organic oxygen compounds	NA	HMDB0000127	C00191	11	Bis(2-furanylmethyl) sulfide;3,4,5,6-tetrahydroxyoxane-2-carboxylic acid;D-Glucuronic acid;Galacturonic acid;Iduronic acid;Pectic acid;Pectin;3-Dehydro-L-gulonate;5-Keto-D-gluconate;2-Keto-L-gluconate;L-Altruronic acid	HMDB0041503;HMDB0127846;HMDB0000127;HMDB0002545;HMDB0002704;HMDB0003363;HMDB0003402;HMDB0006334;HMDB0011731;HMDB0011732;HMDB0038491	20	Bisthiosemi;D-Glucuronate;D-Galacturonate;D-Tagaturonate;3-Dehydro-L-gulonate;D-Fructuronate;5-Dehydro-D-gluconate;D-Mannuronate;2-Dehydro-D-galactonate;L-Iduronic_acid;2-Keto-D-gluconic_acid;L-Guluronic_acid;Galacturonic_acid;beta-D-Glucopyranuronic_acid;2-Dehydro-L-idonate;D-Glucuronic_acid;L-Altruronic_acid;D-Alluronic_acid;D-Guluronic_acid;D-Taluronic_acid	C19137;C00191;C00333;C00558;C00618;C00905;C01062;C02024;C03342;C06472;C06473;C06477;C08348;C08350;C15673;C16245;C21034;C21037;C21047;C21059
neg-M193T500	6.10208e+06	8.78618e+06	2.75349e+06	4.42044e+06	2.76241e+06	4.72547e+06	1.26213e+06	1.44877e+06	2.11771e+06	2.02422e+06	2.86032e+06	2.39706e+06	0.40982	0.00451661	0.00865801	0.133716	0.143597	0.944444	0.75	1	1.59197	0.40818	down	193.072	8.34131	1	0	-	Unknown	-	-	-	40	1D-5-O-methyl-chiro-inositol;D-4-O-Methyl-myo-inositol;4-O-Methyl-myo-inositol;Methyl beta-D-glucopyranoside;(-)-Bornesitol;Sequoyitol;Mytilitol;D-Pinitol;L-Quebrachitol;L-Pinitol;3-[(2-Mercapto-1-methylpropyl)thio]-2-butanol;Caffeine;Enprofylline;2-Methoxyestradiol-3-methylether;15-Deoxy-d-12,14-PGJ2;6b-Hydroxymethandienone;4-Hydroxyretinoic acid;all-trans-5,6-Epoxyretinoic acid;all-trans-18-Hyd…	HMDB0062564;HMDB0029915;HMDB0029916;HMDB0029965;HMDB0031437;HMDB0031449;HMDB0033816;HMDB0034219;HMDB0034221;HMDB0034222;HMDB0037295;HMDB0001847;HMDB0014962;HMDB0000344;HMDB0005079;HMDB0005832;HMDB0006254;HMDB0012451;HMDB0012452;HMDB0031773;HMDB0034630;HMDB0034631;HMDB0034691;HMDB0035710;HMDB0036147;HMDB0036725;HMDB0036747;HMDB0036750;HMDB0036762;HMDB0036812;HMDB0037233;HMDB0038885;HMDB0039442;HMD…	30	5-O-Methyl-myo-inositol;Methyl_beta-D-galactoside;D-Bornesitol;L-Bornesitol;D-Pinitol;O-Methyl-scyllo-inositol;4-O-Methyl-myo-inositol;6-O-Methyl-myo-inositol;(-)-Quebrachitol;Caffeine;Gibberellin_A12_aldehyde;Cafestol;Pisiferic_acid;Royleanone;Taxodone;Petasin;Cinerin_I;Mytatrienediol;17beta-Hydroxy-17-methylandrost-4-ene-3,11-dione;15-Deoxy-delta-12,14-PGJ2;11alpha,17beta-Dihydroxy-17alpha-meth…	C03365;C03619;C03659;C03660;C03844;C05163;C06352;C06353;C08257;C07481;C06093;C09066;C09163;C09182;C09196;C09706;C09845;C14242;C14615;C14717;C14887;C15126;C15192;C15282;C15287;C16677;C16679;C16680;C18016;C13721
neg-M193T75_2	540941	602167	189173	492115	787719	559403	969206	637665	686735	2.1265e+06	1.71272e+06	2.34244e+06	2.67231	0.0130741	0.00865801	0.182557	0.143597	0.944444	0.777778	1	1.74531	0.188113	up	193.071	1.24207	1	0	-	Unknown	-	-	-	0	-	-	3	Methyl_nigakinone;1-(4-Hydroxyphenylazo)-naphthalene-2,6-diol;1-(3,4-Dihydroxyphenylazo)-2-naphthol	C16996;C20282;C20283
neg-M194T48_2	9.97874e+07	3.82321e+07	1.01209e+08	2.72783e+07	3.22183e+07	3.23255e+07	9.46188e+06	1.04942e+07	2.04727e+07	3.78785e+07	2.00297e+07	3.4895e+07	0.402452	0.0261731	0.0649351	0.231682	0.312216	0.833333	0.56875	1	1.62798	0.0529018	down	194.038	0.796414	0	0	-	Unknown	-	-	-	0	-	-	0	-	-
neg-M196T442	2.25569e+07	4.07415e+07	3.90315e+07	1.14185e+07	2.62267e+07	1.86766e+07	1.25005e+07	1.30736e+07	1.5615e+07	1.06015e+07	1.05834e+07	1.38217e+07	0.48027	0.0187063	0.025974	0.206529	0.212937	0.888889	0.666667	1	1.4774	0.351389	down	195.81	7.37323	0	0	-	Unknown	-	-	-	0	-	-	0	-	-
neg-M197T241	561633	463987	38767.6	759769	507956	1.63899e+06	1.29967e+06	1.15055e+06	1.21381e+06	2.82561e+06	3.49801e+06	2.54427e+06	3.15577	0.034511	0.0151515	0.255497	0.170653	0.916667	0.693056	1	1.88995	0.132544	up	197.154	4.01188	1	0	-	Unknown	-	-	-	28	5-Dodecenoic acid;trans-Dodec-2-enoic acid;Methyl 10-undecenoate;Allyl nonanoate;xi-Dihydro-5-octyl-2(3H)-furanone;cis-4-Decenyl acetate;2,6-Dimethyl-5-heptenal propyleneglycol acetal;11-Dodecenoic acid;cis-3-Hexenyl hexanoate;(卤)-Citronellyl acetate;Citronellyl acetate;5,5-Dibutyl-4,5-dihydro-2(3H)furanone;Rhodinyl acetate;Methyl 9-undecenoate;Ethyl 2-decenoate;1-Ethenylhexyl butanoate;xi-5-Dode…	HMDB0000529;HMDB0010729;HMDB0029585;HMDB0029763;HMDB0031683;HMDB0032214;HMDB0032235;HMDB0032248;HMDB0033378;HMDB0034160;HMDB0034844;HMDB0036182;HMDB0037186;HMDB0037305;HMDB0037329;HMDB0037498;HMDB0037742;HMDB0037813;HMDB0038081;HMDB0038269;HMDB0038895;HMDB0038924;HMDB0039220;HMDB0040158;HMDB0040163;HMDB0040361;HMDB0041264;HMDB0041449	5	(-)-Menthyl_acetate;Citronellyl_acetate;Neomenthyl_acetate;Decanoyl_acetaldehyde;cis-2-Dodecenoic_acid	C09870;C12298;C16825;C16947;C21202
neg-M197T53	1.28062e+06	1.46138e+06	2.08722e+06	1.12724e+06	1.83072e+06	1.53414e+06	4.28085e+06	3.57021e+06	3.88923e+06	2.92528e+06	4.51206e+06	3.06673e+06	2.3864	2.81752e-05	0.0021645	0.0354393	0.0988242	1	1	1	1.54643	0.0439351	up	197.048	0.881534	1	0	-	Unknown	-	-	-	6	AF Toxin II;3-Acetoxyscirpene-4,15-diol;Blumealactone C;4-Acetoxyscirpene-3,15-diol;Monoacetoxyscirpenol;Hexahydro-6,7-dihydroxy-5-(hydroxymethyl)-3-(2-hydroxyphenyl)-2H-pyrano[2,3-d]oxazol-2-one	HMDB0033504;HMDB0034576;HMDB0035357;HMDB0035847;HMDB0035848;HMDB0037297	2	Monuron;Tetraneurin_E	C19087;C09560
neg-M197T77	4.10858e+06	2.60303e+06	2.70311e+06	1.66371e+06	2.25547e+06	2.95215e+06	7.78575e+06	6.64881e+06	8.39113e+06	5.81454e+06	8.85572e+06	4.75272e+06	2.59416	0.000124793	0.0021645	0.050796	0.0988242	1	1	1	1.98526	0.268732	up	197.047	1.28221	1	0	-	Unknown	-	-	-	26	Syringic acid;Ethyl gallate;2-(2,4,5-trihydroxyphenyl)propanoic acid;3-(3,4,5-trihydroxyphenyl)propanoic acid;3-(2,4-dihydroxyphenyl)-3-hydroxypropanoic acid;3-(2,4,5-trihydroxyphenyl)propanoic acid;2-(2,5-dihydroxy-4-methoxyphenyl)acetic acid;2-(3,4-dihydroxy-5-methoxyphenyl)acetic acid;2-hydroxy-2-(2-hydroxy-4-methoxyphenyl)acetic acid;2-(2,3,4-trihydroxyphenyl)propanoic acid;3-hydroxy-2,4-dime…	HMDB0002085;HMDB0033836;HMDB0125024;HMDB0125529;HMDB0126478;HMDB0126489;HMDB0130476;HMDB0131426;HMDB0137136;HMDB0137823;HMDB0140947;HMDB0142084;HMDB0142087;HMDB0000291;HMDB0003503;HMDB0029170;HMDB0041662;HMDB0133489;HMDB0000600;HMDB0014716;HMDB0033504;HMDB0034576;HMDB0035357;HMDB0035847;HMDB0035848;HMDB0037297	8	3-(3,4-Dihydroxyphenyl)lactate;3-Methoxy-4-hydroxymandelate;Syringic_acid;(3E)-3-[(1R,5R,6S)-5-Hydroxy-7-oxabicyclo[4.1.0]heptan-2-ylidene]-2-oxopropanoate;Monuron;Istamycin_FU-10;2'-Deamino-2'-hydroxyparomamine;Tetraneurin_E	C01207;C05584;C10833;C21086;C19087;C17981;C20353;C09560
neg-M198T191	104694	45577.9	162010	29750.4	21741.1	272993	1.06053e+06	1.59226e+06	1.48448e+06	246829	204031	98359.4	7.35983	0.013619	0.0411255	0.185205	0.259392	0.861111	0.596528	1	2.69806	0.201312	up	197.535	3.19005	1	0	-	Unknown	-	-	-	6	Nornantenine;Palaudine;Cassythicine;Isodomesticine;Romucosine A;Junosine	HMDB0030245;HMDB0032143;HMDB0033354;HMDB0033360;HMDB0036987;HMDB0038145	7	(S)-Cheilanthifoline;Amurensine;Amurine;Bulbocapnine;(+)-Cassythicine;Domesticine;(S)-Nandinine	C05174;C09333;C09334;C09367;C09389;C19980;C21370
neg-M198T289	2.32677e+07	5.0886e+07	2.83785e+07	2.32176e+07	2.19891e+07	1.61672e+07	1.05023e+07	1.36727e+07	2.26888e+07	1.42358e+07	7.83614e+06	1.19416e+07	0.493437	0.00879038	0.00865801	0.161757	0.143597	0.944444	0.763194	1	1.56901	0.214062	down	197.807	4.81922	0	0	-	Unknown	-	-	-	0	-	-	0	-	-
neg-M199T100	2.55085e+06	6.10603e+06	7.79515e+06	5.53937e+06	1.62371e+06	2.10597e+06	1.04965e+06	869759	991280	2.07844e+06	1.24006e+06	2.64106e+06	0.344863	0.0135368	0.025974	0.184719	0.212937	0.888889	0.611111	1	1.90092	0.272708	down	199.072	1.67448	1	0	-	Unknown	-	-	-	5	4-Pyridoxic acid;Megestrol;12-Methoxy-8,11,13-abietatrien-20,11-olide;2-(3-Hydroxyphenyl)ethanol 1'-glucoside;4-Methoxybenzyl glucoside	HMDB0000017;HMDB0014495;HMDB0038391;HMDB0038332;HMDB0041405	16	Dihydroclavaminic_acid;Alanylclavam;4-Pyridoxate;3-Carboxy-4-methoxy-N-methyl-2-pyridone;3-Hydroxy-4-hydroxymethyl-2-methylpyridine-5-carboxylate;5-Methoxy-3-hydroxyanthranilate;3,5-Dihydroxy-phenylglycine;9,11alpha-Epoxypregn-4-ene-3,20-dione;Pyrethrin_I;16-alpha,17-Epoxypregn-4-ene-3,20-dione;6beta,19-Epoxypregn-4-ene-3,20-dione;11beta,12beta-Epoxypregn-4-ene-3,20-dione;3-(Allyloxy)estra-1,3,5(…	C06659;C17360;C00847;C04447;C04773;C11466;C12026;C04379;C07594;C14681;C15130;C15187;C15254;C15303;C15443;C06046
neg-M199T197	521864	545517	475900	349163	489836	842909	581654	1.05845e+06	823079	2.52443e+06	1.63099e+06	2.28394e+06	2.76032	0.010095	0.00865801	0.16893	0.143597	0.944444	0.763194	1	1.90214	0.291356	up	199.025	3.28728	1	0	-	Unknown	-	-	-	5	2,3,4-trihydroxy-5-methoxybenzoic acid;2,4,5-trihydroxy-3-methoxybenzoic acid;4-Fumarylacetoacetic acid;Maleylacetoacetic acid;Mumefural	HMDB0125594;HMDB0125598;HMDB0001268;HMDB0002052;HMDB0035179	7	4-Maleylacetoacetate;4-Fumarylacetoacetate;2-Hydroxy-5-carboxymethylmuconate_semialdehyde;cis-4,5-Dihydroxycyclohexa-1(6),2-diene-1,2-dicarboxylate;3-Carboxymethylmuconate;(3S,4R)-3,4-Dihydroxycyclohexa-1,5-diene-1,4-dicarboxylate;Phthalate_3,4-cis-dihydrodiol	C01036;C01061;C04642;C04783;C05592;C06318;C18314
neg-M199T215	638661	496207	200938	159926	565596	485412	1.85248e+06	2.11778e+06	1.55266e+06	506209	1.82495e+06	592286	3.31654	0.00732359	0.0151515	0.153825	0.170653	0.916667	0.722222	1	1.99173	0.143161	up	199.035	3.58775	1	0	-	Unknown	-	-	-	1	S-Methylmethionine	HMDB0038670	1	S-Methyl-L-methionine	C03172
neg-M199T44	939367	2.11904e+06	4.10614e+06	827775	210189	790429	145392	211582	327553	457213	271348	405038	0.202173	0.02492	0.0411255	0.228751	0.259392	0.861111	0.539583	1	2.07861	0.0805973	down	199.033	0.726183	1	0	-	Unknown	-	-	-	41	Camalexin;5,7-dihydroxy-2-(3-hydroxy-5-methoxyphenyl)-4H-chromen-4-one;3,5,7-trihydroxy-2-(3-methoxyphenyl)-4H-chromen-4-one;6,7-dihydroxy-2-(4-hydroxyphenyl)-5-methoxy-4H-chromen-4-one;5,6,7-trihydroxy-3-(4-methoxyphenyl)-4H-chromen-4-one;5,6,7-trihydroxy-2-(3-methoxyphenyl)-4H-chromen-4-one;5,6,7-trihydroxy-8-methoxy-2-phenyl-4H-chromen-4-one;3,5,7-trihydroxy-8-methoxy-2-phenyl-4H-chromen-4-one…	HMDB0038631;HMDB0124874;HMDB0126499;HMDB0128586;HMDB0129956;HMDB0130327;HMDB0130678;HMDB0132137;HMDB0132867;HMDB0132868;HMDB0133310;HMDB0133312;HMDB0133313;HMDB0133350;HMDB0133364;HMDB0133824;HMDB0134005;HMDB0134007;HMDB0134008;HMDB0134009;HMDB0137306;HMDB0137307;HMDB0140454;HMDB0140564;HMDB0141215;HMDB0029492;HMDB0029676;HMDB0030617;HMDB0030659;HMDB0030667;HMDB0032695;HMDB0032696;HMDB0033321;HMD…	15	Chrysoeriol;3-Methoxyapigenin;Leptosidin;Diosmetin;Hispidulin;Kaempferide;Cajanin;Pratensein;Tectorigenin;2'-Hydroxybiochanin_A;(+)-Sophorol;(-)-Sophorol;(+)-6a-Hydroxymaackiain;Rhamnocitrin;Questinol	C04293;C05902;C08651;C10038;C10058;C10098;C10203;C10520;C10534;C12135;C16227;C16228;C16230;C17059;C17811
neg-M200T242	3.05378e+06	2.00336e+07	7.92289e+06	7.63539e+06	1.85592e+06	4.44167e+06	576815	842219	825635	2.92304e+06	625481	2.84336e+06	0.192166	0.00575843	0.00865801	0.142935	0.143597	0.944444	0.777778	1	2.35068	0.0657172	down	200.129	4.03481	1	0	-	Unknown	-	-	-	9	Capryloylglycine;Valproylglycine;N-(5-Methyl-3-oxohexyl)alanine;N-Acetylaminooctanoic acid;(4S,8R)-8,9-Dihydroxy-p-menth-1(6)-en-2-one;(1'R)-Nepetalic acid;(S)-Oleuropeic acid;1-Acetylcyclohexyl acetate;(E)-10-Oxo-8-decenoic acid	HMDB0000832;HMDB0013116;HMDB0041540;HMDB0059745;HMDB0039052;HMDB0036117;HMDB0036998;HMDB0039710;HMDB0040883	8	5-exo-Hydroxy-1,2-campholide;1,6,6-Trimethyl-2,7-dioxabicyclo[3.2.2]nonan-3-one;4,5-Dihydro-5,5-dimethyl-4-(3-oxobutyl)furan-2(3H)-one;(3R)-3-Isopropenyl-6-oxoheptanoate;(3S)-3-Isopropenyl-6-oxoheptanoate;(4R)-7-Hydroxy-4-isopropenyl-7-methyl-2-oxo-oxepanone;(4S)-7-Hydroxy-4-isopropenyl-7-methyl-2-oxo-oxepanone;[(1S)-4-Hydroxy-2,2,3-trimethylcyclopent-3-enyl]acetate	C03843;C04718;C06066;C11405;C11419;C19079;C19084;C20324
neg-M200T53_1	1.1711e+06	1.36219e+07	9.23476e+06	8.08967e+06	4.69488e+06	1.10815e+07	9.52953e+06	2.71735e+07	2.06464e+07	1.56022e+08	7.4389e+07	2.20087e+08	10.6036	0.00902348	0.00865801	0.162304	0.143597	0.944444	0.777778	1	3.31752	0.145055	up	200.056	0.880393	1	0	-	Unknown	-	-	-	12	N-acetyl-L-2-aminoadipate(2-);2,4-dihydroxy-5-methoxybenzoic acid;2,4-dihydroxy-3-methoxybenzoic acid;2-(2,4-dihydroxyphenyl)-2-hydroxyacetic acid;2-(3,4,5-trihydroxyphenyl)acetic acid;2-(2,3,4-trihydroxyphenyl)acetic acid;2-(2,4,5-trihydroxyphenyl)acetic acid;2,5-dihydroxy-4-methoxybenzoic acid;2,3-dihydroxy-4-methoxybenzoic acid;3,4-Dihydroxymandelic acid;4-O-Methylgallic acid;Methyl 2,4,6-trih…	HMDB0062715;HMDB0125522;HMDB0125542;HMDB0126480;HMDB0130405;HMDB0130407;HMDB0130408;HMDB0130482;HMDB0140912;HMDB0001866;HMDB0013198;HMDB0029650	3	Dibenzothiophene;3,4-Dihydroxymandelate;3-O-Methylgallate	C20125;C05580;C05616
neg-M201T191_2	5.11418e+06	5.84321e+06	7.12611e+06	4.6812e+06	8.21242e+06	6.43388e+06	3.23282e+07	3.04334e+07	2.28525e+07	1.22051e+07	1.11541e+07	1.33949e+07	3.27092	0.00131103	0.0021645	0.0983492	0.0988242	1	1	1	2.28401	0.0342415	up	201.022	3.17961	1	0	-	Unknown	-	-	-	2	4-ethylphenylsulfate;3-ethylphenyl Sulfate	HMDB0062551;HMDB0062721	1	Tos-Arg-CH2Cl	C02087
neg-M201T500_1	2.40781e+06	6.02501e+06	2.28895e+06	5.42141e+06	1.56943e+06	2.45178e+06	1.66164e+06	1.8544e+06	578593	2.3582e+06	1.40853e+06	983965	0.438661	0.0240268	0.025974	0.225242	0.212937	0.888889	0.666667	1	1.62545	0.194127	down	201.041	8.32912	1	0	-	Unknown	-	-	-	1	Ethyl aconitate	HMDB0040275	2	cis-(Homo)2-aconitate;1-Dehydro-9-fluoro-11-oxotestololactone	C20581;C15387
neg-M201T89	2.62244e+06	3.99901e+06	2.47234e+06	3.27696e+06	1.35667e+06	1.19799e+06	1.01415e+06	961224	1.03994e+06	1.32822e+06	606889	1.92085e+06	0.460374	0.0146055	0.0151515	0.189615	0.170653	0.916667	0.694444	1	1.34433	0.128467	down	200.971	1.48861	1	0	-	Unknown	-	-	-	0	-	-	1	Dinitrochlorobenzene	C14397
neg-M202T305	1.40653e+06	3.41293e+06	4.66583e+06	1.82008e+06	1.53626e+06	4.56762e+06	486183	1.0189e+06	2.08467e+06	976215	647801	634082	0.335905	0.00538566	0.0151515	0.138498	0.170653	0.916667	0.722222	1	2.00757	0.408244	down	201.801	5.09108	1	0	-	Unknown	-	-	-	0	-	-	2	Istamycin_AP;RU_5135	C17984;C13797
neg-M202T41	6.00957e+06	5.34158e+06	5.11758e+06	1.3893e+06	669617	3.22679e+06	495499	970205	847873	1.30567e+06	698791	1.24969e+06	0.255935	0.0221183	0.0411255	0.217383	0.259392	0.861111	0.583333	1	1.82894	0.03835	down	202.119	0.683045	1	0	-	Unknown	-	-	-	4	Glycyl-Lysine;Lysyl-Glycine;Alanyl-Proline;Prolyl-Alanine	HMDB0028846;HMDB0028951;HMDB0028695;HMDB0029010	0	-	-
neg-M202T46_2	2.55065e+07	4.50602e+07	7.54245e+07	1.47111e+07	6.49231e+06	1.23629e+07	2.29344e+06	2.69158e+06	2.85923e+06	9.52326e+06	3.61836e+06	8.94351e+06	0.166684	0.00524835	0.00865801	0.138352	0.143597	0.944444	0.75	1	2.5647	0.0734188	down	202.083	0.765209	1	1	Gln-Gly	Organic acids and derivatives	Carboxylic acids and derivatives	HMDB0028797	NA	6	Glutaminylglycine;Alanyl-Asparagine;Asparaginyl-Alanine;Glycyl-Glutamine;Glycyl-Gamma-glutamate;Pyroglutamylglycine	HMDB0028797;HMDB0028682;HMDB0028724;HMDB0028839;HMDB0028855;HMDB0061890	1	AMPA	C13672
neg-M202T54	1.06829e+06	626898	1.75008e+06	622177	992859	733896	3.30129e+06	3.66196e+06	2.03051e+06	1.56343e+06	1.62823e+06	667842	2.2183	0.0391908	0.0649351	0.268181	0.312216	0.833333	0.555556	1	1.28384	0.157622	up	201.981	0.901508	0	0	-	Unknown	-	-	-	0	-	-	0	-	-
neg-M203T121	140246	251098	255538	138090	165718	391997	720990	453421	293160	608487	278202	665369	2.24894	0.00672776	0.00865801	0.149295	0.143597	0.944444	0.777778	1	1.52549	0.274805	up	202.964	2.01525	0	0	-	Unknown	-	-	-	0	-	-	0	-	-
neg-M203T191	136268	169143	202229	200628	357485	220050	1.22369e+06	1.17002e+06	909328	423060	450771	428664	3.58183	0.0010622	0.0021645	0.0908103	0.0988242	1	1	1	2.42536	0.085284	up	203.018	3.17849	1	0	-	Unknown	-	-	-	22	Daucic acid;5-hydroxy-4-(2-hydroxyphenyl)-8,8-dimethyl-2H,8H-pyrano[2,3-f]chromen-2-one;5-hydroxy-4-(3-hydroxyphenyl)-8,8-dimethyl-2H,8H-pyrano[2,3-f]chromen-2-one;5-hydroxy-4-(4-hydroxyphenyl)-8,8-dimethyl-2H,8H-pyrano[2,3-f]chromen-2-one;8-hydroxy-12,12-dimethyl-6-phenyl-3,11,14-trioxatetracyclo[8.5.0.0虏,鈦?0鹿鲁,鹿鈦礭pentadeca-1(10),2(7),5,8-tetraen-4-one;5-hydroxy-8-(hydroxymethyl)-8-methyl-4-phen…	HMDB0031665;HMDB0126089;HMDB0126090;HMDB0126091;HMDB0126092;HMDB0126093;HMDB0127392;HMDB0029533;HMDB0029787;HMDB0029791;HMDB0030141;HMDB0030450;HMDB0034027;HMDB0034050;HMDB0037922;HMDB0041452;HMDB0059651;HMDB0059978;HMDB0059979;HMDB0127746;HMDB0127747;HMDB0128720	4	Oxaloglutarate;Psoralidin;Sojagol;2-Protocatechoylphloroglucinolcarboxylate	C05533;C10523;C10529;C04524
neg-M203T49	4.17724e+07	5.13483e+07	1.1405e+08	2.50052e+07	1.15223e+07	7.69614e+07	3.61293e+06	3.87642e+06	3.87193e+06	1.24104e+07	8.20617e+06	1.57471e+07	0.148834	0.00172838	0.00865801	0.105614	0.143597	0.944444	0.75	1	2.6598	0.080622	down	203.067	0.818682	1	1	Gly-Glu	Organic acids and derivatives	Carboxylic acids and derivatives	HMDB0028840	NA	7	Levamisole;Glutamylglycine;L-beta-aspartyl-L-alanine ;gamma-Glutamylglycine;Alanyl-Aspartic acid;Aspartyl-Alanine;1-(Malonylamino)cyclopropanecarboxylic acid	HMDB0014986;HMDB0028819;HMDB0011162;HMDB0011667;HMDB0028683;HMDB0028746;HMDB0031700	3	Levamisole;2-(Acetamidomethylene)succinate;(2S,4S)-4-Hydroxy-2,3,4,5-tetrahydrodipicolinate	C07070;C01215;C20258
neg-M203T55	3.28815e+06	4.09313e+06	1.99675e+07	5.00091e+06	1.62674e+06	5.0483e+06	2.7506e+06	897555	1.09006e+06	3.07484e+06	889074	2.07273e+06	0.276103	0.0249849	0.0151515	0.228751	0.170653	0.916667	0.693056	1	1.8744	0.35107	down	203.103	0.91042	1	0	-	Unknown	-	-	-	14	Serylvaline;Valyl-Serine;N6-Acetyl-5S-hydroxy-L-lysine;3,4-Dihydroxy-2-hydroxymethyl-1-pyrrolidinepropanamide;2-Keto-6-acetamidocaproate;Pregnanetriol;3-Methyl-5-pentyl-2-furanundecanoic acid;Isolinderanolide;3,4-Dimethyl-5-pentyl-2-furandecanoic acid;5-Butyl-3,4-dimethyl-2-furanundecanoic acid;3,4-Dimethyl-5-propyl-2-furandodecanoic acid;3-鈥婱ethyl-鈥?-鈥媝ropyl-2-鈥媐urantridecanoic acid;5-Hexyl-3,4-…	HMDB0029052;HMDB0029136;HMDB0033891;HMDB0039948;HMDB0012150;HMDB0006070;HMDB0031005;HMDB0038105;HMDB0112067;HMDB0112072;HMDB0112076;HMDB0112079;HMDB0112101;HMDB0031315	10	N6-Acetyl-N6-hydroxy-L-lysine;N5-(L-1-Carboxyethyl)-L-ornithine;Triethylenemelamine;6-Acetamido-3-oxohexanoate;6-Acetamido-2-oxohexanoate;N-(3-(S)-Hydroxybutyryl)homoserine_lactone;N2-Acetyl-L-aminoadipate_semialdehyde;N-(3-Hydroxybutanoyl)-L-homoserine_lactone;5beta-Pregnane-3alpha,17alpha,20alpha-triol;2alpha-(Hydroxymethyl)-17-methyl-5alpha-androstane-3beta,17beta-diol	C03955;C04210;C07642;C03682;C05548;C11842;C12988;C21195;C14680;C14977
neg-M203T75	995071	125342	300824	500024	1.04371e+06	557523	1.84154e+06	879196	1.52832e+06	9.995e+06	1.19496e+06	1.01328e+06	4.67063	0.0224572	0.0151515	0.218917	0.170653	0.916667	0.75	1	2.2803	0.106045	up	203.015	1.24907	1	0	-	Unknown	-	-	-	0	-	-	3	CCCP;4,4'-Stilbenedicarboxamidine_dihydrochloride;4-Carboxy-4'-sulfoazobenzene	C11164;C15389;C06673
neg-M203T78	1.03759e+06	657593	646416	608694	638648	741339	1.31777e+06	1.27472e+06	2.22046e+06	1.18084e+06	843728	2.20392e+06	2.08796	0.0045476	0.004329	0.133759	0.120946	0.972222	0.888889	1	1.36273	0.455297	up	203.075	1.29279	1	0	-	Unknown	-	-	-	0	-	-	1	2-Oxo-8-methylthiooctanoic_acid	C17224
neg-M204T75_2	1.0345e+06	1.25848e+06	1.24208e+06	1.80637e+06	1.82531e+06	1.23005e+06	1.47651e+06	1.74374e+06	3.49974e+06	4.665e+06	2.84673e+06	6.1465e+06	2.4269	0.0157694	0.025974	0.194778	0.212937	0.888889	0.666667	1	1.88652	0.10231	up	204.087	1.24402	1	0	-	Unknown	-	-	-	7	N-Methylcalystegine C1;Dihydro-2,4-dimethyl-6-(2-methylpropyl)-4H-1,3,5-dithiazine;Dihydro-4,6-dimethyl-2-(2-methylpropyl)-4H-1,3,5-dithiazine;Dihydro-2,4-dimethyl-6-(1-methylpropyl)-4H-1,3,5-dithiazine;Dihydro-4,6-dimethyl-2-(1-methylpropyl)-4H-1,3,5-dithiazine;(Z)-1-(Methylthio)-5-phenyl-1-penten-3-yne;Tetrahydro-2,5-furan-diacetic acid	HMDB0036394;HMDB0040334;HMDB0040335;HMDB0040336;HMDB0040337;HMDB0032688;HMDB0059767	5	N-Acetyl-D-fucosamine;N-Acetyl-D-quinovosamine;N-Acetyl-L-fucosamine;N-Acetyl-L-rhamnosamine;2-Oxosuberate	C15480;C15481;C21046;C21056;C16589
neg-M204T93	1.82883e+06	2.85234e+06	3.69018e+06	1.7673e+06	5.55713e+06	3.85737e+06	1.86626e+06	1.54137e+06	1.03068e+06	1.67321e+06	2.02176e+06	688165	0.451152	0.0111224	0.025974	0.173936	0.212937	0.888889	0.666667	1	1.43722	0.192568	down	204.07	1.54913	1	0	-	Unknown	-	-	-	2	N-Propionylmethionine;Aspidospermatine	HMDB0094704;HMDB0030358	4	1-Acetylaspidoalbidine;Aspidospermatine;Coronaridine;Epicainide	C09019;C09041;C09139;C10940
neg-M205T38	499635	186183	715505	139971	741907	285930	535830	900025	1.49075e+06	630609	1.44176e+06	1.3294e+06	2.46323	0.0164836	0.025974	0.196876	0.212937	0.888889	0.666667	1	1.96877	0.402394	up	204.966	0.63083	1	0	-	Unknown	-	-	-	11	Etidronic acid;1D-Myo-inositol 1,4-bisphosphate;D-Fructose 2,6-bisphosphate;Fructose 1,6-bisphosphate;Alpha-D-Glucose 1,6-bisphosphate;1D-Myo-inositol 1,3-bisphosphate;1D-Myo-inositol 3,4-bisphosphate;D-Tagatose 1,6-bisphosphate;D-Mannose 1,6-bisphosphate;beta-D-Fructose 1,6-bisphosphate;1-phosphatidyl-1D-myo-inositol-3,4-bisphosphate	HMDB0015210;HMDB0000968;HMDB0001047;HMDB0001058;HMDB0003514;HMDB0006234;HMDB0006235;HMDB0006872;HMDB0060269;HMDB0060444;HMDB0062191	11	Etidronic_acid;D-Fructose_1,6-bisphosphate;beta-D-Fructose_2,6-bisphosphate;1D-myo-Inositol_1,4-bisphosphate;alpha-D-Glucose_1,6-bisphosphate;D-Mannose_1,6-bisphosphate;D-Tagatose_1,6-bisphosphate;D-myo-Inositol_1,3-bisphosphate;D-myo-Inositol_3,4-bisphosphate;D-myo-Inositol_4,5-bisphosphate;beta-D-Fructose_1,6-bisphosphate	C07736;C00354;C00665;C01220;C01231;C03693;C03785;C04062;C04063;C04064;C05378
neg-M205T47_2	3.63824e+07	6.19988e+07	1.28196e+08	2.0966e+07	1.18491e+07	5.38025e+07	5.40525e+06	5.09759e+06	7.5392e+06	1.84961e+07	1.03359e+07	1.5552e+07	0.19932	0.00658146	0.00865801	0.148432	0.143597	0.944444	0.777778	1	2.24409	0.0840136	down	205.082	0.781506	1	1	Thr-Ser	Organic acids and derivatives	Carboxylic acids and derivatives	HMDB0029070	NA	6	Serylthreonine;Threoninyl-Serine;Glutarylglycine;N-Acetylglutamic acid;1-Isothiocyanato-6-(methylthio)hexane;Pyrrolidino-[1,2E]-4H-2,4-dimethyl-1,3,5-dithiazine	HMDB0029049;HMDB0029070;HMDB0000590;HMDB0001138;HMDB0031574;HMDB0032499	4	Pyrantel;N-Acetyl-L-glutamate;L-2-Amino-6-oxoheptanedioate;AminoDHQ	C07409;C00624;C03871;C12109
neg-M205T78	586976	720146	2.22096e+06	2.17612e+06	1.53996e+06	1.49409e+06	4.55011e+06	5.92406e+06	899362	6.93968e+06	5.14908e+06	3.31051e+06	3.06386	0.0199741	0.025974	0.210572	0.212937	0.888889	0.666667	1	1.84423	0.46361	up	205.017	1.29551	1	1	3-(Carboxymethyl)-3-hydroxypentanedioic acid	Organic acids and derivatives	Carboxylic acids and derivatives	HMDB0059932	null	5	Sulindac sulfide;3-(2H-1,3-benzodioxol-5-yl)-3-hydroxy-1-(4-methoxy-1-benzofuran-5-yl)propan-1-one;1-(2H-1,3-benzodioxol-5-yl)-3-hydroxy-3-(4-methoxy-1-benzofuran-5-yl)propan-1-one;1-(4-hydroxy-3-methoxyphenyl)-3-(4-methoxy-1-benzofuran-5-yl)propane-1,3-dione;Dihydro-O-methylsterigmatocystin	HMDB0060614;HMDB0129366;HMDB0129367;HMDB0129392;HMDB0030591	5	Dihydro-O-methylsterigmatocystin;Psorospermin;Methylophiopogonone_A;S-[2-(N7-Guanyl)ethyl]-N-acetyl-L-cysteine;Fluxofenim	C03944;C10090;C17473;C14877;C18735
neg-M206T47	2.48606e+06	5.30236e+06	9.21469e+06	1.66022e+06	787918	4.16719e+06	366986	227734	567962	1.23812e+06	598553	877976	0.164165	0.00422487	0.00865801	0.132476	0.143597	0.944444	0.777778	1	2.50264	0.113458	down	206.086	0.781833	1	0	-	Unknown	-	-	-	1	Ethyl 4-(acetylthio)butyrate	HMDB0032259	1	2-Oxo-7-methylthioheptanoic_acid	C17220
neg-M207T2	39479.8	107974	86058.9	120436	85470.8	98456.7	140231	284980	161734	89765.2	301501	277278	2.33416	0.010817	0.0151515	0.172414	0.170653	0.916667	0.666667	1	1.43091	0.459539	up	207.088	0.0356423	1	0	-	Unknown	-	-	-	2	Ethyl beta-D-glucopyranoside;Dambonitol	HMDB0029968;HMDB0033942	0	-	-
neg-M207T205	2.87117e+06	2.10963e+06	2.75148e+06	1.48635e+06	6.79956e+06	5.0583e+06	1.35485e+07	1.72412e+07	5.5684e+06	4.42141e+06	7.46455e+06	7.40261e+06	2.64023	0.0101605	0.0151515	0.169386	0.170653	0.916667	0.75	1	1.83084	0.163248	up	207.069	3.42228	1	0	-	Unknown	-	-	-	21	3,4,5-trihydroxy-6-[3-hydroxy-2-(4-hydroxy-3-methylbut-2-en-1-yl)phenoxy]oxane-2-carboxylic acid;6-[2,4-dihydroxy-3-(3-methylbut-2-en-1-yl)phenoxy]-3,4,5-trihydroxyoxane-2-carboxylic acid;6-[3,6-dihydroxy-2-(3-methylbut-2-en-1-yl)phenoxy]-3,4,5-trihydroxyoxane-2-carboxylic acid;6-[3,4-dihydroxy-2-(3-methylbut-2-en-1-yl)phenoxy]-3,4,5-trihydroxyoxane-2-carboxylic acid;6-{2-[(3,3-dimethyloxiran-2-y…	HMDB0126241;HMDB0126243;HMDB0126244;HMDB0126245;HMDB0126247;HMDB0126372;HMDB0133251;HMDB0133252;HMDB0133254;HMDB0133256;HMDB0133257;HMDB0133258;HMDB0133260;HMDB0133261;HMDB0133264;HMDB0133265;HMDB0135675;HMDB0135697;HMDB0040865;HMDB0041115;HMDB0059980	0	-	-
neg-M207T90	737843	679305	204546	374319	175203	99144.9	126388	66152.9	138798	118733	27647.2	78691.6	0.245076	0.0114225	0.0151515	0.174676	0.170653	0.916667	0.666667	1	1.81817	0.344631	down	206.915	1.50158	0	0	-	Unknown	-	-	-	0	-	-	0	-	-
neg-M208T85	414233	624894	751949	694489	314816	796198	712217	717059	635706	1.14831e+06	2.5891e+06	1.58828e+06	2.05492	0.0455082	0.0930736	0.285974	0.368115	0.805556	0.555556	1	1.40273	0.252237	up	208.072	1.40845	1	0	-	Unknown	-	-	-	1	4-Acetamido-2-amino-6-nitrotoluene	HMDB0060384	1	4-Acetamido-2-amino-6-nitrotoluene	C16420
neg-M210T53	352647	182153	455724	650719	899697	645169	617552	984805	687765	3.49605e+06	1.07769e+06	4.12985e+06	3.45051	0.0286194	0.025974	0.239317	0.212937	0.888889	0.666667	1	2.03022	0.243662	up	210.077	0.888721	1	0	-	Unknown	-	-	-	29	3-Methoxytyrosine;Methyldopa;3-O-Methyl-a-methyldopa;3-(4-hydroxy-3-methoxyphenyl)prop-2-enoic acid;(2E)-3-(3-hydroxy-5-methoxyphenyl)prop-2-enoic acid;3-(3-hydroxy-5-methoxyphenyl)prop-2-enoic acid;3-(4-methoxyphenyl)-2-oxopropanoic acid;3-(3-hydroxy-4-methoxyphenyl)prop-2-enoic acid;(2Z)-2-hydroxy-3-(4-methoxyphenyl)prop-2-enoic acid;(2E)-3-(2-hydroxy-4-methoxyphenyl)prop-2-enoic acid;3-(4-meth…	HMDB0001434;HMDB0011754;HMDB0060747;HMDB0125096;HMDB0125524;HMDB0125588;HMDB0127500;HMDB0131137;HMDB0131171;HMDB0131172;HMDB0131173;HMDB0134088;HMDB0135741;HMDB0137510;HMDB0140957;HMDB0141263;HMDB0141265;HMDB0142175;HMDB0000954;HMDB0000955;HMDB0002120;HMDB0029663;HMDB0030765;HMDB0032614;HMDB0032652;HMDB0037644;HMDB0039606;HMDB0059721;HMDB0061686	12	Methyldopa_anhydrous;Enicoflavine;3-Hydroxy-5-methyl-L-tyrosine;Scytalone;Ferulate;6-Hydroxymellein;2,4,8-Trihydroxy-1-tetralone;Isoferulic_acid;Methyl_caffeate;Dimethyl_phthalate;5-Hydroxyconiferaldehyde;Kakuol	C07194;C09946;C20801;C00779;C01494;C02379;C09974;C10470;C10477;C11233;C12204;C16982
neg-M210T87	173338	751751	329059	1.79012e+06	1.19362e+06	2.00349e+06	1.55712e+06	835959	2.98425e+06	6.66063e+06	2.99721e+06	6.44451e+06	3.4415	0.0296358	0.0411255	0.241608	0.259392	0.861111	0.583333	1	2.11559	0.202487	up	210.088	1.45242	1	0	-	Unknown	-	-	-	3	Zalcitabine;4-Aminohippuric acid;Pyridylacetylglycine	HMDB0015078;HMDB0001867;HMDB0059723	1	Zalcitabine	C07207
neg-M211T45	2.61734e+06	8.81809e+06	5.487e+06	1.76341e+06	897115	1.8133e+06	568658	853402	567136	1.39877e+06	911472	1.37829e+06	0.265361	0.0213755	0.0151515	0.215052	0.170653	0.916667	0.722222	1	1.64705	0.0793866	down	211.082	0.755945	1	0	-	Unknown	-	-	-	36	D-Glycero-D-galacto-heptitol;Glycyl-Histidine;Histidinyl-Glycine;15-oxo-5S,6R-dihydroxy-7E,9E,11Z-eicosatrienoic acid;5-hydroperoxy-15-HETE;Prostaglandin E2;(13E)-11a-Hydroxy-9,15-dioxoprost-13-enoic acid;Prostaglandin I2;Prostaglandin H2;Prostaglandin D2;Thromboxane A2;20-Hydroxy-leukotriene B4;Prostaglandin F3a;8-iso-PGF3a;Levuglandin E2;Levuglandin D2;13,14-Dihydro-15-keto-PGE2;15-Keto-prostag…	HMDB0033750;HMDB0028843;HMDB0028885;HMDB0062291;HMDB0062798;HMDB0001220;HMDB0001320;HMDB0001335;HMDB0001381;HMDB0001403;HMDB0001452;HMDB0001509;HMDB0002122;HMDB0002132;HMDB0002363;HMDB0002400;HMDB0002776;HMDB0004240;HMDB0004385;HMDB0005077;HMDB0005082;HMDB0005844;HMDB0012481;HMDB0012564;HMDB0012587;HMDB0034676;HMDB0035064;HMDB0035338;HMDB0035339;HMDB0036756;HMDB0060041;HMDB0060042;HMDB0028742;HMD…	19	Perseitol;Volemitol;Prostaglandin_H2;Prostaglandin_E2;Prostaglandin_D2;Prostaglandin_I2;Thromboxane_A2;(13E)-11alpha-Hydroxy-9,15-dioxoprost-13-enoate;(5Z)-(15S)-11alpha-Hydroxy-9,15-dioxoprostanoate;20-OH-Leukotriene_B4;15-Keto-prostaglandin_F2alpha;Lipoxin_A4;Lipoxin_B4;Prostaglandin_F3alpha;Narbonolide;Levuglandin_E2;Levuglandin_D2;Cinncassiol_D1;Cinncassiol_D4	C08255;C08260;C00427;C00584;C00696;C01312;C02198;C04654;C04671;C04853;C05960;C06314;C06315;C06476;C11997;C13807;C13808;C17652;C17656
neg-M213T188	2.75802e+06	4.68924e+06	3.90258e+06	1.81928e+06	1.23732e+06	4.23441e+06	1.144e+06	917295	847893	1.51743e+06	2.63178e+06	885119	0.426135	0.0140907	0.0151515	0.187265	0.170653	0.916667	0.722222	1	1.66299	0.368884	down	213.088	3.12767	1	0	-	Unknown	-	-	-	7	L-Dopa;DL-Dopa;2-Hydroxy-3-(3,4-dihydroxyphenyl)propanamide;N-Hydroxy-L-tyrosine;1-Formylneogrifolin;14-HDoHE;Famciclovir	HMDB0000181;HMDB0000609;HMDB0038336;HMDB0038750;HMDB0039880;HMDB0060044;HMDB0014570	6	3,4-Dihydroxy-L-phenylalanine;N-Hydroxy-L-tyrosine;N,N-Dihydroxy-L-phenylalanine;Estradiol_valerate;16-Dehydropregnenolone_acetate;Salbostatin	C00355;C03004;C19715;C12859;C14503;C17698
neg-M213T206	1.10304e+06	1.08076e+06	1.00541e+06	1.30871e+06	1.55964e+06	1.31904e+06	3.92451e+06	4.49961e+06	9.61261e+06	1.43154e+07	7.54403e+06	2.17764e+07	8.36057	0.000556571	0.0021645	0.0785046	0.0988242	1	1	1	3.36001	0.41452	up	213.077	3.4312	1	0	-	Unknown	-	-	-	0	-	-	2	N-Hydroxy-IQ;Guanidinoethyl_methyl_phosphate	C20289;C04071
neg-M213T266	617014	1.57956e+06	1.01579e+06	175500	389856	479483	76648.3	154950	231689	139109	283780	328207	0.285253	0.0157892	0.0151515	0.194778	0.170653	0.916667	0.722222	1	2.21172	0.214528	down	213.001	4.43832	0	0	-	Unknown	-	-	-	0	-	-	0	-	-
neg-M213T48	8.5106e+07	1.44514e+08	1.1827e+08	4.75763e+07	1.34413e+08	8.78827e+07	3.0596e+07	3.43156e+07	3.94449e+07	5.74889e+07	5.34822e+07	5.24948e+07	0.433537	0.00331771	0.0151515	0.122545	0.170653	0.916667	0.722222	1	1.97467	0.0426517	down	213.007	0.805953	1	0	-	Unknown	-	-	-	32	3-hydroxy-2-methyl-2-[(sulfooxy)methyl]propanoic acid;5-Amino-6-(5'-phosphoribitylamino)uracil;6-{4-[(1E)-2-carboxyeth-1-en-1-yl]-2-hydroxyphenoxy}-3,4,5-trihydroxyoxane-2-carboxylic acid;6-{5-[(1E)-2-carboxyeth-1-en-1-yl]-2-hydroxyphenoxy}-3,4,5-trihydroxyoxane-2-carboxylic acid;6-{[(2E)-3-(3,4-dihydroxyphenyl)prop-2-enoyl]oxy}-3,4,5-trihydroxyoxane-2-carboxylic acid;6-[4-(2-carboxy-2-oxoethyl)p…	HMDB0127651;HMDB0003841;HMDB0124957;HMDB0124958;HMDB0124959;HMDB0125407;HMDB0125408;HMDB0125827;HMDB0125828;HMDB0126407;HMDB0126408;HMDB0126409;HMDB0127959;HMDB0127960;HMDB0127961;HMDB0128006;HMDB0128007;HMDB0134084;HMDB0134085;HMDB0134089;HMDB0134090;HMDB0134093;HMDB0134094;HMDB0134095;HMDB0135269;HMDB0135270;HMDB0135271;HMDB0135463;HMDB0135464;HMDB0041705;HMDB0041707;HMDB0041709	2	Niridazole;5-Amino-6-(5'-phospho-D-ribitylamino)uracil	C19268;C04454
neg-M214T42	452182	848526	1.30424e+06	648135	962063	951336	64771.9	35512.3	432345	400058	236476	416742	0.30696	0.0182762	0.0021645	0.204989	0.0988242	1	1	1	2.36633	0.156227	down	214.088	0.699318	1	0	-	Unknown	-	-	-	5	Atrazine;Acetyl vitamin K5;Macaridine;3-[(1E)-buta-1,3-dien-1-yl]-1H-isochromen-1-one;3-(2-Furanyl)-2-phenyl-2-propenal	HMDB0041830;HMDB0032888;HMDB0039455;HMDB0130034;HMDB0036185	7	Atrazine;3,4-Dihydroxyfluorene;1,2-Dihydroxyfluorene;Dehydrosafynol;4-Hydroxybenzophenone;Capillarin;Atractylodinol	C06551;C07717;C07724;C08447;C14230;C16926;C17856
neg-M215T49	3.33091e+06	7.03737e+06	4.50032e+06	1.94746e+06	5.37556e+06	3.53677e+06	1.5649e+06	1.99967e+06	983292	1.73622e+06	2.39851e+06	1.41133e+06	0.392326	0.00290363	0.00865801	0.120179	0.143597	0.944444	0.777778	1	1.47293	0.145125	down	215.003	0.815378	1	0	-	Unknown	-	-	-	17	(5-ethenyl-2-hydroxyphenyl)oxidanesulfonic acid;6-(5-carboxy-2-hydroxy-3-methoxyphenoxy)-3,4,5-trihydroxyoxane-2-carboxylic acid;6-(4-carboxy-2-hydroxy-6-methoxyphenoxy)-3,4,5-trihydroxyoxane-2-carboxylic acid;6-(3,4-dihydroxy-5-methoxybenzoyloxy)-3,4,5-trihydroxyoxane-2-carboxylic acid;6-(2-carboxy-5-hydroxy-4-methoxyphenoxy)-3,4,5-trihydroxyoxane-2-carboxylic acid;6-(4-carboxy-5-hydroxy-2-metho…	HMDB0124978;HMDB0128022;HMDB0128023;HMDB0128024;HMDB0128046;HMDB0128047;HMDB0128048;HMDB0128057;HMDB0128058;HMDB0128059;HMDB0130451;HMDB0130452;HMDB0130453;HMDB0130461;HMDB0130462;HMDB0130463;HMDB0130464	0	-	-
neg-M215T53_1	3.05258e+06	5.88239e+06	9.0506e+06	4.39864e+06	3.46428e+06	5.32549e+06	2.17717e+06	1.95861e+06	1.97644e+06	3.50868e+06	2.34047e+06	3.55245e+06	0.497653	0.00805612	0.025974	0.157185	0.212937	0.888889	0.666667	1	1.46516	0.161576	down	215.067	0.875457	1	0	-	Unknown	-	-	-	9	Clavulanate;(S)-alpha-Amino-4-carboxy-3-furanpropanoic acid;Aldosterone;Cortisone;19-Oic-deoxycorticosterone;Prednisolone;Tricyclodehydroisohumulone;7-Methylrosmanol;Acetohexamide	HMDB0014904;HMDB0029414;HMDB0000037;HMDB0002802;HMDB0012613;HMDB0014998;HMDB0030165;HMDB0035813;HMDB0014558	14	4,4'-Thiodianiline;8-Hydroxyalanylclavam;Clavulanic_acid;Isoclavulanic_acid;Cortisone;Aldosterone;Prednisolone;Cinerin_II;Tricyclodehydroisohumulone;Aldosterone_hemiacetal;Mycocyclosin;Acetohexamide;HMR1556;Chromanol_293B	C19303;C17359;C06662;C11833;C00762;C01780;C07369;C09846;C10723;C18039;C20517;C06806;C13778;C13820
neg-M216T43	1.21442e+06	3.42623e+06	4.15075e+06	767590	641062	3.48045e+06	946137	912454	401762	743826	343017	829531	0.305305	0.0334735	0.0930736	0.25317	0.368115	0.805556	0.5	1	1.43898	0.0584933	down	216.135	0.714675	1	0	-	Unknown	-	-	-	4	Gamma-glutamyl-L-putrescine;Alanyl-Lysine;Lysyl-Alanine;beta-Alanyl-L-lysine	HMDB0012230;HMDB0028692;HMDB0028944;HMDB0060442	2	beta-Alanyl-L-lysine;gamma-L-Glutamylputrescine	C05341;C15699
neg-M216T47_2	1.22491e+07	2.10331e+07	5.77555e+07	9.48128e+06	2.40185e+06	9.03675e+06	6.15924e+06	4.787e+06	642274	4.39832e+06	1.38648e+06	4.71485e+06	0.19729	0.0293304	0.025974	0.241608	0.212937	0.888889	0.622917	1	2.1156	0.102123	down	216.098	0.790073	1	0	-	Unknown	-	-	-	5	Glutaminylalanine;N-a-Acetylcitrulline;Alanyl-Glutamine;Alanyl-Gamma-glutamate;5-Hydroxysebacate	HMDB0028790;HMDB0000856;HMDB0028685;HMDB0028701;HMDB0029189	4	N-Acetyl-L-citrulline;Dihydroclavaminic_acid;Alanylclavam;3-(2,4-Cyclopentadien-1-ylidene)pregn-4-en-20-one	C15532;C06659;C17360;C14968
neg-M217T52_1	8.14769e+06	4.57317e+06	1.21213e+07	1.20749e+07	791969	1.00703e+06	704707	494368	360405	1.21899e+06	863861	3.91081e+06	0.195091	0.0350603	0.0411255	0.257211	0.259392	0.861111	0.583333	1	2.04327	0.30443	down	217.047	0.867098	1	0	-	Unknown	-	-	-	8	Gibberellin A55;Gibberellin A50;Gibberellin A49;Gibberellin A72;Gibberellin A76;Gibberellin A79;(7R*,8R*)-3-Methoxy-3',4,7,9,9'-pentahydroxy-8,4'-oxyneolignan;Gibberellin A91	HMDB0033420;HMDB0035038;HMDB0035052;HMDB0036890;HMDB0036898;HMDB0039623;HMDB0040324;HMDB0040651	4	Gibberellin_A8;Vernomygdin;Zexbrevin_B;3-Methylthiopropyl-desulfoglucosinolate	C03579;C09585;C09607;C17244
neg-M217T52_2	1.427e+07	1.55842e+07	3.57691e+07	1.16193e+07	1.01642e+07	4.17519e+07	1.16631e+07	9.18949e+06	6.11476e+06	9.81082e+06	9.35322e+06	1.13197e+07	0.44481	0.0383019	0.0151515	0.265632	0.170653	0.916667	0.75	1	1.14801	0.0675449	down	217.083	0.862562	1	1	N-gamma-L-Glutamyl-D-alanine	Organic acids and derivatives	Carboxylic acids and derivatives	HMDB0036301	null	14	Glutamylalanine;gamma-Glutamylalanine;Hydroxyprolyl-Serine;Serinyl-Hydroxyproline;N-gamma-L-Glutamyl-D-alanine;N-acetyl-L-2-aminoadipate(2-);Tetrahydrocortisone;Dihydrocortisol;3a,11b,21-Trihydroxy-20-oxo-5b-pregnan-18-al;11b,21-Dihydroxy-3,20-oxo-5b-pregnan-18-al;11b,17a,21-Trihydroxypreg-nenolone;18-Hydroxy-11-dehydrotetrahydrocorticosterone;Vanillin 3-(L-menthoxy)propane-1,2-diol acetal;N-(1-D…	HMDB0003764;HMDB0006248;HMDB0028872;HMDB0029040;HMDB0036301;HMDB0062715;HMDB0000903;HMDB0003259;HMDB0006753;HMDB0006754;HMDB0006760;HMDB0013157;HMDB0032553;HMDB0037846	7	gamma-L-Glutamyl-D-alanine;L-Alanyl-D-glutamate;L-Alanyl-L-glutamate;Tetrahydrocortisone;11beta,17alpha,21-Trihydroxy-5beta-pregnane-3,20-dione;3alpha,11beta,21-Trihydroxy-20-oxo-5beta-pregnan-18-al;11beta,17alpha,21-Trihydroxypregnenolone	C03738;C20957;C20958;C05470;C05471;C05474;C05489
neg-M217T53_2	1.33113e+07	1.08945e+07	3.09956e+07	1.17479e+07	3.58722e+06	2.80927e+07	5.84111e+06	3.02927e+06	2.4008e+06	3.82229e+06	3.26797e+06	2.91226e+06	0.215693	0.00630081	0.00865801	0.145914	0.143597	0.944444	0.777778	1	2.14503	0.354395	down	217.119	0.87869	1	1	Thr-Val	Organic acids and derivatives	Carboxylic acids and derivatives	HMDB0029074	NA	15	Meprobamate;Isoleucyl-Serine;Leucyl-Serine;Serylisoleucine;Serylleucine;Threoninyl-Valine;Valyl-Threonine;L-Lysopine;Pantothenamide;2-Arachidonyl Glycerol ether;4-Hydroxy-3-(16-methylheptadecyl)-2H-pyran-2-one;3-鈥婱ethyl-鈥?-鈥媝entyl-2-鈥媐urantridecanoic acid;5-Hexyl-3,4-dimethyl-2-furanundecanoic acid;5-Heptyl-3-methyl-2-furanundecanoic acid;3,4-Dimethyl-5-pentyl-2-furandodecanoic acid	HMDB0014515;HMDB0028916;HMDB0028938;HMDB0029042;HMDB0029043;HMDB0029074;HMDB0029137;HMDB0033675;HMDB0041313;HMDB0013657;HMDB0032093;HMDB0061648;HMDB0112074;HMDB0112075;HMDB0112077	3	D-Lysopine;L-Dihydroanticapsin;Sethoxydim	C04020;C20940;C18539
neg-M217T90_1	3.56857e+06	2.99621e+06	1.85248e+06	2.60873e+06	1.14239e+06	830733	761010	700005	787298	821470	415648	1.16817e+06	0.357994	0.00813568	0.00865801	0.158099	0.143597	0.944444	0.777778	1	1.54192	0.219688	down	216.944	1.49423	0	0	-	Unknown	-	-	-	0	-	-	0	-	-
neg-M218T184	3.49086e+06	4.46721e+06	6.87643e+06	810911	729031	1.75747e+06	542920	1.7198e+06	640893	735227	952258	630900	0.288001	0.0456281	0.0411255	0.286061	0.259392	0.861111	0.611111	1	1.72522	0.225713	down	218.122	3.06692	1	1	D-(+)-Pantothenic acid	Organic acids and derivatives	Carboxylic acids and derivatives	NA	NA	0	-	-	1	Pentahomomethionine	C17229
neg-M218T52_1	6.87377e+06	1.33452e+07	9.62594e+06	1.6333e+06	4.19602e+06	3.93386e+06	2.62882e+06	2.43261e+06	3.08397e+06	1.91213e+06	1.7842e+06	1.84458e+06	0.345544	0.0341647	0.0649351	0.254757	0.312216	0.833333	0.5	1	1.79502	0.163979	down	218.012	0.868368	1	0	-	Unknown	-	-	-	0	-	-	1	4-Sulfobenzoate	C02236
neg-M218T53_1	941469	678543	575346	951809	888185	1.68746e+06	1.15808e+06	1.55293e+06	1.61122e+06	3.65991e+06	2.44756e+06	5.79218e+06	2.8346	0.0109471	0.0151515	0.172959	0.170653	0.916667	0.666667	1	1.95199	0.0848814	up	218.103	0.881337	1	0	-	Unknown	-	-	-	8	2-Hexylbenzothiazole;Pantothenic acid;(R)-pantothenic Acid;Cis-zeatin;4-Heptenal diethyl acetal;3-(1-Hydroxymethyl-1-propenyl)pentanedioic acid;2-Amino-1,6-dimethylfuro[3,2-e]imidazo[4,5-b]pyridine;Bepridil	HMDB0040032;HMDB0000210;HMDB0062717;HMDB0012204;HMDB0032306;HMDB0033092;HMDB0035175;HMDB0015374	6	Pantothenate;Zeatin;cis-Zeatin;Diethyl_2-methyl-3-oxosuccinate;Metamitron;Bepridil	C00864;C00371;C15545;C04067;C10930;C06847
neg-M218T74	307115	369275	443896	328706	498437	509317	443438	908299	1.08281e+06	3.0858e+06	1.54813e+06	3.54591e+06	4.32051	0.0102576	0.0151515	0.169807	0.170653	0.916667	0.666667	1	2.40162	0.114364	up	218.103	1.23264	1	0	-	Unknown	-	-	-	8	2-Hexylbenzothiazole;Pantothenic acid;(R)-pantothenic Acid;Cis-zeatin;4-Heptenal diethyl acetal;3-(1-Hydroxymethyl-1-propenyl)pentanedioic acid;2-Amino-1,6-dimethylfuro[3,2-e]imidazo[4,5-b]pyridine;Bepridil	HMDB0040032;HMDB0000210;HMDB0062717;HMDB0012204;HMDB0032306;HMDB0033092;HMDB0035175;HMDB0015374	6	Pantothenate;Zeatin;cis-Zeatin;Diethyl_2-methyl-3-oxosuccinate;Metamitron;Bepridil	C00864;C00371;C15545;C04067;C10930;C06847
neg-M219T100	3.28888e+06	4.69544e+06	1.28546e+07	7.00563e+06	1.12554e+06	4.71505e+06	2.13081e+06	3.10494e+06	818034	1.75329e+06	1.02748e+06	1.9846e+06	0.321185	0.0335369	0.025974	0.25317	0.212937	0.888889	0.583333	1	1.63431	0.259618	down	219.081	1.66788	1	1	Ala-Met	Organic acids and derivatives	Carboxylic acids and derivatives	HMDB0028693	NA	24	Alanyl-Methionine;Cysteinyl-Valine;Methionyl-Alanine;Valyl-Cysteine;1-Hydroxypyrene;20-hydroxylipoxin A4;19-Hydroxy-PGE2;6,15-Diketo,13,14-dihydro-PGF1a;Prostaglandin G2;20-Hydroxy-PGE2;6-Ketoprostaglandin E1;11-Dehydro-thromboxane B2;Thromboxane B3;5(6)-Epoxy Prostaglandin E1;20-COOH-10,11-dihydro-LTB4;20-dihydroxyleukotriene B4;Cinncassiol D2;Cinncassiol D3;Propantheline;Cinnarizine;(卤)-threo-1…	HMDB0028693;HMDB0028788;HMDB0028966;HMDB0029124;HMDB0013139;HMDB0062748;HMDB0001908;HMDB0001979;HMDB0003235;HMDB0003247;HMDB0004241;HMDB0004242;HMDB0005099;HMDB0012110;HMDB0012633;HMDB0012635;HMDB0034678;HMDB0036854;HMDB0014920;HMDB0014708;HMDB0033068;HMDB0033082;HMDB0038304;HMDB0041438	7	Prostaglandin_G2;6-Keto-prostaglandin_E1;11-Dehydro-thromboxane_B2;Platenolide_A;Cinncassiol_D2;Cinncassiol_D3;Propantheline	C05956;C05962;C05964;C12202;C17653;C17655;C07506
neg-M219T43	166027	53359.1	182926	452669	617661	222078	5.30749e+06	6.1183e+06	834634	428764	374248	507009	8.00748	0.0270001	0.0411255	0.234196	0.259392	0.861111	0.583333	1	2.52467	0.161908	up	218.934	0.724985	0	0	-	Unknown	-	-	-	0	-	-	0	-	-
neg-M219T49	3.85922e+07	6.37459e+07	1.22666e+08	3.76586e+07	1.35553e+07	6.97737e+07	1.89235e+07	1.04704e+07	1.06527e+07	3.02878e+07	1.56412e+07	2.20666e+07	0.312269	0.018942	0.025974	0.207258	0.212937	0.888889	0.666667	1	1.70681	0.143818	down	219.098	0.82458	1	1	Thr-Thr	Organic acids and derivatives	Carboxylic acids and derivatives	HMDB0029071	NA	3	N-Acetyl-b-glucosaminylamine;Threoninyl-Threonine;1-Isothiocyanato-7-(methylthio)heptane	HMDB0001104;HMDB0029071;HMDB0038440	3	N-Acetyl-beta-D-glucosaminylamine;N2-Acetyl-L-aminoadipate;(5-Phenyl-1,2,4-triazol-3-yl)urea	C01239;C12986;C15383
neg-M220T50_3	3.81706e+06	5.83624e+06	9.86284e+06	3.39908e+06	1.17877e+06	5.37356e+06	1.48345e+06	730284	779815	2.60501e+06	1.08382e+06	1.45884e+06	0.276277	0.00791693	0.0151515	0.156427	0.170653	0.916667	0.722222	1	1.77028	0.172326	down	220.101	0.826245	1	0	-	Unknown	-	-	-	0	-	-	1	2-Oxo-8-methylthiooctanoic_acid	C17224
neg-M221T222	1.91121e+07	1.78365e+07	1.432e+07	5.54779e+06	6.62296e+06	3.26364e+06	3.71071e+07	3.15824e+07	2.10202e+07	1.38095e+07	1.5537e+07	2.11644e+07	2.10216	0.0319031	0.0411255	0.249823	0.259392	0.861111	0.583333	1	1.64125	0.138217	up	221.085	3.7002	1	0	-	Unknown	-	-	-	0	-	-	1	6-(Pentylthio)purine	C14614
neg-M221T270	2.5539e+06	3.90064e+06	3.14072e+06	1.50396e+06	2.75116e+06	2.48004e+06	4.55185e+06	1.59128e+07	3.07283e+07	1.00261e+08	2.89885e+07	1.68316e+08	21.3563	0.00435325	0.0021645	0.13313	0.0988242	1	1	1	3.67522	0.0370804	up	221.081	4.49957	1	1	Monobutyl phthalate	Benzenoids	Benzene and substituted derivatives	HMDB0013247	NA	21	5-[(3-hydroxy-4-methoxyphenyl)methyl]oxolan-2-one;ethyl (2E)-3-(2-hydroxy-4-methoxyphenyl)prop-2-enoate;ethyl 3-(4-methoxyphenyl)oxirane-2-carboxylate;2-hydroxyethyl (2E)-3-(4-methoxyphenyl)prop-2-enoate;4-(4-hydroxy-3,5-dimethoxyphenyl)but-3-en-2-one;4-hydroxy-3-(4-hydroxy-3-methylbut-2-en-1-yl)benzoic acid;3-[(3,3-dimethyloxiran-2-yl)methyl]-4-hydroxybenzoic acid;3,4-dihydroxy-5-(3-methylbut-2-…	HMDB0127824;HMDB0131283;HMDB0131284;HMDB0131285;HMDB0135689;HMDB0135900;HMDB0135904;HMDB0135906;HMDB0002056;HMDB0013247;HMDB0029226;HMDB0029470;HMDB0030725;HMDB0031668;HMDB0033776;HMDB0034056;HMDB0037130;HMDB0037681;HMDB0038563;HMDB0041379;HMDB0094660	5	Apiole;Dillapiole;Diethyl_phthalate;Diglycidyl_resorcinol_ether;Coniferyl_acetate	C10429;C10449;C14175;C19228;C20225
neg-M221T47	6.68817e+06	1.14808e+07	1.20421e+07	4.31495e+06	4.75932e+06	4.57189e+06	1.31353e+06	1.41111e+06	2.28483e+06	8.36963e+06	2.62041e+06	5.40209e+06	0.487984	0.040894	0.0930736	0.273218	0.368115	0.805556	0.5	1	1.74419	0.191702	down	221.029	0.786868	1	0	-	Unknown	-	-	-	24	S-(2,5-Dimethyl-3-furanyl) 2-furancarbothioate;2-[4,6-dihydroxy-2-methoxy-3-(3-methylbut-2-en-1-yl)phenyl]-5,6-dihydroxy-2,3-dihydro-1-benzofuran-3-one;2-[4,6-dihydroxy-3-(4-hydroxy-3-methylbut-2-en-1-yl)-2-methoxyphenyl]-6-hydroxy-2,3-dihydro-1-benzofuran-3-one;2-{3-[(3,3-dimethyloxiran-2-yl)methyl]-4,6-dihydroxy-2-methoxyphenyl}-6-hydroxy-2,3-dihydro-1-benzofuran-3-one;2-[4,6-dihydroxy-2-methox…	HMDB0039585;HMDB0125959;HMDB0125960;HMDB0125961;HMDB0125962;HMDB0125963;HMDB0126470;HMDB0126474;HMDB0126477;HMDB0126484;HMDB0126488;HMDB0126494;HMDB0132519;HMDB0030539;HMDB0033270;HMDB0034278;HMDB0036633;HMDB0037456;HMDB0037508;HMDB0037599;HMDB0037750;HMDB0039775;HMDB0040323;HMDB0031785	6	3-Deoxy-lyxo-heptulosaric_acid;Sinensetin;Tangeretin;Sesamolinol;(1'S)-Averantin;3-[(2-Chlorobenzylidene)amino]-6H-dibenzo[b,d]pyran-6-one	C21044;C10186;C10190;C10883;C20499;C14951
neg-M222T195	156431	5.30567e+06	6.32899e+06	2.33728e+06	1.31129e+06	1.16276e+06	2.18457e+06	287097	194361	70208.3	90961.7	424278	0.195844	0.0346921	0.0649351	0.255799	0.312216	0.833333	0.555556	1	2.3883	0.0768485	down	222.113	3.25147	1	0	-	Unknown	-	-	-	18	Cerulenin;5-[(3-methoxyphenyl)methyl]oxolan-2-one;(1Z)-2-hydroxy-1-(4-methoxyphenyl)pent-1-en-3-one;(1E)-1-(2-hydroxy-4-methoxyphenyl)pent-1-en-3-one;(1E)-4-hydroxy-1-(4-methoxyphenyl)pent-1-en-3-one;1-[3-(4-methoxyphenyl)oxiran-2-yl]propan-1-one;(1E)-5-hydroxy-1-(4-methoxyphenyl)pent-1-en-3-one;1-(4-methoxyphenyl)pentane-2,3-dione;4-hydroxy-3-(3-methylbut-2-en-1-yl)benzoic acid;Ethyl trans-p-met…	HMDB0015168;HMDB0127763;HMDB0132972;HMDB0132974;HMDB0132975;HMDB0132976;HMDB0132977;HMDB0132987;HMDB0135898;HMDB0030762;HMDB0031729;HMDB0031973;HMDB0032348;HMDB0033594;HMDB0034122;HMDB0034135;HMDB0035071;HMDB0041410	7	Cerulenin;beta-Butoxyethyl_nicotinate;Anhalonidine;Benzyl_2-methyl-3-oxobutanoate;p-Methoxycinnamic_acid_ethyl_ester;3-Dimethylallyl-4-hydroxybenzoate;Acetyleugenol	C12058;C13138;C16704;C04000;C10476;C12458;C14567
neg-M222T270	160244	327155	392288	81903.4	326847	181608	132622	1.93646e+06	3.99796e+06	1.2921e+07	3.91745e+06	2.01025e+07	29.2562	0.0121729	0.0411255	0.178308	0.259392	0.861111	0.5	1	3.52411	0.122986	up	222.085	4.49968	0	0	-	Unknown	-	-	-	0	-	-	0	-	-
neg-M222T42	5.44253e+06	1.51925e+07	1.65528e+07	1.06301e+07	564209	2.26538e+06	227420	601144	1.21805e+06	2.2522e+06	1.42282e+06	1.63912e+06	0.145333	0.0295968	0.0411255	0.241608	0.259392	0.861111	0.526389	1	2.58599	0.0328371	down	222.049	0.707262	1	0	-	Unknown	-	-	-	0	-	-	2	Deoxyloganin;8-Epideoxyloganin	C06071;C11648
neg-M222T44	1.12167e+06	2.41444e+06	3.02439e+06	2.62631e+06	467374	671170	260909	343997	1.123e+06	497767	306665	300847	0.274391	0.0125263	0.025974	0.180287	0.212937	0.888889	0.666667	1	2.01298	0.0664918	down	221.998	0.72743	1	0	-	Unknown	-	-	-	0	-	-	1	4-Methyl-5-(2-phosphooxyethyl)thiazole	C04327
neg-M222T45	1.46688e+06	5.46613e+06	4.08499e+06	1.71505e+06	2.35993e+06	428069	702635	900342	289475	1.30225e+06	178542	1.38224e+06	0.306389	0.0453552	0.025974	0.285346	0.212937	0.888889	0.666667	1	1.78327	0.146629	down	222.04	0.756743	0	0	-	Unknown	-	-	-	0	-	-	0	-	-
neg-M223T266	825538	211577	308618	508216	373518	42985.3	1.64133e+06	1.46231e+06	1.25782e+06	348765	392680	1.50589e+06	2.91078	0.0415405	0.0411255	0.274412	0.259392	0.861111	0.611111	1	2.09778	0.121869	up	223.17	4.42517	1	0	-	Unknown	-	-	-	21	5,8-Tetradecadienoic acid;Linalyl isobutyrate;Linalyl butyrate;Ethyl (2E,6Z)-dodecadienoate;alpha-Terpineol butanoate;Isobornyl isobutyrate;Terpinyl isobutyrate;Allyl undecylenate;2-Propenyl cyclohexanepentanoate;Bornyl butyrate;Neryl butyrate;Geranyl 2-methylpropanoate;Goshuyic acid;Pregnanetriol;3-Methyl-5-pentyl-2-furanundecanoic acid;Isolinderanolide;3,4-Dimethyl-5-pentyl-2-furandecanoic acid…	HMDB0000560;HMDB0030426;HMDB0030427;HMDB0031015;HMDB0032053;HMDB0032342;HMDB0032524;HMDB0036424;HMDB0037814;HMDB0038246;HMDB0038259;HMDB0038260;HMDB0039129;HMDB0006070;HMDB0031005;HMDB0038105;HMDB0112067;HMDB0112072;HMDB0112076;HMDB0112079;HMDB0112101	2	5beta-Pregnane-3alpha,17alpha,20alpha-triol;2alpha-(Hydroxymethyl)-17-methyl-5alpha-androstane-3beta,17beta-diol	C14680;C14977
neg-M223T47	5.77645e+07	8.44201e+07	9.32881e+07	3.12001e+07	1.968e+07	2.93091e+07	3.00514e+06	3.2816e+06	1.62381e+07	2.97313e+07	1.76009e+07	3.63885e+07	0.336581	0.0331543	0.0411255	0.252318	0.259392	0.861111	0.555556	1	2.05604	0.137785	down	223.045	0.781227	1	1	2-Keto-3-deoxy-D-gluconic acid	Organic acids and derivatives	Keto acids and derivatives	HMDB0001353	C01216	0	-	-	1	Nifuradene	C19272
neg-M224T192	308617	126531	130284	141316	218871	374239	1.75828e+06	2.18646e+06	1.42969e+06	474058	793356	759245	5.69377	0.000289172	0.0021645	0.0664384	0.0988242	1	1	1	2.69546	0.0689081	up	224.005	3.19207	1	0	-	Unknown	-	-	-	0	-	-	1	Ritipenem_acoxil_hydrate	C14295
neg-M225T203	676450	879889	843160	773008	922508	800834	1.24082e+06	1.39113e+06	1.66357e+06	3.70216e+06	2.01567e+06	4.68699e+06	3.00261	0.00624895	0.0021645	0.145322	0.0988242	1	1	1	2.24053	0.252229	up	225.06	3.38064	1	0	-	Unknown	-	-	-	7	3,4,5-trihydroxy-6-{[(2Z)-2-(phenylmethylidene)heptyl]oxy}oxane-2-carboxylic acid;Pteroside B;Cinncassiol C;Deacetylisovaltrate;6b-Angeloyl-3b,8b,9b-trihydroxy-7(11)-eremophilen-12,8-olide;Topiramate;N-(1-Deoxy-b-D-fructopyranosyl) (R)C(S)S-alliin	HMDB0126521;HMDB0030760;HMDB0035166;HMDB0035840;HMDB0041228;HMDB0005034;HMDB0040829	3	Chaparrin;Cinncassiol_C1;Topiramate	C08756;C17643;C07502
neg-M225T89	2.79566e+06	1.80433e+06	894924	1.50193e+06	1.18776e+06	837129	487258	452739	538445	858594	489376	1.04236e+06	0.428829	0.00672438	0.0151515	0.149295	0.170653	0.916667	0.722222	1	1.36013	0.126913	down	224.952	1.47968	0	0	-	Unknown	-	-	-	0	-	-	0	-	-
neg-M226T261	3.03929e+06	1.28011e+06	2.76879e+06	141624	649614	250014	233325	343651	456397	97360.6	177773	39242.8	0.165786	0.0379166	0.0649351	0.264861	0.312216	0.833333	0.5	1	2.25762	0.182608	down	226.033	4.35234	1	0	-	Unknown	-	-	-	3	3,4,5-trihydroxy-6-{5-methoxy-2-[(1E)-3-oxopent-1-en-1-yl]phenoxy}oxane-2-carboxylic acid;3,4,5-trihydroxy-6-{[(4E)-5-(4-methoxyphenyl)-3-oxopent-4-en-2-yl]oxy}oxane-2-carboxylic acid;3,4,5-trihydroxy-6-{[(4E)-5-(4-methoxyphenyl)-3-oxopent-4-en-1-yl]oxy}oxane-2-carboxylic acid	HMDB0132990;HMDB0132991;HMDB0132995	0	-	-
neg-M226T53	6.50375e+06	8.59762e+06	6.10594e+06	9.80122e+06	1.62737e+07	1.49011e+07	530537	484440	697347	1.20983e+07	634953	495587	0.240276	0.00496141	0.025974	0.136364	0.212937	0.888889	0.666667	1	2.71753	0.321121	down	226.047	0.887093	1	0	-	Unknown	-	-	-	0	-	-	1	Furathiocarb	C18650
neg-M227T200	8.72611e+06	9.6147e+06	1.25845e+07	1.27328e+07	2.86473e+06	8.90791e+06	2.72393e+06	2.29577e+06	2.33021e+06	5.55018e+06	2.31116e+06	8.0776e+06	0.420142	0.0169772	0.00865801	0.198815	0.143597	0.944444	0.777778	1	1.74891	0.0598699	down	227.104	3.33717	1	1	Prolyl-Hydroxyproline	Organic acids and derivatives	Carboxylic acids and derivatives	HMDB0029018	null	8	Pyroglutamylvaline;Prolylhydroxyproline;Hydroxyprolyl-Proline;Prolyl-Hydroxyproline;Tetraacetylethylenediamine;3-Methoxytyrosine;Methyldopa;3-O-Methyl-a-methyldopa	HMDB0094651;HMDB0006695;HMDB0028871;HMDB0029018;HMDB0040573;HMDB0001434;HMDB0011754;HMDB0060747	4	(S)-ATPA;Methyldopa_anhydrous;Enicoflavine;3-Hydroxy-5-methyl-L-tyrosine	C13733;C07194;C09946;C20801
neg-M227T296	975945	521122	477778	1.4362e+06	1.37244e+06	1.35358e+06	1.18791e+06	1.37973e+06	1.5143e+06	2.99042e+06	2.63829e+06	3.7285e+06	2.18983	0.0188792	0.025974	0.207142	0.212937	0.888889	0.666667	1	1.50212	0.0656015	up	227.201	4.93644	1	0	-	Unknown	-	-	-	16	Myristic acid;2,6,10-Trimethylundecanoic acid;12-Methyltridecanoic acid;Hexanal octane-1,3-diol acetal;Undecanal propyleneglycol acetal;Ethyl dodecanoate;Heptyl heptanoate;Hexyl octanoate;Decyl butanoate;3-Methylbutyl nonanoate;Nonyl isovalerate;Dodecyl acetate;Isobutyl decanoate;10-Methyltridecanoic acid;MG(P-18:0e/0:0/0:0);Propylene glycol stearate	HMDB0000806;HMDB0002221;HMDB0031072;HMDB0032318;HMDB0032548;HMDB0033788;HMDB0034461;HMDB0036216;HMDB0037312;HMDB0037495;HMDB0038034;HMDB0038969;HMDB0059865;HMDB0061781;HMDB0011153;HMDB0029764	2	Tetradecanoic_acid;1-O-Octadec-9-enyl_glycerol	C06424;C13860
neg-M229T201	1.57788e+06	962765	1.58366e+06	3.56741e+06	2.10895e+06	3.66084e+06	1.37222e+07	1.84631e+07	4.43805e+07	8.75319e+07	3.33939e+07	1.23719e+08	23.8614	7.208e-05	0.0021645	0.0408769	0.0988242	1	1	1	4.05401	0.0608857	up	229.072	3.34183	1	1	Coriandrin	Phenylpropanoids and polyketides	Isocoumarins and derivatives	HMDB0033329	null	2	Hydralazine pyruvate hydrazone;Isofenphos	HMDB0061143;HMDB0031796	3	Deazaflavin;Isofenphos;Candimine	C01800;C11002;C08520
neg-M229T90	3.63201e+06	2.36397e+06	6.69293e+06	1.01351e+07	1.79892e+06	1.82593e+06	1.18787e+06	1.16973e+06	871859	2.6248e+06	1.0614e+06	2.92201e+06	0.37195	0.0368467	0.0649351	0.262466	0.312216	0.833333	0.526389	1	1.70039	0.163162	down	229.083	1.49547	1	0	-	Unknown	-	-	-	8	Aspartyl-L-proline;Aspartyl-Proline;Prolyl-Aspartate;(1R,2S,3R)-2-Acetyl-4(5)-(1,2,3,4-tetrahydroxybutyl)imidazole;1-(gamma-Glutamylamino)cyclopropanecarboxylic acid;(2S,3'S)-alpha-Amino-2-carboxy-5-oxo-1-pyrrolidinebutanoic acid;Droxidopa;3-keto-Digoxigenin	HMDB0002335;HMDB0028761;HMDB0029013;HMDB0029756;HMDB0031701;HMDB0039110;HMDB0015627;HMDB0060746	6	N1-Acetyl-tabtoxinine-beta-lactam;N,N-Dihydroxy-L-tyrosine;Cetoniacytone_A;11beta,21-Dihydroxypregn-4-ene-3,20-dione_21-acetate;6beta,17beta-Dihydroxyandrost-4-en-3-one_diacetate;11alpha,17beta-Dihydroxyandrost-4-en-3-one_diacetate	C20921;C15503;C17699;C14675;C15284;C15372
neg-M230T47	90112	109930	119270	266827	310955	176555	258457	169155	374426	538007	439237	384517	2.01537	0.0199406	0.0411255	0.210572	0.259392	0.861111	0.583333	1	1.39694	0.198925	up	230.078	0.780365	0	0	-	Unknown	-	-	-	0	-	-	0	-	-
neg-M231T192	1.93304e+06	2.36811e+06	2.46106e+06	2.15335e+06	3.45902e+06	1.45964e+06	5.77297e+06	6.25807e+06	7.52702e+06	2.87247e+06	2.88776e+06	3.92378e+06	2.11375	0.00704425	0.00865801	0.151458	0.143597	0.944444	0.777778	1	1.35781	0.215714	up	231.034	3.2011	1	0	-	Unknown	-	-	-	3	(4-ethyl-2-methoxyphenyl)oxidanesulfonic acid;4,7-Dihydro-5-(4-methyl-3-pentenyl)-1,2,3-trithiepin;Caryoptosidic acid	HMDB0127988;HMDB0038182;HMDB0034249	1	Shanzhiside	C17066
neg-M231T193	1.83155e+06	1.05069e+06	851181	1.03411e+06	1.09205e+06	1.42895e+06	3.43265e+06	4.17303e+06	6.69246e+06	1.67492e+06	2.26075e+06	1.80755e+06	2.74971	0.0065985	0.00865801	0.148432	0.143597	0.944444	0.777778	1	1.70676	0.195371	up	231.02	3.21838	1	1	2,4-Dihydroxyacetophenone 5-sulfate	Organic oxygen compounds	Organooxygen compounds	HMDB0041646	null	2	2-Amino-5,6-dichloro-3,4,-dihydroquinazoline;Tiotropium	HMDB0060712;HMDB0015479	0	-	-
neg-M231T200	3.40489e+06	3.88467e+06	3.69842e+06	3.44809e+06	7.74562e+06	2.95179e+06	1.21549e+07	3.84165e+06	9.50118e+06	2.25642e+07	7.49372e+06	1.09769e+07	2.64717	0.011792	0.0151515	0.176634	0.170653	0.916667	0.722222	1	1.78863	0.451763	up	231.087	3.32982	1	0	-	Unknown	-	-	-	3	Glycerol 1-propanoate diacetate;CPA(16:0/0:0);Methyl (9Z)-6'-oxo-6,5'-diapo-6-carotenoate	HMDB0031640;HMDB0007003;HMDB0031977	1	Leonuridine	C17011
neg-M231T219	1.25166e+06	1.49073e+06	1.26112e+06	1.22783e+06	2.35311e+06	1.60194e+06	6.84123e+06	7.14422e+06	1.98688e+06	2.1228e+06	2.87441e+06	9.75339e+06	3.34439	0.0122476	0.00865801	0.178819	0.143597	0.944444	0.777778	1	1.91676	0.408912	up	231.069	3.64638	1	0	-	Unknown	-	-	-	11	(2E)-3-phenyl-1-[2,4,6-trihydroxy-3,5-bis(3-methylbut-2-en-1-yl)phenyl]prop-2-en-1-one;(2E)-1-[3-(3,7-dimethylocta-2,6-dien-1-yl)-2,4,6-trihydroxyphenyl]-3-phenylprop-2-en-1-one;(S)-4',7-Dihydroxy-3',8-diprenylflavanone;Mulberrofuran A;Erythrabyssin II;(R)-Hispaglabridin A;Erybraedin A;(S)-8-Prenylphaseollinisoflavan;Betamethasone;Dexamethasone;Paramethasone	HMDB0133049;HMDB0133092;HMDB0029531;HMDB0033656;HMDB0034003;HMDB0038102;HMDB0038872;HMDB0041382;HMDB0014586;HMDB0015364;HMDB0015462	7	Abyssinone_VI;Mulberrofuran_A;Hispaglabridin_A;Betamethasone;Paramethasone;9alpha-Fluoro-11beta,17alpha,21-trihydroxy-6alpha-methylpregna-1,4-diene-3,20-dione;Dexamethasone	C08573;C08846;C10425;C06848;C07413;C15319;C15643
neg-M231T52_2	2.17739e+07	3.60647e+07	7.27132e+07	1.41405e+07	9.66556e+06	5.64677e+07	9.89993e+06	7.77527e+06	6.94653e+06	1.2125e+07	1.00625e+07	8.56336e+06	0.262646	0.0171713	0.0151515	0.199741	0.170653	0.916667	0.693056	1	1.88828	0.0359004	down	231.098	0.866993	1	1	Val-Asp	Organic acids and derivatives	Carboxylic acids and derivatives	HMDB0029123	NA	20	N2-Succinyl-L-ornithine;4-(Glutamylamino) butanoate;Aspartyl-Valine;Hydroxyprolyl-Threonine;Threoninyl-Hydroxyproline;Valyl-Aspartate;L-N-(3-Carboxypropyl)glutamine;Kinetin;20, 22-Dihydrodigoxigenin;Gibberellin A60;Gibberellin A58;Gibberellin A63;Gibberellin A54;Gibberellin A67;Gibberellin A77;8-Angeloylegelolide;Gibberellin A81;Triphasiol;Gibberellin A90;3-Epigibberellin A1	HMDB0001199;HMDB0012161;HMDB0028766;HMDB0028873;HMDB0029062;HMDB0029123;HMDB0029393;HMDB0012245;HMDB0060730;HMDB0034988;HMDB0035043;HMDB0035044;HMDB0035048;HMDB0035049;HMDB0037004;HMDB0037773;HMDB0038080;HMDB0039062;HMDB0039622;HMDB0040944	18	Boc-Asn;N2-Succinyl-L-ornithine;N6-Acetyl-LL-2,6-diaminoheptanedioate;4-(L-gamma-Glutamylamino)butanoate;gamma-L-Glutamyl-L-2-aminobutyrate;Succinylproline;Kinetin;Gibberellin_A1;1,2-Bis(3,4-dimethoxyphenyl)propane-1,3-diol;3-Hydroxy-5,9,17-trioxo-4,5:9,10-disecoandrosta-1(10),2-dien-4-oate;Gibberellin_A29;Eurycomalactone;Chamissonin_diacetate;Eremantholide_A;Onopordopicrin;Radiatin;Tagitinin_F;G…	C01410;C03415;C04390;C15767;C21015;C11711;C08272;C00859;C04597;C04844;C06096;C08759;C09356;C09407;C09520;C09539;C09554;C11868
neg-M231T74	5.34887e+06	5.02006e+06	1.20226e+07	3.22495e+06	2.99372e+06	1.33821e+07	3.15387e+06	2.93983e+06	1.43628e+06	3.38617e+06	2.953e+06	2.72316e+06	0.395128	0.0285064	0.0151515	0.239032	0.170653	0.916667	0.722222	1	1.30392	0.0605817	down	231.098	1.23196	1	1	Val-Asp	Organic acids and derivatives	Carboxylic acids and derivatives	HMDB0029123	NA	8	N2-Succinyl-L-ornithine;4-(Glutamylamino) butanoate;Aspartyl-Valine;Hydroxyprolyl-Threonine;Threoninyl-Hydroxyproline;Valyl-Aspartate;L-N-(3-Carboxypropyl)glutamine;Kinetin	HMDB0001199;HMDB0012161;HMDB0028766;HMDB0028873;HMDB0029062;HMDB0029123;HMDB0029393;HMDB0012245	7	Boc-Asn;N2-Succinyl-L-ornithine;N6-Acetyl-LL-2,6-diaminoheptanedioate;4-(L-gamma-Glutamylamino)butanoate;gamma-L-Glutamyl-L-2-aminobutyrate;Succinylproline;Kinetin	C01410;C03415;C04390;C15767;C21015;C11711;C08272
neg-M232T193	162982	107709	72107.6	68359.1	131823	159358	561549	650907	963295	243502	363920	268400	4.34488	0.000553918	0.0021645	0.0785046	0.0988242	1	1	1	2.15173	0.255364	up	231.522	3.22433	0	0	-	Unknown	-	-	-	0	-	-	0	-	-
neg-M232T47_2	2.31484e+07	3.17343e+07	8.32683e+07	1.32295e+07	6.37184e+06	2.14371e+07	1.97978e+06	2.27602e+06	4.18653e+06	1.39422e+07	5.79745e+06	1.34299e+07	0.232223	0.0154772	0.025974	0.19343	0.212937	0.888889	0.666667	1	2.24546	0.0827208	down	232.094	0.788577	1	0	-	Unknown	-	-	-	6	Glutaminylserine;Asparaginyl-Threonine;Serylglutamine;Serinyl-Gamma-glutamate;Threoninyl-Asparagine;LysoPA(P-16:0e/0:0)	HMDB0028806;HMDB0028741;HMDB0029037;HMDB0029053;HMDB0029056;HMDB0011154	2	8-Hydroxyalanylclavam;Stanolone_benzoate	C17359;C14259
neg-M232T52	3.23168e+06	6.01518e+06	4.23629e+06	5.55881e+06	1.13544e+06	2.4344e+06	1.59543e+06	1.699e+06	1.82203e+06	1.20134e+06	2.05184e+06	1.09654e+06	0.418639	0.0291387	0.0411255	0.241391	0.259392	0.861111	0.5	1	1.48477	0.122628	down	231.941	0.87464	1	0	-	Unknown	-	-	-	1	Methyl 2-propenyl pentasulfide	HMDB0036351	0	-	-
neg-M233T108	485348	591356	1.26397e+06	1.00737e+06	1.07736e+06	1.40229e+06	3.88037e+06	1.44264e+06	3.74242e+06	3.39272e+06	4.57663e+06	5.88963e+06	3.9337	0.000425812	0.0021645	0.0720648	0.0988242	1	1	1	2.52548	0.24313	up	233.012	1.79528	1	0	-	Unknown	-	-	-	3	4-[2,2'-Bithiophen-5-yl]-3-butyn-1-ol;(4-ethyl-2,6-dihydroxyphenyl)oxidanesulfonic acid;Ajoene	HMDB0034453;HMDB0128030;HMDB0033566	9	5-(4-Hydroxybut-1-ynyl)-2,2'-bithiophene;(Z)-Ajoene;(E)-Ajoene;1,4-Bis(chloromethoxymethyl)benzene;Methylmercury;Methyl_nogalonate;Auraviketone;Aklanonate;Nogalaviketone	C04486;C16757;C16758;C19349;C18672;C12415;C12417;C12421;C18630
neg-M233T133	1.72801e+06	1.65949e+06	882507	2.15007e+06	5.72287e+06	4.47298e+06	1.2484e+07	7.94328e+06	1.02468e+07	9.52945e+06	7.57692e+06	2.07712e+07	4.12566	0.00144646	0.0021645	0.102706	0.0988242	1	1	1	2.53053	0.422742	up	233.012	2.21775	1	0	-	Unknown	-	-	-	3	4-[2,2'-Bithiophen-5-yl]-3-butyn-1-ol;(4-ethyl-2,6-dihydroxyphenyl)oxidanesulfonic acid;Ajoene	HMDB0034453;HMDB0128030;HMDB0033566	4	(Z)-Ajoene;(E)-Ajoene;1,4-Bis(chloromethoxymethyl)benzene;Methylmercury	C16757;C16758;C19349;C18672
neg-M233T163	492756	450563	915312	749181	1.18475e+06	687429	1.07349e+06	1.22308e+06	2.56902e+06	1.24674e+06	1.28396e+06	2.21037e+06	2.14434	0.00464602	0.004329	0.134452	0.120946	0.972222	0.833333	1	1.4693	0.372837	up	233.012	2.71963	1	0	-	Unknown	-	-	-	3	4-[2,2'-Bithiophen-5-yl]-3-butyn-1-ol;(4-ethyl-2,6-dihydroxyphenyl)oxidanesulfonic acid;Ajoene	HMDB0034453;HMDB0128030;HMDB0033566	9	5-(4-Hydroxybut-1-ynyl)-2,2'-bithiophene;(Z)-Ajoene;(E)-Ajoene;1,4-Bis(chloromethoxymethyl)benzene;Methylmercury;Methyl_nogalonate;Auraviketone;Aklanonate;Nogalaviketone	C04486;C16757;C16758;C19349;C18672;C12415;C12417;C12421;C18630
neg-M233T187	244725	197329	129919	186714	59308.8	99011.2	509224	499424	860618	257037	173545	217571	2.74525	0.0162737	0.025974	0.195938	0.212937	0.888889	0.666667	1	1.54569	0.186254	up	232.53	3.1084	0	0	-	Unknown	-	-	-	0	-	-	0	-	-
neg-M233T230	4.58211e+06	771431	2.14457e+06	360066	306220	198595	5.2444e+06	4.96882e+06	1.12498e+06	3.91907e+06	4.74874e+06	3.61383e+06	2.82433	0.0249344	0.025974	0.228751	0.212937	0.888889	0.666667	1	2.17012	0.283121	up	233.067	3.83237	1	0	-	Unknown	-	-	-	9	1-Isopropyl citrate;2-Isopropyl citrate;(3'x,5'a,9'x,10'b)-O-(3-Hydroxy-6-oxo-7-drimen-11-yl)umbelliferone;(S)-(E)-2'-(3,6-Dimethyl-2-heptenyl)-3',4',7-trihydroxyflavanone;(S)-(E)-8-(3,6-Dimethyl-2-heptenyl)-4',5,7-trihydroxyflavanone;Pregnenolone sulfate;3beta-Hydroxypregn-5-en-20-one sulfate;S-(2-Hydroxyethyl)glutathione;Oxoglaucine	HMDB0032438;HMDB0038083;HMDB0039042;HMDB0040305;HMDB0040312;HMDB0000774;HMDB0060382;HMDB0062525;HMDB0029337	6	(R)-(Homo)3-citrate;(-)-threo-Iso(homo)3-citrate;9alpha-Fluoro-11beta,16alpha,17alpha,21-tetrahydroxypregn-4-ene-3,20-dione;Zwittermicin_A;3beta-Hydroxypregn-5-en-20-one_sulfate;S-(2-Hydroxyethyl)glutathione	C16598;C16600;C14638;C15726;C18044;C14875
neg-M233T294	254626	93276.6	423406	503309	442130	185766	45798.6	40471.6	64604	213711	259456	185017	0.425257	0.0496765	0.0649351	0.295323	0.312216	0.833333	0.5	1	1.53539	0.160928	down	233.191	4.90827	1	0	-	Unknown	-	-	-	1	2,6-Di-tert-butyl-4-ethylphenol	HMDB0040179	0	-	-
neg-M233T30	946755	975677	946269	544959	510490	312057	398639	337798	244969	305104	211647	289925	0.422095	0.00623111	0.00865801	0.145023	0.143597	0.944444	0.763194	1	1.67788	0.474941	down	232.917	0.502143	0	0	-	Unknown	-	-	-	0	-	-	0	-	-
neg-M233T42	186218	31220.1	63808.3	165163	281527	166472	3.53446e+06	3.86245e+06	553629	159635	278533	197195	9.59953	0.0374015	0.0649351	0.263514	0.312216	0.833333	0.5	1	2.4476	0.14386	up	232.922	0.706521	0	0	-	Unknown	-	-	-	0	-	-	0	-	-
neg-M233T47_1	228208	137474	208963	318855	384867	869004	795934	749829	838278	1.16755e+06	833264	541508	2.29414	0.0105043	0.0411255	0.171229	0.259392	0.861111	0.583333	1	1.92979	0.289353	up	233.048	0.788443	0	0	-	Unknown	-	-	-	0	-	-	0	-	-
neg-M233T49	4.95918e+07	8.9974e+07	1.6002e+08	3.14617e+07	1.15561e+07	7.63704e+07	2.77596e+06	4.14822e+06	5.6105e+06	1.61563e+07	9.78289e+06	2.21615e+07	0.144723	0.00359566	0.00865801	0.125252	0.143597	0.944444	0.777778	1	2.68504	0.306261	down	233.067	0.822454	1	1	Thr-Asp	Organic acids and derivatives	Carboxylic acids and derivatives	HMDB0029057	NA	6	2-{[hydroxy(5-hydroxy-1H-indol-3-yl)methylidene]amino}acetic acid;2-{[hydroxy(6-hydroxy-1H-indol-3-yl)methylidene]amino}acetic acid;2-{[hydroxy(7-hydroxy-1H-indol-3-yl)methylidene]amino}acetic acid;2-{[hydroxy(4-hydroxy-1H-indol-3-yl)methylidene]amino}acetic acid;Cysteinyl-Hydroxyproline;Hydroxyprolyl-Cysteine	HMDB0134939;HMDB0134942;HMDB0134945;HMDB0134948;HMDB0028776;HMDB0028860	6	Phenelzine_sulfate;4,5-Dihydroxypyrene;1,6-Dihydroxypyrene;1,8-Dihydroxypyrene;1-Hydroxypyrene-6,7-oxide;1-Hydroxypyrene-7,8-oxide	C07431;C18250;C18263;C18264;C18265;C18266
neg-M233T54	3.40132e+06	3.59945e+06	3.57662e+06	2.95384e+06	5.92679e+06	3.85019e+06	8.15178e+06	7.47665e+06	7.25586e+06	7.08408e+06	6.91982e+06	1.34707e+07	2.16057	0.000299534	0.0021645	0.0665257	0.0988242	1	1	1	1.70379	0.242013	up	233.012	0.905368	1	0	-	Unknown	-	-	-	3	4-[2,2'-Bithiophen-5-yl]-3-butyn-1-ol;(4-ethyl-2,6-dihydroxyphenyl)oxidanesulfonic acid;Ajoene	HMDB0034453;HMDB0128030;HMDB0033566	9	5-(4-Hydroxybut-1-ynyl)-2,2'-bithiophene;(Z)-Ajoene;(E)-Ajoene;1,4-Bis(chloromethoxymethyl)benzene;Methylmercury;Methyl_nogalonate;Auraviketone;Aklanonate;Nogalaviketone	C04486;C16757;C16758;C19349;C18672;C12415;C12417;C12421;C18630
neg-M233T589_2	994145	650882	1.0853e+06	1.21345e+06	560607	1.04424e+06	463477	438724	268675	529882	578200	491333	0.499275	0.00235888	0.004329	0.113069	0.120946	0.972222	0.833333	1	1.60696	0.342834	down	232.931	9.81535	0	0	-	Unknown	-	-	-	0	-	-	0	-	-
neg-M233T85_1	2.18035e+06	3.5697e+06	2.03175e+06	1.9267e+06	2.11002e+06	2.1001e+06	3.42241e+06	5.99123e+06	4.09735e+06	3.8475e+06	4.7638e+06	7.48852e+06	2.12742	0.000771862	0.004329	0.0842049	0.120946	0.972222	0.833333	1	1.67388	0.295665	up	233.012	1.42048	1	0	-	Unknown	-	-	-	3	4-[2,2'-Bithiophen-5-yl]-3-butyn-1-ol;(4-ethyl-2,6-dihydroxyphenyl)oxidanesulfonic acid;Ajoene	HMDB0034453;HMDB0128030;HMDB0033566	5	5-(4-Hydroxybut-1-ynyl)-2,2'-bithiophene;(Z)-Ajoene;(E)-Ajoene;1,4-Bis(chloromethoxymethyl)benzene;Methylmercury	C04486;C16757;C16758;C19349;C18672
neg-M234T134	58522	255830	308958	395832	154904	694417	736876	705591	823012	574339	300523	1.21068e+06	2.32866	0.0338159	0.025974	0.253574	0.212937	0.888889	0.611111	1	1.91413	0.159155	up	234.016	2.22834	0	0	-	Unknown	-	-	-	0	-	-	0	-	-
neg-M234T245	2.29091e+06	4.64458e+06	4.24345e+06	3.29309e+06	578163	2.85918e+06	321718	444524	988563	1.70127e+06	287315	1.47447e+06	0.291348	0.0155919	0.0151515	0.194148	0.170653	0.916667	0.666667	1	2.18132	0.0960009	down	234.113	4.0844	1	0	-	Unknown	-	-	-	2	Pandamarilactam 3x;(R)-Bitalin A	HMDB0033610;HMDB0040358	4	Lophophorine;Dihydroeuparin;Toxol;Eupatoriochromene	C09573;C08744;C08979;C09006
neg-M234T84	6.84437e+06	4.72215e+06	5.51865e+06	5.46748e+06	8.00068e+06	4.56841e+06	1.12956e+07	2.28587e+07	3.56166e+07	1.14545e+07	9.0941e+06	8.41024e+06	2.81107	0.0100448	0.0021645	0.168586	0.0988242	1	1	1	1.7682	0.285044	up	234.007	1.39528	1	0	-	Unknown	-	-	-	3	5-Sulfosalicylic acid;3-hydroxybenzoic acid-3-O-sulphate;4-hydroxybenzoic acid-4-O-sulphate	HMDB0011725;HMDB0059968;HMDB0059982	1	5-Sulfosalicylate	C16199
neg-M235T233	2.15896e+07	1.67282e+07	1.66236e+07	3.52583e+07	6.28256e+07	6.08037e+07	6.84685e+07	7.14085e+07	4.64599e+07	8.8963e+07	9.1496e+07	6.2531e+07	2.00781	0.0193903	0.0151515	0.208803	0.170653	0.916667	0.666667	1	1.62712	0.0137612	up	235.101	3.89035	1	0	-	Unknown	-	-	-	2	ID11614;benzisothiazole piperazine	HMDB0060827;HMDB0061056	1	Octamethyltrisiloxane	C07261
neg-M235T84_2	2.25478e+06	2.63486e+06	2.21597e+06	1.9112e+06	2.60759e+06	2.91597e+06	4.32238e+06	8.69263e+06	6.64749e+06	6.9514e+06	5.27093e+06	9.00796e+06	2.81236	7.5269e-05	0.0021645	0.0415261	0.0988242	1	1	1	2.20399	0.324596	up	235.028	1.40502	1	0	-	Unknown	-	-	-	8	2-Propenyl 1-(2-propenylsulfinyl)propyl disulfide;1-Propenyl 1-(2-propenylsulfinyl)propyl disulfide;2-Propenyl 1-(1-propenylsulfinyl)propyl disulfide;1-Propenyl 1-(1-propenylsulfinyl)propyl disulfide;5-hydroxy-7-methoxy-2-phenyl-8-(3,4,5-trihydroxyoxan-2-yl)-4H-chromen-4-one;3,4,5-trihydroxy-6-{3-[(2E)-3-phenylprop-2-enoyl]phenoxy}oxane-2-carboxylic acid;3,4,5-trihydroxy-6-{4-[(2E)-3-phenylprop-2…	HMDB0033062;HMDB0036372;HMDB0036373;HMDB0038968;HMDB0127226;HMDB0135447;HMDB0135621;HMDB0040556	11	2-Imino-3-(7-chloroindol-3-yl)propanoate;Flavonol_3-O-D-galactoside;Flavonol_3-O-beta-D-glucoside;Isoflavone_7-O-beta-D-glucoside;4'-Demethylpodophyllotoxin;alpha-Peltatin;2-[4-(Acetyloxy)phenyl]-5,6,7,8-tetramethoxy-4H-1-benzopyran-4-one;Flavonol_3-O-D-glycoside;4'-Demethylepipodophyllotoxin;WIN56291;Phenolsulfonphthalein	C19688;C03502;C03946;C04074;C10553;C10729;C14963;C15555;C21185;C06499;C12600
neg-M236T177	863750	101462	549638	721536	78702.6	705512	2.17432e+06	2.91928e+06	4.06085e+06	729524	1.73182e+06	1.01398e+06	4.18122	0.0128003	0.004329	0.181528	0.120946	0.972222	0.833333	1	2.72263	0.268547	up	236.06	2.95671	1	0	-	Unknown	-	-	-	1	1-Propenyl 1-(1-propenylthio)propyl disulfide	HMDB0038967	1	Thidiazuron	C18812
neg-M236T52_2	8.4819e+06	1.12246e+07	9.7146e+06	5.93288e+06	8.18932e+06	8.53954e+06	2.31582e+07	2.25851e+07	2.94816e+07	9.22397e+06	1.40434e+07	1.05686e+07	2.09399	0.0160332	0.0151515	0.195326	0.170653	0.916667	0.722222	1	1.59345	0.0229447	up	236.023	0.870387	1	0	-	Unknown	-	-	-	1	S-Cysteinosuccinic acid	HMDB0029418	1	Drazoxolon	C18929
neg-M236T74_1	4.26715e+06	4.97304e+06	4.80282e+06	3.15073e+06	4.64009e+06	5.68797e+06	1.05166e+07	1.1507e+07	1.55777e+07	5.22615e+06	7.32455e+06	6.4492e+06	2.0566	0.00818912	0.004329	0.158692	0.120946	0.972222	0.833333	1	1.58984	0.064017	up	236.023	1.23348	1	0	-	Unknown	-	-	-	1	S-Cysteinosuccinic acid	HMDB0029418	1	Drazoxolon	C18929
neg-M237T133	1.60323e+07	2.44561e+07	3.72596e+07	1.16709e+07	5.87663e+06	1.33875e+07	1.07479e+07	9.57651e+06	5.91077e+06	6.90169e+06	7.81762e+06	5.55145e+06	0.427905	0.039666	0.0411255	0.269168	0.259392	0.861111	0.5	1	1.24232	0.0689788	down	237.088	2.22274	1	1	Gly-Tyr	Organic acids and derivatives	Carboxylic acids and derivatives	NA	NA	7	Felbamate;Glycyl-Tyrosine;Tyrosyl-Glycine;gamma-Glutaminyl-4-hydroxybenzene;Falimint;Methyl 5-hydroxyoxindole-3-acetate;Methyl dioxindole-3-acetate	HMDB0015084;HMDB0028853;HMDB0029105;HMDB0029451;HMDB0040988;HMDB0038990;HMDB0038991	2	Felbamate;6-Hydroxyindolelactate	C07501;C05657
neg-M237T206	1.2794e+07	1.34409e+07	1.38043e+07	1.02356e+06	5.76116e+06	8.05001e+06	4.95146e+07	2.9505e+07	2.40907e+07	1.06032e+07	3.32972e+07	1.29126e+07	2.91438	0.0336022	0.0411255	0.25317	0.259392	0.861111	0.596528	1	2.03531	0.0475721	up	237.08	3.44008	1	0	-	Unknown	-	-	-	3	1alpha-O-Methylquassin;16-Methyl-epi-nigakihemiacetal B;Haloperidol 1,2,3,6-tetrahydropyridine	HMDB0039558;HMDB0039886;HMDB0060905	3	Methabenzthiazuron;Cortisol_21-acetate;Strophanthidin	C10909;C02821;C19988
neg-M237T233	319632	674300	569450	1.36753e+06	2.63926e+06	2.5073e+06	2.6433e+06	3.22077e+06	1.81248e+06	3.90181e+06	3.75383e+06	2.62006e+06	2.22251	0.028906	0.0151515	0.240582	0.170653	0.916667	0.722222	1	1.81261	0.0913412	up	237.097	3.88907	1	0	-	Unknown	-	-	-	1	(x)-1,2-Propanediol 1-O-b-D-glucopyranoside	HMDB0033065	0	-	-
neg-M237T302	145408	209536	193767	137720	627704	522940	57940.4	80240.9	144475	135202	66288.1	30588.2	0.280192	0.00683717	0.004329	0.14944	0.120946	0.972222	0.833333	1	2.05221	0.202886	down	237.186	5.0329	1	0	-	Unknown	-	-	-	30	Geranyl 3-methylbutanoate;Linalyl isovalerate;(3S,4S,6R,7S)-1,10-Bisaboladiene-3,4-diol;beta-Kessyl alcohol;alpha-Terpinyl pentanoate;Citronellyl trans-2-methyl-2-butenoate;Geranyl 2-methylbutyrate;Isobornyl 2-methylbutyrate;Guaidiol;Calamendiol;Daucol;Germacrenone;3beta-7-Drimene-3,11-diol;Tricyclohumuladiol;1,6,9-Farnesatriene-3,11-diol;2-Propenyl cyclohexanehexanoate;2,10-Bisaboladiene-1,4-dio…	HMDB0029350;HMDB0030428;HMDB0031383;HMDB0031384;HMDB0032054;HMDB0032209;HMDB0032291;HMDB0032343;HMDB0033228;HMDB0034673;HMDB0035287;HMDB0035887;HMDB0036032;HMDB0036730;HMDB0036880;HMDB0037195;HMDB0037279;HMDB0037284;HMDB0038136;HMDB0038138;HMDB0038196;HMDB0038197;HMDB0038247;HMDB0038248;HMDB0038250;HMDB0039130;HMDB0039745;HMDB0040273;HMDB0040281;HMDB0041589	8	Centarol;Daucol;Debneyol;Seiricardine_A;Bisabolol_oxide_A;Bisabolol_oxide_B;Bornyl_isovalerate;Kanokonol	C09632;C09652;C09653;C09722;C16773;C16774;C16920;C17427
neg-M238T133	1.79358e+06	2.76931e+06	5.04475e+06	1.21996e+06	719548	1.48474e+06	1.12341e+06	982199	571539	1.02135e+06	693634	535406	0.378113	0.0306031	0.0151515	0.245166	0.170653	0.916667	0.666667	1	1.38408	0.113504	down	238.091	2.22303	1	0	-	Unknown	-	-	-	4	N-Gluconyl ethanolamine;(3,4,5,6-tetrahydroxyoxan-2-yl)methyl acetate;6-ethoxy-3,4,5-trihydroxyoxane-2-carboxylic acid;Ethyl glucuronide	HMDB0032293;HMDB0125202;HMDB0131286;HMDB0010325	1	6-Acetyl-D-glucose	C02655
neg-M239T147	1.19152e+06	1.19745e+06	1.29535e+06	1.6892e+06	3.41703e+06	3.7433e+06	2.3635e+06	2.64616e+06	3.8467e+06	7.56869e+06	5.14317e+06	1.07345e+07	2.57723	0.0176715	0.025974	0.202145	0.212937	0.888889	0.666667	1	1.90843	0.155967	up	239.067	2.45154	1	0	-	Unknown	-	-	-	5	(卤)-2-(1-Methylpropyl)-4,6-dinitrophenol;2-{[(2H-1,3-benzodioxol-5-yl)(hydroxy)methylidene]amino}acetic acid;4-(2-Amino-3-hydroxyphenyl)-2,4-dioxobutanoic acid;(R)-2,3-Dihydro-3,5-dihydroxy-2-oxo-3-indoleacetic acid;2-(Malonylamino)benzoic acid	HMDB0032559;HMDB0129380;HMDB0004083;HMDB0038941;HMDB0039495	7	Dinoseb;Dinoterb;7,8-Dihydro-7,8-dihydroxykynurenate;N-Malonylanthranilate;4-(2-Amino-3-hydroxyphenyl)-2,4-dioxobutanoate;4-(2-Amino-5-hydroxyphenyl)-2,4-dioxobutanoate;3-(1-Carboxyvinyloxy)anthranilate	C14302;C18671;C01249;C03147;C05645;C05652;C19686
neg-M239T190_1	3.61636e+06	2.94552e+06	2.52511e+06	2.01774e+06	1.02366e+06	1.40552e+06	1.40703e+07	1.45536e+07	2.50995e+07	3.41499e+06	7.02837e+06	5.11209e+06	5.11892	0.00285223	0.004329	0.119615	0.120946	0.972222	0.833333	1	2.24735	0.0673224	up	239.036	3.16803	1	1	Bentazone	Unknown	-	NA	NA	0	-	-	1	12alpha-Bromo-11beta-hydroxypregn-4-ene-3,20-dione	C14669
neg-M239T216	4.0565e+07	3.18515e+07	4.15774e+07	3.18196e+07	2.38248e+07	2.37627e+07	1.4819e+08	1.32614e+08	8.67533e+07	5.64678e+07	1.3622e+08	7.56646e+07	3.28804	0.00021777	0.0021645	0.0612123	0.0988242	1	1	1	2.07885	0.0226526	up	239.096	3.5983	1	1	Isopropyl 3-(3,4-dihydroxyphenyl)-2-hydroxypropanoate	Benzenoids	Phenols	HMDB0041756	null	8	[6-(2H-chromen-2-ylidene)cyclohexa-2,4-dien-1-ylidene]oxidanium;6-hydroxy-2-phenyl-1位鈦?chromen-1-ylium;(2-phenyl-7H-chromen-7-ylidene)oxidanium;2-(3-hydroxyphenyl)-1位鈦?chromen-1-ylium;[4-(2H-chromen-2-ylidene)cyclohexa-2,5-dien-1-ylidene]oxidanium;8-hydroxy-2-phenyl-1位鈦?chromen-1-ylium;(2-phenyl-5H-chromen-5-ylidene)oxidanium;Norketamine	HMDB0133408;HMDB0133409;HMDB0133410;HMDB0133411;HMDB0133412;HMDB0133413;HMDB0133414;HMDB0060549	2	2-Hydroxyamino-1-methyl-6-phenylimidazo[4,5-b]pyridine;Anthocyanidin_with_a_3-hydroxy_group	C20286;C21381
neg-M239T43_1	345933	119686	259296	1.72668e+06	228022	560178	1.32723e+06	3.73836e+06	2.89128e+06	776863	3.69617e+06	361273	3.94814	0.0222236	0.025974	0.217915	0.212937	0.888889	0.611111	1	2.15196	0.0487878	up	238.932	0.716791	0	0	-	Unknown	-	-	-	0	-	-	0	-	-
neg-M239T52_2	380445	1.87972e+06	1.56734e+06	1.20507e+06	1.96214e+06	1.27048e+06	4.57056e+06	2.31155e+06	2.63867e+06	2.22796e+06	2.40111e+06	2.629e+06	2.03006	0.0223622	0.0021645	0.218493	0.0988242	1	1	1	1.61122	0.222468	up	239.035	0.871888	0	0	-	Unknown	-	-	-	0	-	-	0	-	-
neg-M240T149	186215	325055	40929.3	155567	294763	561656	347674	363217	399544	727043	796677	1.40862e+06	2.58459	0.0359364	0.0151515	0.26005	0.170653	0.916667	0.666667	1	1.73383	0.353887	up	240.071	2.47758	1	0	-	Unknown	-	-	-	1	2-(Ethylsulfinylmethyl)phenyl methylcarbamate	HMDB0040289	0	-	-
neg-M240T190	576560	452574	346506	196896	111156	287008	2.58521e+06	2.79619e+06	4.48455e+06	608155	906495	1.18431e+06	6.37587	0.00148581	0.0021645	0.102706	0.0988242	1	1	1	2.38697	0.0917636	up	239.538	3.16698	1	0	-	Unknown	-	-	-	0	-	-	1	SN-38_carboxylate_form	C11366
neg-M240T191	1.67539e+06	1.51766e+06	1.55904e+06	592795	1.00977e+06	701475	3.5797e+06	2.98125e+06	3.94882e+06	1.30198e+06	2.05039e+06	1.32548e+06	2.1524	0.0198237	0.0649351	0.210168	0.312216	0.833333	0.555556	1	1.47654	0.0394545	up	240.034	3.18681	1	1	N-acetyl-5-aminosalicylic acid	Benzenoids	Benzene and substituted derivatives	HMDB0060602	null	0	-	-	0	-	-
neg-M240T216	3.30222e+06	2.72309e+06	3.80071e+06	2.63182e+06	2.04594e+06	2.76555e+06	1.26157e+07	1.17956e+07	7.79473e+06	4.63572e+06	1.2081e+07	6.68486e+06	3.22003	0.000388621	0.0021645	0.0716289	0.0988242	1	1	1	2.24584	0.0385086	up	240.099	3.6001	1	0	-	Unknown	-	-	-	7	5-Methyldeoxycytidine;3'-Amino-3'-deoxythimidine;Hydroxykynurenine;L-3-Hydroxykynurenine;5-Hydroxykynurenine;Stavudine;L-Nicotianine	HMDB0002224;HMDB0060750;HMDB0000732;HMDB0011631;HMDB0012819;HMDB0014787;HMDB0029397	5	5-Methyl-2'-deoxycytidine;3-Hydroxykynurenine;3-Hydroxy-L-kynurenine;5-Hydroxykynurenine;Stavudine	C03592;C02794;C03227;C05651;C07312
neg-M240T553	5.24567e+06	2.09655e+07	6.79171e+06	6.39117e+06	7.9294e+06	8.27386e+06	3.34022e+06	7.80196e+06	5.73541e+06	1.31362e+06	4.76834e+06	4.14163e+06	0.487455	0.046165	0.025974	0.287309	0.212937	0.888889	0.666667	1	1.6454	0.414817	down	240.1	9.20972	1	0	-	Unknown	-	-	-	7	5-Methyldeoxycytidine;3'-Amino-3'-deoxythimidine;Hydroxykynurenine;L-3-Hydroxykynurenine;5-Hydroxykynurenine;Stavudine;L-Nicotianine	HMDB0002224;HMDB0060750;HMDB0000732;HMDB0011631;HMDB0012819;HMDB0014787;HMDB0029397	5	5-Methyl-2'-deoxycytidine;3-Hydroxykynurenine;3-Hydroxy-L-kynurenine;5-Hydroxykynurenine;Stavudine	C03592;C02794;C03227;C05651;C07312
neg-M241T213_3	2.22611e+07	2.07985e+07	5.15712e+07	4.27995e+07	6.04761e+06	2.50044e+07	3.39586e+06	4.83008e+06	4.4437e+06	1.15297e+07	5.45945e+06	1.77048e+07	0.281119	0.0110928	0.00865801	0.17368	0.143597	0.944444	0.777778	1	2.18725	0.16195	down	241.119	3.55651	1	1	Furfuryl isovalerate	Lipids and lipid-like molecules	Fatty Acyls	HMDB0039874	null	2	(2S)-2-amino-3-(4-hydroxy-3-methoxyphenyl)-2-methylpropanoic acid;Cytokinin B	HMDB0142154;HMDB0039238	1	6-Benzylaminopurine	C11263
neg-M241T216	1.52049e+06	1.30762e+06	1.77524e+06	1.43703e+06	1.09816e+06	918046	5.92792e+06	5.16436e+06	3.13114e+06	2.27493e+06	4.99438e+06	2.82238e+06	3.01804	0.000385729	0.0021645	0.0716289	0.0988242	1	1	1	1.83943	0.0656176	up	241.092	3.60188	1	1	Furfuryl isovalerate	Lipids and lipid-like molecules	Fatty Acyls	HMDB0039874	null	1	D-erythro-D-galacto-octitol	HMDB0029953	0	-	-
neg-M241T231	5.7087e+06	7.0076e+06	7.71649e+06	8.56861e+06	1.10096e+07	1.02747e+07	2.22723e+06	1.15686e+06	1.51927e+06	4.30619e+06	4.59055e+06	3.34089e+06	0.340872	0.00247312	0.0021645	0.114327	0.0988242	1	1	1	2.18096	0.0748566	down	241.073	3.85639	1	0	-	Unknown	-	-	-	5	4-hydroxy-5-(2,4,5-trihydroxyphenyl)pentanoic acid;3-(2,4-dihydroxy-3,5-dimethoxyphenyl)propanoic acid;4-hydroxy-5-(3,4,5-trihydroxyphenyl)pentanoic acid;Genipinic acid;Elenaic acid	HMDB0128185;HMDB0135754;HMDB0141545;HMDB0038126;HMDB0039136	1	Lumichrome	C01727
neg-M241T42	348523	291919	332431	853372	694630	618568	640507	1.71298e+06	1.62581e+06	688622	1.76242e+06	516807	2.21286	0.0308755	0.0930736	0.246269	0.368115	0.805556	0.513194	1	1.42572	0.0667672	up	240.928	0.699128	0	0	-	Unknown	-	-	-	0	-	-	0	-	-
neg-M241T549_1	9.29684e+06	1.93122e+07	5.2962e+06	6.825e+06	7.76971e+06	4.43183e+06	3.15438e+06	3.84926e+06	5.01497e+06	5.68854e+06	4.04811e+06	4.5047e+06	0.49611	0.0369472	0.025974	0.262786	0.212937	0.888889	0.652083	1	1.34144	0.300911	down	241.084	9.14902	1	0	-	Unknown	-	-	-	7	Thymidine;Telbivudine;2-{[hydroxy(3-hydroxy-5-methoxyphenyl)methylidene]amino}acetic acid;2-{[hydroxy(2-hydroxy-4-methoxyphenyl)methylidene]amino}acetic acid;2-{[hydroxy(3-hydroxy-4-methoxyphenyl)methylidene]amino}acetic acid;2-Hydroxy-4,7-dimethoxy-2H-1,4-benzoxazin-3(4H)-one;Vanilloylglycine	HMDB0000273;HMDB0015394;HMDB0128032;HMDB0131194;HMDB0140926;HMDB0037264;HMDB0060026	4	Thymidine;HC_Yellow_No._4;4-Amino-4-deoxychorismate;2-Amino-2-deoxyisochorismate	C00214;C19431;C11355;C18054
neg-M241T75_1	1.8955e+06	1.24413e+06	1.09363e+06	1.1614e+06	2.64238e+06	1.32692e+06	3.65077e+06	3.37415e+06	3.12413e+06	1.29829e+07	5.71654e+06	1.32464e+06	3.22226	0.0228383	0.0151515	0.220504	0.170653	0.916667	0.666667	1	1.89161	0.383837	up	240.984	1.24409	0	0	-	Unknown	-	-	-	0	-	-	0	-	-
neg-M241T75_3	618455	1.67379e+06	775240	374286	682264	909767	3.68404e+06	3.33889e+06	3.78962e+06	714713	1.03606e+06	1.02276e+06	2.69897	0.0445533	0.0411255	0.283167	0.259392	0.861111	0.611111	1	1.59503	0.209428	up	241.039	1.24178	1	0	-	Unknown	-	-	-	1	Methylpicraquassioside A	HMDB0038347	1	Flufenacet	C18731
neg-M242T213	2.56521e+06	1.9861e+06	6.46819e+06	4.87213e+06	430625	2.5277e+06	286546	328544	566573	973214	102722	1.79468e+06	0.214976	0.0158046	0.0151515	0.194778	0.170653	0.916667	0.666667	1	2.38099	0.125204	down	242.123	3.54742	1	0	-	Unknown	-	-	-	1	3-[(2-Methyl-3-furanyl)thio]-4-heptanone	HMDB0037158	0	-	-
neg-M242T48_3	4.45618e+06	3.5964e+06	5.5482e+06	1.40255e+06	1.64336e+06	4.2769e+06	1.09281e+06	606590	1.11516e+06	2.94987e+06	640664	2.25983e+06	0.414122	0.0239247	0.025974	0.224619	0.212937	0.888889	0.666667	1	1.54346	0.101389	down	242.151	0.798423	1	0	-	Unknown	-	-	-	4	Lysyl-Proline;Prolyl-Lysine;Pentobarbital;Amobarbital	HMDB0028959;HMDB0029022;HMDB0014457;HMDB0015440	2	Pentobarbital;Amobarbital	C07422;C07536
neg-M243T353	1.07203e+07	1.30097e+07	6.6579e+06	2.14931e+07	2.88741e+07	7.55789e+07	5.04205e+06	4.20667e+06	8.51643e+06	5.36813e+06	8.38988e+06	7.29657e+06	0.248313	0.0240085	0.0151515	0.225235	0.170653	0.916667	0.666667	1	1.9496	0.0249623	down	243.196	5.88426	1	1	3-Hydroxymyristic acid	Unknown	-	NA	NA	5	2-Hydroxymyristic acid;(R)-3-Hydroxy-tetradecanoic acid;3-(L-Menthoxy)-2-methylpropane-1,2-diol;Ethyl 3-hydroxydodecanoate;3-hydroxytetradecanoic acid	HMDB0002261;HMDB0010731;HMDB0032417;HMDB0059850;HMDB0061656	1	2S-Hydroxytetradecanoic_acid	C13790
neg-M243T53_2	6.10871e+07	1.18277e+08	5.0882e+07	2.19388e+07	3.44783e+07	6.05162e+07	1.48579e+07	2.04507e+07	3.87644e+07	2.72502e+07	2.40832e+07	1.9618e+07	0.417721	0.0194198	0.025974	0.208831	0.212937	0.888889	0.652083	1	1.45932	0.213318	down	243.062	0.88446	1	1	Uridine	Nucleosides, nucleotides, and analogues	Pyrimidine nucleosides	HMDB0000296	C00299	5	Uridine;Pseudouridine;2-{[hydroxy(2,4,6-trihydroxyphenyl)methylidene]amino}acetic acid;2-{[hydroxy(3,4,5-trihydroxyphenyl)methylidene]amino}acetic acid;5-(2'-Carboxyethyl)-4,6-Dihydroxypicolinate	HMDB0000296;HMDB0000767;HMDB0125157;HMDB0126635;HMDB0006794	6	Uridine;Pseudouridine;Spongouridine;5-(2'-Carboxyethyl)-4,6-dihydroxypicolinate;Stizolobate;Stizolobinate	C00299;C02067;C16745;C05655;C06047;C06048
neg-M243T83	1.39836e+08	4.39224e+08	1.21201e+08	9.08761e+07	6.74391e+07	6.6789e+07	3.68636e+07	2.69902e+07	4.06059e+07	1.18165e+08	3.66279e+07	7.48889e+07	0.361092	0.0328679	0.0411255	0.251588	0.259392	0.861111	0.611111	1	1.56601	0.166394	down	243.062	1.38556	1	1	Uridine	Nucleosides, nucleotides, and analogues	Pyrimidine nucleosides	HMDB0000296	C00299	5	Uridine;Pseudouridine;2-{[hydroxy(2,4,6-trihydroxyphenyl)methylidene]amino}acetic acid;2-{[hydroxy(3,4,5-trihydroxyphenyl)methylidene]amino}acetic acid;5-(2'-Carboxyethyl)-4,6-Dihydroxypicolinate	HMDB0000296;HMDB0000767;HMDB0125157;HMDB0126635;HMDB0006794	6	Uridine;Pseudouridine;Spongouridine;5-(2'-Carboxyethyl)-4,6-dihydroxypicolinate;Stizolobate;Stizolobinate	C00299;C02067;C16745;C05655;C06047;C06048
neg-M244T353	1.76614e+06	1.91824e+06	934386	3.22252e+06	4.24313e+06	1.07228e+07	720199	576980	1.2428e+06	707473	1.08816e+06	1.06949e+06	0.23699	0.0177872	0.0151515	0.202597	0.170653	0.916667	0.722222	1	2.05283	0.0388793	down	244.2	5.8846	0	0	-	Unknown	-	-	-	0	-	-	0	-	-
neg-M244T43	332912	1.03831e+06	1.40589e+06	148529	271045	376897	30127.9	48272.4	85760.9	124768	81905.6	168034	0.150792	0.00278232	0.004329	0.119282	0.120946	0.972222	0.833333	1	2.54127	0.0906121	down	244.141	0.716917	1	1	Asparaginyl-Leucine	Organic acids and derivatives	Carboxylic acids and derivatives	HMDB0028735	null	17	Alanyl-Arginine;Arginyl-Alanine;beta-Alanyl-L-arginine;7-a,25-Dihydroxycholesterol;7-a,27-Dihydroxycholesterol;20a,22b-Dihydroxycholesterol;17a,20a-Dihydroxycholesterol;7a,12a-Dihydroxy-5a-cholestan-3-one;7a,12a-Dihydroxy-5b-cholestan-3-one;3a,7a-Dihydroxy-5b-cholestan-26-al;(24R)-Cholest-5-ene-3-beta,7-alpha,24-triol ;(24S)-7alpha,24-Dihydroxycholesterol;7alpha,24-dihydroxy-5beta-cholestan-3-one…	HMDB0028681;HMDB0028702;HMDB0060441;HMDB0006280;HMDB0006281;HMDB0006763;HMDB0006764;HMDB0006886;HMDB0006887;HMDB0006894;HMDB0011644;HMDB0060136;HMDB0062419;HMDB0062420;HMDB0062607;HMDB0062664;HMDB0062675	10	beta-Alanyl-L-arginine;Deoxyguanidinoproclavaminic_acid;3alpha,7alpha-Dihydroxy-5beta-cholestan-26-al;7alpha,12alpha-Dihydroxy-5beta-cholestan-3-one;7alpha,12alpha-Dihydroxy-5alpha-cholestan-3-one;17alpha,20alpha-Dihydroxycholesterol;20alpha,22beta-Dihydroxycholesterol;7alpha,27-Dihydroxycholesterol;(24S)-Cholest-5-ene-3beta,7alpha,24-triol;Cholest-5-ene-3beta,7alpha,25-triol	C05340;C06656;C05445;C05453;C05458;C05499;C05501;C06341;C15518;C15520
neg-M244T47_2	2.84275e+06	2.72378e+06	4.39273e+06	742862	1.11987e+06	3.30584e+06	774160	549378	494609	1.08769e+06	516023	1.03305e+06	0.294484	0.00909586	0.0151515	0.162804	0.170653	0.916667	0.722222	1	1.71878	0.190006	down	244.166	0.781573	1	0	-	Unknown	-	-	-	4	Lysyl-Valine;Valyl-Lysine;Isoleucylproline;Leucylproline	HMDB0028964;HMDB0029132;HMDB0011174;HMDB0011175	0	-	-
neg-M244T56	5.18512e+06	7.75521e+06	2.82095e+07	5.23538e+06	1.27614e+06	4.18179e+06	2.33366e+06	1.67262e+06	574835	4.07282e+06	710083	2.96828e+06	0.237877	0.0402792	0.025974	0.271143	0.212937	0.888889	0.622917	1	2.07601	0.321621	down	244.13	0.925168	1	1	Asparaginyl-Leucine	Organic acids and derivatives	Carboxylic acids and derivatives	HMDB0028735	null	13	Glutaminylvaline;Asparaginyl-Isoleucine;Asparaginyl-Leucine;Isoleucyl-Asparagine;Leucyl-Asparagine;Valyl-Glutamine;Valyl-Gamma-glutamate;Pyroglutamylvaline;Prolylhydroxyproline;Hydroxyprolyl-Proline;Prolyl-Hydroxyproline;Tetraacetylethylenediamine;beta-Citraurinene	HMDB0028810;HMDB0028734;HMDB0028735;HMDB0028902;HMDB0028924;HMDB0029125;HMDB0029141;HMDB0094651;HMDB0006695;HMDB0028871;HMDB0029018;HMDB0040573;HMDB0035686	2	(S)-ATPA;8'-apo-beta-Carotenol	C13733;C06733
neg-M244T76	6.06168e+06	3.6699e+06	9.24513e+06	3.49426e+06	1.43808e+06	2.79551e+06	1.96223e+06	2.54918e+06	1.03667e+06	1.55604e+06	286613	1.3983e+06	0.329121	0.0204783	0.0151515	0.212426	0.170653	0.916667	0.666667	1	1.78111	0.170575	down	244.13	1.26147	1	0	-	Unknown	-	-	-	13	Glutaminylvaline;Asparaginyl-Isoleucine;Asparaginyl-Leucine;Isoleucyl-Asparagine;Leucyl-Asparagine;Valyl-Glutamine;Valyl-Gamma-glutamate;Pyroglutamylvaline;Prolylhydroxyproline;Hydroxyprolyl-Proline;Prolyl-Hydroxyproline;Tetraacetylethylenediamine;beta-Citraurinene	HMDB0028810;HMDB0028734;HMDB0028735;HMDB0028902;HMDB0028924;HMDB0029125;HMDB0029141;HMDB0094651;HMDB0006695;HMDB0028871;HMDB0029018;HMDB0040573;HMDB0035686	2	(S)-ATPA;8'-apo-beta-Carotenol	C13733;C06733
neg-M244T82	1.33665e+06	1.04877e+06	2.66119e+06	1.12177e+06	735431	1.14986e+06	464100	654380	840958	733701	551468	611690	0.478825	0.00983814	0.004329	0.167245	0.120946	0.972222	0.833333	1	1.37357	0.21859	down	244.102	1.35981	0	0	-	Unknown	-	-	-	0	-	-	0	-	-
neg-M244T84	1.32868e+07	4.36538e+07	1.144e+07	8.57493e+06	6.64334e+06	6.30931e+06	3.56362e+06	2.76981e+06	3.99332e+06	1.09578e+07	3.59148e+06	7.1945e+06	0.356703	0.0346312	0.0411255	0.255497	0.259392	0.861111	0.624306	1	1.50947	0.138948	down	244.064	1.39364	1	0	-	Unknown	-	-	-	2	{[(2E)-2-methyl-3-phenylprop-2-en-1-yl]oxy}sulfonic acid;{[(3E)-4-phenylbut-3-en-2-yl]oxy}sulfonic acid	HMDB0133620;HMDB0133731	1	Haplopine	C10694
neg-M245T118	4.70557e+06	1.80846e+06	1.7069e+06	3.10711e+06	5.80167e+06	5.97411e+06	1.17676e+06	2.21461e+06	1.3657e+06	2.45793e+06	2.50129e+06	1.77634e+06	0.497434	0.0485387	0.0930736	0.293362	0.368115	0.805556	0.5	1	1.06846	0.477008	down	245.114	1.96768	1	1	Aspartyl-Leucine	Organic acids and derivatives	Carboxylic acids and derivatives	HMDB0028757	null	8	gamma-Glutamylvaline;L-beta-aspartyl-L-leucine ;Aspartyl-Isoleucine;Aspartyl-Leucine;Glutamylvaline;Isoleucyl-Aspartate;Leucyl-Aspartate;Trimetrexate	HMDB0011172;HMDB0011166;HMDB0028756;HMDB0028757;HMDB0028832;HMDB0028903;HMDB0028925;HMDB0015288	4	2,4-Bis(acetamido)-2,4,6-trideoxy-beta-L-altropyranose;2,4-Diacetamido-2,4,6-trideoxy-D-mannopyranose;N-Hydroxy-MeIQx;Trimetrexate	C19972;C20424;C20291;C11154
neg-M245T194	6.6909e+06	8.46588e+06	7.95079e+06	4.68229e+06	3.05822e+06	5.74411e+06	2.58515e+06	342931	1.87821e+06	5.84208e+06	2.58143e+06	2.82952e+06	0.438873	0.0434079	0.0151515	0.279799	0.170653	0.916667	0.666667	1	1.90868	0.119416	down	245.114	3.22742	1	1	Indole-3-acetyl-L-alanine	Organic acids and derivatives	Carboxylic acids and derivatives	NA	NA	8	gamma-Glutamylvaline;L-beta-aspartyl-L-leucine ;Aspartyl-Isoleucine;Aspartyl-Leucine;Glutamylvaline;Isoleucyl-Aspartate;Leucyl-Aspartate;Trimetrexate	HMDB0011172;HMDB0011166;HMDB0028756;HMDB0028757;HMDB0028832;HMDB0028903;HMDB0028925;HMDB0015288	4	2,4-Bis(acetamido)-2,4,6-trideoxy-beta-L-altropyranose;2,4-Diacetamido-2,4,6-trideoxy-D-mannopyranose;N-Hydroxy-MeIQx;Trimetrexate	C19972;C20424;C20291;C11154
neg-M245T223_1	701902	572490	830483	632459	468348	504719	1.57287e+06	1.10359e+06	2.5307e+06	1.23543e+06	1.43944e+06	808273	2.34214	0.0020947	0.004329	0.108563	0.120946	0.972222	0.833333	1	1.68453	0.11547	up	245.036	3.72032	1	0	-	Unknown	-	-	-	1	Clonidine	HMDB0014714	1	9-Bromo-16alpha-methyl-pregn-4-ene-3,11,20-trione	C14918
neg-M245T53_5	2.85757e+07	3.39524e+07	8.80716e+07	1.76576e+07	1.35678e+07	5.0941e+07	1.25661e+07	8.56071e+06	8.84619e+06	1.86305e+07	1.25425e+07	1.45875e+07	0.325363	0.0165896	0.0151515	0.19702	0.170653	0.916667	0.722222	1	1.67066	0.0980128	down	245.114	0.883866	1	1	Glutamylvaline	Organic acids and derivatives	Carboxylic acids and derivatives	HMDB0028832	null	7	gamma-Glutamylvaline;L-beta-aspartyl-L-leucine ;Aspartyl-Isoleucine;Aspartyl-Leucine;Glutamylvaline;Isoleucyl-Aspartate;Leucyl-Aspartate	HMDB0011172;HMDB0011166;HMDB0028756;HMDB0028757;HMDB0028832;HMDB0028903;HMDB0028925	3	2,4-Bis(acetamido)-2,4,6-trideoxy-beta-L-altropyranose;2,4-Diacetamido-2,4,6-trideoxy-D-mannopyranose;N-Hydroxy-MeIQx	C19972;C20424;C20291
neg-M245T87	4.74137e+07	5.98367e+07	1.68046e+08	3.93848e+07	1.39436e+07	6.44292e+07	2.25198e+07	1.97116e+07	1.17473e+07	2.57215e+07	1.77751e+07	2.04534e+07	0.300032	0.0303879	0.0411255	0.244472	0.259392	0.861111	0.583333	1	1.53674	0.0415281	down	245.114	1.44961	1	1	Glutamylvaline	Organic acids and derivatives	Carboxylic acids and derivatives	HMDB0028832	null	7	gamma-Glutamylvaline;L-beta-aspartyl-L-leucine ;Aspartyl-Isoleucine;Aspartyl-Leucine;Glutamylvaline;Isoleucyl-Aspartate;Leucyl-Aspartate	HMDB0011172;HMDB0011166;HMDB0028756;HMDB0028757;HMDB0028832;HMDB0028903;HMDB0028925	3	2,4-Bis(acetamido)-2,4,6-trideoxy-beta-L-altropyranose;2,4-Diacetamido-2,4,6-trideoxy-D-mannopyranose;N-Hydroxy-MeIQx	C19972;C20424;C20291
neg-M246T43	2.37935e+06	6.68158e+06	5.4604e+06	1.29338e+06	1.24172e+06	3.57883e+06	994622	870156	577670	1.55234e+06	975523	1.21242e+06	0.29962	0.0135561	0.00865801	0.184719	0.143597	0.944444	0.777778	1	1.68506	0.0644862	down	246.146	0.718463	1	0	-	Unknown	-	-	-	4	Lysyl-Threonine;Threoninyl-Lysine;Hydroxyprolyl-Valine;Valyl-Hydroxyproline	HMDB0028961;HMDB0029066;HMDB0028876;HMDB0029128	0	-	-
neg-M246T49	2.33792e+07	2.5574e+07	8.68741e+07	1.40873e+07	6.16974e+06	1.03366e+07	2.68998e+06	2.80941e+06	2.87349e+06	1.02444e+07	3.85108e+06	9.34336e+06	0.191152	0.0110072	0.00865801	0.173395	0.143597	0.944444	0.75	1	2.30072	0.0210355	down	246.109	0.809138	1	1	Threoninyl-Glutamine	Organic acids and derivatives	Carboxylic acids and derivatives	HMDB0029059	null	9	Glutaminylthreonine;Threoninyl-Glutamine;Threoninyl-Gamma-glutamate;Aspartyl-L-proline;Aspartyl-Proline;Prolyl-Aspartate;(1R,2S,3R)-2-Acetyl-4(5)-(1,2,3,4-tetrahydroxybutyl)imidazole;1-(gamma-Glutamylamino)cyclopropanecarboxylic acid;(2S,3'S)-alpha-Amino-2-carboxy-5-oxo-1-pyrrolidinebutanoic acid	HMDB0028807;HMDB0029059;HMDB0029075;HMDB0002335;HMDB0028761;HMDB0029013;HMDB0029756;HMDB0031701;HMDB0039110	1	N1-Acetyl-tabtoxinine-beta-lactam	C20921
neg-M246T74	1.95413e+06	1.68963e+06	3.63465e+06	1.80363e+06	613579	2.6909e+06	1.03684e+06	1.41844e+06	553823	837723	986575	1.03687e+06	0.473924	0.0477334	0.0411255	0.291283	0.259392	0.861111	0.5	1	1.15957	0.170186	down	246.117	1.23726	1	0	-	Unknown	-	-	-	0	-	-	1	Ergothioneine	C05570
neg-M246T86	1.61148e+06	1.89068e+06	2.4303e+06	574125	2.12578e+06	6.94337e+06	261489	126760	1.33368e+06	320118	27205.7	648171	0.174465	0.0118365	0.00865801	0.176919	0.143597	0.944444	0.75	1	2.81359	0.134569	down	246.081	1.4385	1	0	-	Unknown	-	-	-	2	Thymol Sulfate;(2-methyl-3-phenylpropoxy)sulfonic acid	HMDB0062720;HMDB0133674	0	-	-
neg-M246T87	5.29734e+06	6.42586e+06	1.73607e+07	4.11929e+06	1.33054e+06	6.73896e+06	2.20465e+06	2.14126e+06	1.26302e+06	2.76319e+06	1.76559e+06	2.01188e+06	0.294373	0.0327247	0.0411255	0.251444	0.259392	0.861111	0.5	1	1.53489	0.0713232	down	246.117	1.44467	1	0	-	Unknown	-	-	-	0	-	-	1	Ergothioneine	C05570
neg-M247T211	8.18168e+06	9.46122e+06	6.45941e+06	3.34643e+06	5.54229e+06	4.20854e+06	1.30126e+07	1.68638e+07	7.16824e+06	1.63375e+07	1.4744e+07	1.01423e+07	2.10402	0.00471844	0.00865801	0.135336	0.143597	0.944444	0.763194	1	1.27503	0.329989	up	247.065	3.51304	1	0	-	Unknown	-	-	-	34	2-(2,4-dihydroxyphenyl)-3-(3,7-dimethylocta-2,6-dien-1-yl)-5,7-dihydroxy-3,4-dihydro-2H-1-benzopyran-4-one;2-(2,4-dihydroxyphenyl)-5,7-dihydroxy-6-(3-methylbut-1-en-1-yl)-3-(3-methylbut-2-en-1-yl)-3,4-dihydro-2H-1-benzopyran-4-one;(2E)-3-(4-hydroxyphenyl)-1-[2,4,6-trihydroxy-3-(4-hydroxy-3-methylbut-2-en-1-yl)-5-(3-methylbut-2-en-1-yl)phenyl]prop-2-en-1-one;(2E)-3-(4-hydroxyphenyl)-1-{2,4,6-trihy…	HMDB0129603;HMDB0132647;HMDB0133035;HMDB0133036;HMDB0133037;HMDB0133038;HMDB0133039;HMDB0133062;HMDB0133063;HMDB0133064;HMDB0133065;HMDB0133066;HMDB0133068;HMDB0133069;HMDB0133070;HMDB0133071;HMDB0133072;HMDB0134737;HMDB0030149;HMDB0030862;HMDB0031743;HMDB0031917;HMDB0036596;HMDB0037097;HMDB0038868;HMDB0041259;HMDB0127981;HMDB0127982;HMDB0128015;HMDB0128016;HMDB0133870;HMDB0133871;HMDB0031756;HMD…	3	2,2-Dimethyl-3-(4-methoxyphenyl)-4-ethyl-7-hydroxy-2H-1-benzopyran-8-methanol_diacetate;Bisphenol_A_ethoxylate_diacrylate;Sophoraflavanone_G	C15161;C15209;C18053
neg-M247T48_2	1.83976e+06	2.43171e+06	8.27935e+06	1.01683e+06	500526	6.52824e+06	803459	265626	79671.4	847288	352649	687100	0.147394	0.0128679	0.0151515	0.18164	0.170653	0.916667	0.693056	1	2.55102	0.181491	down	247.113	0.807952	1	0	-	Unknown	-	-	-	2	Methionyl-Valine;Valyl-Methionine	HMDB0028986;HMDB0029133	0	-	-
neg-M247T52	1.31036e+07	2.10588e+07	3.88222e+07	1.18552e+07	5.46899e+06	2.19113e+07	6.12827e+06	5.43022e+06	5.84097e+06	8.09102e+06	6.8928e+06	1.08943e+07	0.38565	0.0302803	0.0411255	0.244076	0.259392	0.861111	0.583333	1	1.53057	0.0573589	down	247.094	0.862638	1	0	-	Unknown	-	-	-	3	Glutamylthreonine;gamma-Glutamylthreonine;N2-Succinyl-L-glutamic acid 5-semialdehyde	HMDB0028829;HMDB0029159;HMDB0001180	2	N-Acetyl-L-2-amino-6-oxopimelate;N-Succinyl-L-glutamate_5-semialdehyde	C05539;C05932
neg-M248T255	1.3015e+06	5.9751e+06	2.46655e+06	3.15522e+06	1.45546e+06	2.24509e+06	713375	553139	432689	1.32076e+06	363821	1.72027e+06	0.307493	0.00531129	0.0151515	0.138381	0.170653	0.916667	0.707639	1	2.01076	0.22787	down	248.129	4.25185	1	0	-	Unknown	-	-	-	5	2-Pentanamido-3-phenylpropanoic acid;3-[4-hydroxy-3-(3-methylbut-2-en-1-yl)phenyl]prop-2-enoic acid;Marindinin;Tetrahydrofurfuryl cinnamate;Pterosin E	HMDB0094646;HMDB0135874;HMDB0029504;HMDB0036189;HMDB0036605	5	Ruspolinone;1-(4-Methoxyphenyl)-3-(4-morpholinyl)-1-propanone;4-O-Dimethylallyl-L-tyrosine;Encecalin;Mexicanin_E	C10169;C15032;C20983;C09005;C09503
neg-M248T51	1.05112e+06	1.76151e+06	3.52606e+06	985932	403775	1.9714e+06	536582	567156	574805	400569	466912	160033	0.278981	0.012019	0.025974	0.177892	0.212937	0.888889	0.666667	1	1.9624	0.108054	down	248.097	0.854692	0	0	-	Unknown	-	-	-	0	-	-	0	-	-
neg-M248T54	546450	444101	929025	616131	965872	958308	988878	851606	2.06872e+06	1.30798e+06	3.59061e+06	918358	2.18081	0.0347618	0.0649351	0.256079	0.312216	0.833333	0.555556	1	1.31453	0.231023	up	248.114	0.900612	1	0	-	Unknown	-	-	-	1	Glycerol 1-propanoate diacetate	HMDB0031640	0	-	-
neg-M248T83	282774	423320	293901	206146	505736	547375	456725	684643	2.77749e+06	553441	1.44819e+06	726571	2.94215	0.0204233	0.00865801	0.212249	0.143597	0.944444	0.763194	1	1.71158	0.452029	up	248.114	1.38252	1	0	-	Unknown	-	-	-	1	Glycerol 1-propanoate diacetate	HMDB0031640	0	-	-
neg-M249T250	884120	716538	796887	782300	672507	407535	2.12382e+06	2.03031e+06	1.60844e+06	1.9632e+06	1.69158e+06	1.40757e+06	2.54113	8.06962e-05	0.0021645	0.0415388	0.0988242	1	1	1	2.03583	0.0656816	up	249.117	4.16688	1	0	-	Unknown	-	-	-	3	Schidigeragenin B;Spirostane-3,6-dione;25-Hydroxyvitamin D3-26,23-lactone	HMDB0035506;HMDB0036940;HMDB0060126	3	Hydroxyprogesterone_caproate;12-epi-Scalaradial;Cyphenothrin	C08148;C19900;C12962
neg-M250T30	108876	472373	493188	220685	501926	178504	141514	144943	177927	169557	96760.3	131709	0.436542	0.0465514	0.0411255	0.288454	0.259392	0.861111	0.56875	1	1.53542	0.261763	down	249.907	0.494543	0	0	-	Unknown	-	-	-	0	-	-	0	-	-
neg-M251T208	1.37705e+07	2.47773e+06	5.12093e+06	1.12482e+06	1.36832e+06	3.09484e+06	1.15255e+07	1.08722e+07	1.13963e+07	6.23928e+06	7.78777e+06	7.31398e+06	2.04529	0.0348692	0.0649351	0.256574	0.312216	0.833333	0.5	1	1.87447	0.425577	up	251.096	3.45892	1	1	Ser-Phe	Organic acids and derivatives	Carboxylic acids and derivatives	HMDB0029046	NA	3	1-iodo-2-methylundecane;Aspartyl-Tyrosine;Tyrosyl-Aspartate	HMDB0062727;HMDB0028765;HMDB0029101	2	4-Nitrophenyl-3-ketovalidamine;Medinoterb_acetate	C03995;C19068
neg-M252T182	783131	1.01242e+06	541627	665607	1.86273e+06	865289	515968	3.69242e+06	2.45992e+06	2.75704e+07	1.03448e+07	6.50099e+07	19.1236	0.0355572	0.0649351	0.258696	0.312216	0.833333	0.5	1	2.88795	0.270146	up	252.063	3.03912	1	0	-	Unknown	-	-	-	1	Brassinin	HMDB0033350	0	-	-
neg-M253T191	2.41844e+06	1.99813e+06	2.6185e+06	3.57288e+06	2.11329e+06	2.04393e+06	5.47434e+06	6.60645e+06	3.71535e+06	3.06529e+06	1.86972e+07	3.19367e+06	2.76003	0.0327532	0.00865801	0.251535	0.143597	0.944444	0.75	1	1.70925	0.153073	up	253.075	3.17718	1	0	-	Unknown	-	-	-	3	5alpha-pregnan-3beta,20alpha-diol disulfate;Oxopurpureine;N-Acetyl-9-O-lactoylneuraminic acid	HMDB0094650;HMDB0033522;HMDB0000768	2	Polhovolide;8-Demethylnovobiocic_acid	C09532;C20629
neg-M253T48	2.68542e+06	6.51117e+06	1.00852e+07	3.66796e+06	849638	2.92055e+06	315649	530032	390871	1.06237e+06	460475	1.46876e+06	0.15824	0.00270287	0.00865801	0.117378	0.143597	0.944444	0.722222	1	2.50084	0.166821	down	253.131	0.796117	1	0	-	Unknown	-	-	-	5	Homoanserine;Histidinyl-Valine;Valyl-Histidine;(S)-Argpyrimidine;Varanic acid	HMDB0005767;HMDB0028898;HMDB0029129;HMDB0037180;HMDB0002195	1	Tryprostatin_A	C20607
neg-M253T51_2	1.56122e+07	1.65934e+07	2.2838e+07	1.42886e+07	2.74236e+07	1.9379e+07	4.93864e+06	5.42615e+06	6.01327e+06	4.94976e+06	7.69322e+06	1.06008e+07	0.341172	5.33118e-05	0.0021645	0.0403899	0.0988242	1	1	1	2.30945	0.0469888	down	253.094	0.853	1	0	-	Unknown	-	-	-	3	Galactosylglycerol;(2R)-1-O-beta-D-Galactopyranosylglycerol;Dyphylline	HMDB0006790;HMDB0038664;HMDB0014789	5	3-beta-D-Galactosyl-sn-glycerol;2-O-(alpha-D-Glucopyranosyl)glycerol;Dyphylline;Dicrotophos;Benthiavalicarb_isopropyl	C05401;C11546;C07819;C18656;C18415
neg-M255T240	1.08259e+07	8.36413e+06	1.79356e+07	6.82224e+06	3.33972e+06	2.5546e+06	1.44008e+06	1.74959e+06	3.36141e+06	2.46134e+06	2.07497e+06	3.44765e+06	0.291621	0.0134877	0.025974	0.184719	0.212937	0.888889	0.666667	1	1.73607	0.0848808	down	255.066	4.00652	1	1	Dihydrodaidzein	Phenylpropanoids and polyketides	Isoflavonoids	HMDB0005760	NA	19	(2S)-Liquiritigenin;(S)-Pinocembrin;3-phenyl-1-(2,4,6-trihydroxyphenyl)prop-2-en-1-one;5,7-dihydroxy-3-phenyl-3,4-dihydro-2H-1-benzopyran-4-one;5,8-dihydroxy-2-phenyl-3,4-dihydro-2H-1-benzopyran-4-one;6-hydroxy-2-[(4-hydroxyphenyl)methyl]-2,3-dihydro-1-benzofuran-3-one;2-[(4-hydroxyphenyl)methylidene]-2,3-dihydro-1-benzofuran-3,6-diol;2-benzyl-6,7-dihydroxy-2,3-dihydro-1-benzofuran-3-one;Dihydrod…	HMDB0029519;HMDB0030808;HMDB0128077;HMDB0129959;HMDB0134575;HMDB0137512;HMDB0137518;HMDB0137526;HMDB0005760;HMDB0029462;HMDB0032577;HMDB0033904;HMDB0036457;HMDB0037316;HMDB0041647;HMDB0061744;HMDB0138504;HMDB0141337;HMDB0033468	9	3,9-Dihydroxypterocarpan;Isoliquiritigenin;Liquiritigenin;Pinocembrin;Hydrangenol;3',5'-Dihydroxyflavanone;Pinocembrin_chalcone;Aloe_emodin_anthrone;cis-3,4-Phenanthrenedihydrodiol-4-carboxylate	C04271;C08650;C09762;C09827;C10262;C15609;C16404;C16760;C18256
neg-M255T44	1.48306e+06	5.75688e+06	5.75073e+06	1.65365e+06	1.08632e+06	1.54132e+06	252335	368217	229782	1.3285e+06	452419	1.56426e+06	0.242909	0.00882359	0.025974	0.161757	0.212937	0.888889	0.638889	1	2.2148	0.0855182	down	255.11	0.735361	1	0	-	Unknown	-	-	-	4	2-(3-Carboxy-3-aminopropyl)-L-histidine ;Histidinyl-Threonine;Threoninyl-Histidine;3,4,5-trihydroxy-6-{[1-(4-methoxyphenyl)-4-methylpentan-3-yl]oxy}oxane-2-carboxylic acid	HMDB0011655;HMDB0028895;HMDB0029063;HMDB0132969	0	-	-
neg-M256T133	300472	240568	328186	218245	438316	390424	1.13706e+06	704733	566509	494196	609578	624791	2.15888	0.000827662	0.0021645	0.0866387	0.0988242	1	1	1	1.67635	0.302681	up	256.029	2.2087	1	0	-	Unknown	-	-	-	0	-	-	1	1,2-Dihydroxynaphthalene-6-sulfonate	C16196
neg-M256T205_1	428394	642987	962181	393171	2.29354e+06	531952	1.46662e+06	2.81288e+06	2.15097e+06	1.54285e+06	2.27635e+06	1.49573e+06	2.23627	0.0125869	0.0411255	0.180591	0.259392	0.861111	0.539583	1	1.7926	0.46743	up	256.029	3.41388	1	0	-	Unknown	-	-	-	0	-	-	1	1,2-Dihydroxynaphthalene-6-sulfonate	C16196
neg-M256T49	2.04762e+08	3.17367e+08	8.46903e+07	8.52981e+08	2.78406e+08	1.88782e+08	5.29337e+08	4.656e+08	1.12004e+09	4.90241e+08	9.79413e+08	5.6732e+08	2.15463	0.026806	0.025974	0.233946	0.212937	0.888889	0.583333	1	1.82545	0.0682989	up	256.059	0.820591	1	1	Propachlor ESA	Unknown	-	NA	NA	3	1,3,5-Trihydroxy-10-methylacridone;Dantron;Xanthopurpurin	HMDB0041468;HMDB0029752;HMDB0036006	7	Orbencarb;Thiobencarb;Validamine_7-phosphate;N-Benzoyl-4-hydroxyanthranilate;Alizarin;Danthron;Anthrafravic_acid	C11087;C14428;C21216;C04207;C01474;C10312;C14267
neg-M257T259	3.53064e+07	2.43895e+07	1.42072e+07	1.12632e+07	2.66713e+07	1.74959e+07	3.09278e+06	4.7308e+06	4.26442e+06	8.59241e+06	3.07247e+06	3.54186e+06	0.211042	6.34527e-05	0.0021645	0.0403899	0.0988242	1	1	1	2.48368	0.0389344	down	257.082	4.31467	1	1	O-Desmethylangolensin	Phenylpropanoids and polyketides	Alpha-methyldeoxybenzoin flavonoids	HMDB0004629	null	38	3-phenyl-1-(2,4,6-trihydroxyphenyl)propan-1-one;5-[(E)-2-(4-hydroxyphenyl)ethenyl]-4-methoxybenzene-1,3-diol;5-[(E)-2-(4-hydroxy-3-methoxyphenyl)ethenyl]benzene-1,3-diol;2-phenyl-1-(2,4,6-trihydroxyphenyl)propan-1-one;3-(4-hydroxyphenyl)-3,4-dihydro-2H-1-benzopyran-4,7-diol;3-(4-hydroxyphenyl)-3,4-dihydro-2H-1-benzopyran-6,7-diol;3-phenyl-3,4-dihydro-2H-1-benzopyran-4,6,7-triol;3-(4-hydroxyphenyl…	HMDB0128079;HMDB0128517;HMDB0128522;HMDB0129966;HMDB0130493;HMDB0130501;HMDB0130502;HMDB0130513;HMDB0130515;HMDB0132266;HMDB0135065;HMDB0135356;HMDB0135357;HMDB0135358;HMDB0135359;HMDB0135360;HMDB0135361;HMDB0135362;HMDB0135398;HMDB0135399;HMDB0135400;HMDB0135401;HMDB0135402;HMDB0135403;HMDB0004629;HMDB0030616;HMDB0030947;HMDB0031842;HMDB0032725;HMDB0033931;HMDB0033986;HMDB0034144;HMDB0034255;HMD…	12	Wyerone;Luvangetin;Peucedanin;Davidigenin;Yangonin;Lunularic_acid;Hibiscoquinone_A;2,2-Bis(4-hydroxyphenyl)-propanoic_acid;2-Naphtylmethylsuccinic_acid;Catalpalactone;Dimetacrine_tartrate;Apholate	C08465;C09273;C09283;C09618;C09980;C10268;C10352;C13633;C14115;C16929;C12959;C19329
neg-M257T401	1.23464e+06	3.24835e+06	890794	4.89862e+06	7.34592e+06	4.09018e+06	425644	462937	1.36266e+06	1.07896e+06	1.93255e+06	916371	0.284641	0.0211116	0.0649351	0.214195	0.312216	0.833333	0.540972	1	1.81033	0.0387968	down	257.212	6.68543	1	0	-	Unknown	-	-	-	3	10-Hydroxymyristic acid methyl ester;Ethyl 3-hydroxytridecanoate;3-hydroxypentadecanoic acid	HMDB0031061;HMDB0059866;HMDB0061657	0	-	-
neg-M257T42	113152	65600.7	67485.3	185564	208143	38354.5	1.8195e+06	1.07165e+06	373483	246556	272323	335628	6.07274	0.00331814	0.0021645	0.122545	0.0988242	1	1	1	2.53281	0.297215	up	256.903	0.699052	1	0	-	Unknown	-	-	-	2	1,3,5-Trichloro-(2-methylsulfonyl)benzene;PPPi	HMDB0037120;HMDB0012282	1	Triphosphate	C00536
neg-M257T49	1.6747e+07	2.46353e+07	6.12009e+06	6.99326e+07	2.20938e+07	1.53046e+07	4.24143e+07	3.88164e+07	9.32127e+07	3.82969e+07	8.18866e+07	4.50788e+07	2.19401	0.0282992	0.025974	0.238408	0.212937	0.888889	0.622917	1	1.86153	0.0702453	up	257.062	0.820363	1	0	-	Unknown	-	-	-	0	-	-	1	Northienamycin	C17369
neg-M257T52	6.89462e+06	1.15944e+07	8.46665e+06	6.91016e+06	9.25219e+06	5.65032e+06	1.10965e+07	9.92188e+06	1.10012e+07	5.26284e+07	2.29187e+07	7.95213e+07	3.83626	0.0364256	0.0151515	0.261251	0.170653	0.916667	0.722222	1	2.03806	0.156961	up	257.034	0.86226	0	0	-	Unknown	-	-	-	0	-	-	0	-	-
neg-M257T89	5.41684e+06	4.08909e+06	2.31964e+06	4.39972e+06	591622	780230	548583	372939	280237	1.07927e+06	573998	1.5905e+06	0.252628	0.0257283	0.025974	0.230898	0.212937	0.888889	0.666667	1	1.70027	0.0923457	down	257.028	1.47905	1	0	-	Unknown	-	-	-	3	3-Mercaptolactate-cysteine disulfide;4-Hydroxyphenytoin glucuronide;Artomunoxanthentrione	HMDB0006512;HMDB0060769;HMDB0037913	0	-	-
neg-M258T145	3.14337e+06	4.36663e+06	3.89965e+06	1.70114e+06	2.41684e+06	3.27454e+06	507039	333938	467552	3.99335e+06	616373	1.84267e+06	0.412767	0.0213443	0.0649351	0.21494	0.312216	0.833333	0.583333	1	1.9115	0.167759	down	258.081	2.423	0	0	-	Unknown	-	-	-	0	-	-	0	-	-
neg-M258T49	6.28797e+07	9.89651e+07	2.69839e+07	2.73632e+08	8.57619e+07	5.73015e+07	1.67268e+08	1.47265e+08	3.59673e+08	1.54461e+08	3.08827e+08	1.76115e+08	2.16937	0.0262089	0.025974	0.231715	0.212937	0.888889	0.622917	1	1.83661	0.0743719	up	258.057	0.820591	0	0	-	Unknown	-	-	-	0	-	-	0	-	-
neg-M258T55_2	3.45847e+06	8.43021e+06	1.0615e+07	1.48779e+06	1.53474e+06	2.11171e+06	1.32843e+06	1.11676e+06	1.0154e+06	1.57233e+06	1.62387e+06	761053	0.268393	0.0298014	0.025974	0.242225	0.212937	0.888889	0.666667	1	1.86643	0.204154	down	258.182	0.923532	1	0	-	Unknown	-	-	-	4	Isoleucyl-Lysine;Leucyl-Lysine;Lysyl-Isoleucine;Lysyl-Leucine	HMDB0028912;HMDB0028934;HMDB0028954;HMDB0028955	0	-	-
neg-M258T89	1.14517e+07	1.46319e+07	5.1449e+07	1.493e+07	3.32364e+06	4.26417e+06	3.14148e+06	4.37983e+06	2.01976e+06	3.65911e+06	1.55613e+06	4.18327e+06	0.189301	0.0205215	0.025974	0.212619	0.212937	0.888889	0.666667	1	2.04716	0.229788	down	258.146	1.48173	1	1	Leucyl-Gamma-glutamate	Organic acids and derivatives	Carboxylic acids and derivatives	HMDB0028943	null	8	Glutaminylisoleucine;Glutaminylleucine;Hydroxyprolyl-Lysine;Isoleucyl-Glutamine;Isoleucyl-Gamma-glutamate;Leucyl-Glutamine;Leucyl-Gamma-glutamate;Lysyl-Hydroxyproline	HMDB0028800;HMDB0028801;HMDB0028868;HMDB0028905;HMDB0028921;HMDB0028927;HMDB0028943;HMDB0028952	1	Pyrithiamine	C21111
neg-M259T46	6.20119e+06	8.37452e+06	2.03212e+07	3.29135e+06	2.13594e+06	3.74488e+06	148117	303233	477709	2.21257e+06	869176	2.65674e+06	0.151298	0.00520483	0.00865801	0.138311	0.143597	0.944444	0.777778	1	2.9613	0.0824614	down	259.105	0.772843	1	0	-	Unknown	-	-	-	13	Glutaminylasparagine;Asparaginyl-Glutamine;Asparaginyl-Gamma-glutamate;Cytidine;Cytarabine;gamma-Glutamyl-beta-cyanoalanine;10-butanoyl-5,7-dihydroxy-4-(2-hydroxypropyl)-8,8-dimethyl-2H,6H,7H,8H-pyrano[3,2-g]chromen-2-one;5,7-dihydroxy-10-(3-hydroxybutanoyl)-8,8-dimethyl-4-propyl-2H,6H,7H,8H-pyrano[3,2-g]chromen-2-one;10-butanoyl-5,7-dihydroxy-4-(3-hydroxypropyl)-8,8-dimethyl-2H,6H,7H,8H-pyrano[3…	HMDB0028792;HMDB0028729;HMDB0028745;HMDB0000089;HMDB0015122;HMDB0060478;HMDB0130095;HMDB0130096;HMDB0130097;HMDB0130098;HMDB0030502;HMDB0032082;HMDB0029094	6	Cytidine;Cytosine_arabinoside;gamma-Glutamyl-beta-cyanoalanine;N-Acetyl-leu-leu-tyr-amide;Erioflorin_acetate;Compound_II(R/S)	C00475;C02961;C05711;C11297;C09412;C06492
neg-M259T47	5.49719e+07	2.35148e+08	6.72372e+07	9.54487e+07	2.33273e+07	9.41988e+07	2.53054e+07	1.81398e+07	3.54528e+07	4.85887e+07	4.52329e+07	3.72599e+07	0.368171	0.0481674	0.0411255	0.292851	0.259392	0.861111	0.583333	1	1.40808	0.0416027	down	259.013	0.780572	1	1	(E)-1-Hydroxy-2-methylbut-2-enyl 4-diphosphate	Unknown	-	NA	NA	5	{[2,3,4-trihydroxy-5-(hydroxymethyl)oxolan-2-yl]methoxy}sulfonic acid;{[3,4,5-trihydroxy-5-(hydroxymethyl)oxolan-2-yl]methoxy}sulfonic acid;[4,5-dihydroxy-2,5-bis(hydroxymethyl)oxolan-3-yl]oxidanesulfonic acid;[2,4-dihydroxy-2,5-bis(hydroxymethyl)oxolan-3-yl]oxidanesulfonic acid;[(4-{5,14-dihydroxy-3-methoxy-8,17-dioxatetracyclo[8.7.0.0虏,鈦?0鹿鹿,鹿鈦禲heptadeca-1(10),2(7),3,5,11(16),12,14-heptaen-4-yl…	HMDB0125613;HMDB0125614;HMDB0125615;HMDB0125616;HMDB0134918	3	D-Galactose_6-sulfate;D-Glucose_6-sulfate;6-Deoxy-6-sulfo-D-gluconate	C01067;C02827;C21182
neg-M259T49	5.11248e+06	8.46706e+06	2.48802e+06	2.2309e+07	7.53421e+06	5.43649e+06	1.34474e+07	1.37937e+07	3.0802e+07	1.27603e+07	2.59987e+07	1.49116e+07	2.17565	0.0234783	0.025974	0.223495	0.212937	0.888889	0.666667	1	1.8506	0.0762144	up	259.059	0.81736	1	0	-	Unknown	-	-	-	17	6-[(1Z)-2-hydroxy-3-oxobut-1-en-1-yl]-7-methoxy-2H-chromen-2-one;6-(3-acetyloxiran-2-yl)-7-methoxy-2H-chromen-2-one;8-hydroxy-7-methoxy-6-(3-oxobut-1-en-1-yl)-2H-chromen-2-one;5-hydroxy-7-methoxy-6-(3-oxobut-1-en-1-yl)-2H-chromen-2-one;6-(4-hydroxy-3-oxobut-1-en-1-yl)-7-methoxy-2H-chromen-2-one;1-(7-methoxy-2-oxo-2H-chromen-6-yl)butane-2,3-dione;6-[(E)-2-(3,4-dihydroxyphenyl)ethenyl]-4-methoxy-2H…	HMDB0128951;HMDB0128953;HMDB0128954;HMDB0128955;HMDB0128956;HMDB0128965;HMDB0131199;HMDB0141787;HMDB0141789;HMDB0141790;HMDB0141791;HMDB0141792;HMDB0033265;HMDB0039616;HMDB0040630;HMDB0126648;HMDB0130445	1	Khellin	C09010
neg-M259T89	3.85063e+06	1.53088e+06	7.51447e+06	1.59705e+06	2.69407e+06	4.8994e+06	258944	419197	102283	311812	212363	395404	0.0769703	2.59953e-05	0.0021645	0.0354393	0.0988242	1	1	1	3.43998	0.0736438	down	259.149	1.47873	0	0	-	Unknown	-	-	-	0	-	-	0	-	-
neg-M260T49	1.36918e+07	1.6762e+07	3.12735e+07	6.13105e+06	2.97776e+06	1.28184e+07	1.37966e+06	1.05236e+06	1.29763e+06	4.91908e+06	2.8602e+06	5.64584e+06	0.205067	0.00616893	0.00865801	0.144551	0.143597	0.944444	0.777778	1	2.34518	0.0327128	down	260.089	0.812983	1	0	-	Unknown	-	-	-	7	Glutaminylaspartic acid;Glutamylasparagine;gamma-Glutamylasparagine;Aspartyl-Glutamine;Aspartyl-Gamma-glutamate;Uridine;Pseudouridine	HMDB0028793;HMDB0028814;HMDB0029144;HMDB0028751;HMDB0028767;HMDB0000296;HMDB0000767	3	Uridine;Pseudouridine;Spongouridine	C00299;C02067;C16745
neg-M260T75_2	85524.2	112765	860036	1.0816e+06	404999	1.28303e+06	4.81471e+06	4.54709e+06	3.98767e+06	4.81412e+06	7.61386e+06	4.18684e+06	7.82776	0.00314124	0.0021645	0.120676	0.0988242	1	1	1	3.28056	0.0503011	up	260.114	1.2533	1	0	-	Unknown	-	-	-	7	Succinylcarnitine;O-methylmalonyl-L-carnitine;Methylmalonylcarnitine;Lotaustralin;Epidermin;Camelinin;threo-Syringoylglycerol	HMDB0061717;HMDB0062785;HMDB0013133;HMDB0033865;HMDB0034777;HMDB0039082;HMDB0031237	3	Heterodendrin;Lotaustralin;Mycosporine	C08332;C08334;C10607
neg-M261T203	2.52886e+07	1.33194e+07	5.39369e+07	1.70226e+07	7.83487e+06	1.06449e+07	1.11167e+07	7.6169e+06	5.09774e+06	9.7906e+06	4.6997e+06	1.11635e+07	0.38646	0.0397719	0.0411255	0.269467	0.259392	0.861111	0.611111	1	1.33682	0.14422	down	261.125	3.37928	1	1	Phe-Pro	Organic acids and derivatives	Carboxylic acids and derivatives	HMDB11177	NA	4	Phenylalanylproline;Prolylphenylalanine;Methohexital;N-Phenylacetyl pyroglutamic acid	HMDB0011177;HMDB0011179;HMDB0014617;HMDB0059782	2	Methohexital;Physovenine	C07844;C09232
neg-M261T228_2	1.33731e+06	3.05933e+06	2.56993e+06	1.94962e+06	3.41674e+06	1.99603e+06	1.71174e+07	1.80429e+07	5.57213e+07	1.26e+07	2.31793e+07	1.84315e+07	10.1258	1.12911e-05	0.0021645	0.0280757	0.0988242	1	1	1	3.59866	0.0340518	up	261.08	3.80075	1	1	(S)-Rutaretin	Phenylpropanoids and polyketides	Coumarins and derivatives	HMDB0030882	null	0	-	-	2	17beta-Acetyl-1,2,3,4,6alpha,7alpha,10,12,13,14alpha,16,17-dodecahydro-3beta-hydroxy-10beta,13beta-dimethyl-5beta,8beta-etheno-15H-cyclopenta[a]phenanthrene-6,7-dicarboxylic_anhydride_acetate;Tifluadom	C15461;C11797
neg-M261T50	3.42074e+06	6.15844e+06	1.13644e+07	2.7726e+06	1.94734e+06	5.62872e+06	1.21408e+06	1.09932e+06	959616	2.38785e+06	2.21723e+06	587199	0.270524	0.00428273	0.00865801	0.132731	0.143597	0.944444	0.777778	1	1.99273	0.319936	down	261.076	0.826422	1	0	-	Unknown	-	-	-	12	9-hydroxy-8-(2-hydroxypropan-2-yl)-2H,8H,9H-furo[2,3-h]chromen-2-one;6-(1-hydroxy-3-oxobutyl)-7-methoxy-2H-chromen-2-one;8-hydroxy-7-methoxy-6-(3-oxobutyl)-2H-chromen-2-one;5-hydroxy-7-methoxy-6-(3-oxobutyl)-2H-chromen-2-one;6-(4-hydroxy-3-oxobutyl)-7-methoxy-2H-chromen-2-one;6-(2-hydroxy-3-oxobutyl)-7-methoxy-2H-chromen-2-one;3-hydroxy-2-(2-hydroxypropan-2-yl)-2H,3H,7H-furo[3,2-g]chromen-7-one;6…	HMDB0128944;HMDB0128958;HMDB0128960;HMDB0128961;HMDB0128962;HMDB0128963;HMDB0131630;HMDB0131691;HMDB0138052;HMDB0030882;HMDB0032838;HMDB0039027	2	Dihydrogeranylgeranyl_diphosphate;3''-Oxoribostamycin	C17439;C21176
neg-M262T203	4.43471e+06	2.46345e+06	8.09636e+06	2.33363e+06	1.72759e+06	1.56581e+06	599753	698498	1.21054e+06	1.46699e+06	682460	1.69763e+06	0.308215	0.00734148	0.004329	0.153825	0.120946	0.972222	0.833333	1	1.92771	0.13295	down	262.129	3.38223	1	0	-	Unknown	-	-	-	0	-	-	1	Dimepiperate	C14571
neg-M262T48	7.13054e+06	7.12034e+06	1.85161e+07	3.65782e+06	5.22612e+06	5.7013e+06	2.74872e+06	2.59838e+06	400827	3.36804e+06	981506	9.54906e+06	0.414901	0.0491724	0.0411255	0.294733	0.259392	0.861111	0.583333	1	1.77983	0.287744	down	262.104	0.806114	1	0	-	Unknown	-	-	-	10	Creatine riboside;5,6-Dihydrouridine;L-alpha-Aspartyl-L-hydroxyproline ;Aspartyl-Hydroxyproline;Withanolide B;Euglobal IVa;Euglobal VII;Euglobal V;Euglobal III;Macrocarpal C	HMDB0240254;HMDB0000497;HMDB0011160;HMDB0028754;HMDB0030020;HMDB0030035;HMDB0030037;HMDB0030038;HMDB0030166;HMDB0038705	0	-	-
neg-M262T89	994950	730079	110351	523813	408268	243864	232872	155092	173501	235117	76089.9	156720	0.34184	0.0392878	0.0411255	0.268181	0.259392	0.861111	0.583333	1	1.47305	0.257873	down	261.942	1.4778	1	0	-	Unknown	-	-	-	0	-	-	1	DIDS	C11591
neg-M263T206	3.43737e+07	2.5616e+07	1.74291e+07	1.15775e+07	2.02023e+07	2.95706e+07	7.42526e+07	5.55344e+07	2.89167e+07	6.4447e+07	7.86817e+07	4.92293e+07	2.52983	0.0016562	0.00865801	0.104908	0.143597	0.944444	0.75	1	1.86195	0.419732	up	263.06	3.4312	1	0	-	Unknown	-	-	-	0	-	-	3	Glyphosate-isopropylammonium;(1R,10aS)-1,4,10,10a-Tetrahydrophenazine-1-carboxylate;(1R)-1,4,5,10-Tetrahydrophenazine-1-carboxylate	C18564;C21411;C21413
neg-M263T47	1.86046e+06	3.26574e+06	1.30408e+06	1.04318e+06	2.01207e+06	627276	2.8109e+07	8.66112e+06	3.5006e+06	2.61876e+06	2.83551e+06	3.18536e+06	4.83648	0.0215753	0.0151515	0.215275	0.170653	0.916667	0.666667	1	1.93981	0.400463	up	263.097	0.781435	1	0	-	Unknown	-	-	-	9	Lucidenolactone;Lucidenic acid F;Sulfolithocholic acid;Gartanin;BR-Xanthone A;gamma-Mangostin;Curcumin I;4-(1,1-Dimethyl-2-propenyl)-1,3,5,6-tetrahydroxy-7-prenylxanthone;Eremopetasitenin A2	HMDB0030897;HMDB0036436;HMDB0000907;HMDB0030700;HMDB0033328;HMDB0035795;HMDB0039611;HMDB0041338;HMDB0030900	4	2-(6'-Methylthio)hexylmalic_acid;3-(6'-Methylthio)hexylmalic_acid;Bluensidine;Gartanin	C17226;C17227;C17967;C10063
neg-M263T51	2.95743e+07	2.81322e+07	3.52493e+07	8.95733e+06	1.08268e+07	5.3815e+06	3.77728e+06	2.99873e+06	4.60149e+06	1.38549e+07	4.21686e+06	1.5515e+07	0.380661	0.048175	0.0649351	0.292851	0.312216	0.833333	0.555556	1	1.70545	0.0414811	down	263.076	0.850823	1	0	-	Unknown	-	-	-	3	3,4,5-trihydroxy-6-[(2-methylpropanoyl)oxy]oxane-2-carboxylic acid;6-(butanoyloxy)-3,4,5-trihydroxyoxane-2-carboxylic acid;3-Hydroxy-4-butanolide	HMDB0126095;HMDB0130127;HMDB0034681	2	Kurarinol;Kuraridinol	C17444;C17445
neg-M263T53_2	2.27601e+06	2.49039e+06	2.51396e+06	2.82674e+06	4.02039e+06	3.82035e+06	6.42329e+06	4.441e+06	7.66917e+06	8.54478e+06	6.45252e+06	1.12062e+07	2.49261	0.00029225	0.0021645	0.0664384	0.0988242	1	1	1	2.22731	0.0681964	up	263.023	0.879105	1	0	-	Unknown	-	-	-	2	3-Methoxy-4-hydroxyphenylethyleneglycol sulfate;3-Methoxy-4-Hydroxyphenylglycol sulfate	HMDB0000559;HMDB0003332	1	N-Phosphotaurocyamine	C03149
neg-M263T66	2.3853e+06	901920	800140	1.49144e+06	5.0273e+06	903868	9.44802e+06	9.60862e+06	5.09459e+06	1.74983e+06	3.6805e+06	1.56671e+06	2.7062	0.0454685	0.0411255	0.28578	0.259392	0.861111	0.583333	1	1.63858	0.203822	up	263.009	1.10775	1	0	-	Unknown	-	-	-	1	5,8-Dihydro-6-(4-methyl-3-pentenyl)-1,2,3,4-tetrathiocin	HMDB0038142	0	-	-
neg-M265T193	3.23448e+06	3.53905e+06	3.71359e+06	2.44616e+06	3.34208e+06	3.1914e+06	9.48934e+06	1.0371e+07	7.23228e+06	4.9666e+06	8.26017e+06	5.36457e+06	2.34677	0.00045114	0.0021645	0.0740259	0.0988242	1	1	1	1.42686	0.15072	up	265.079	3.21703	1	1	N-(4-Aminobenzoyl)-L-glutamic acid	Unknown	-	NA	NA	2	Narcotoline;Adlumidiceine	HMDB0033440;HMDB0040552	2	Alanycarb;Narcotoline	C18414;C09593
neg-M265T197	1.62996e+06	1.91252e+06	1.69539e+06	1.84972e+06	1.42132e+06	849233	2.59092e+06	2.81836e+06	2.59259e+06	2.22441e+06	5.60951e+06	4.5657e+06	2.18008	0.00330721	0.0021645	0.122545	0.0988242	1	1	1	1.49062	0.274447	up	265.039	3.27687	1	0	-	Unknown	-	-	-	8	3,4,5-trihydroxy-6-(2-{[2-methoxy-4-(prop-2-en-1-yl)phenoxy]carbonyl}phenoxy)oxane-2-carboxylic acid;3,4,5-trihydroxy-6-(4-{[2-methoxy-4-(prop-2-en-1-yl)phenoxy]carbonyl}phenoxy)oxane-2-carboxylic acid;6-[3-(benzoyloxy)-2-methoxy-6-(prop-2-en-1-yl)phenoxy]-3,4,5-trihydroxyoxane-2-carboxylic acid;6-[5-(benzoyloxy)-4-methoxy-2-(prop-2-en-1-yl)phenoxy]-3,4,5-trihydroxyoxane-2-carboxylic acid;Wistin;…	HMDB0135246;HMDB0135251;HMDB0135253;HMDB0135254;HMDB0030869;HMDB0040129;HMDB0041385;HMDB0041596	0	-	-
neg-M265T198	6.36088e+06	6.11565e+06	1.76287e+07	4.90599e+06	3.22736e+06	4.68064e+06	4.18146e+06	4.01547e+06	2.16778e+06	3.13328e+06	2.32298e+06	3.34678e+06	0.446601	0.0348925	0.0151515	0.256574	0.170653	0.916667	0.666667	1	1.51187	0.0322581	down	265.12	3.29983	1	1	Thr-Phe	Organic acids and derivatives	Carboxylic acids and derivatives	HMDB0029068	NA	5	(2E)-N-(4-amino-2,3-dihydroxybutyl)-3-(4-hydroxyphenyl)prop-2-enimidic acid;N-(4-amino-2-hydroxybutyl)-3-(3,4-dihydroxyphenyl)prop-2-enimidic acid;Phenylalanyl-Threonine;Threoninyl-Phenylalanine;N5-(4-Methoxybenzyl)glutamine	HMDB0139575;HMDB0139703;HMDB0029005;HMDB0029068;HMDB0033598	1	gamma-Glutamyltyramine	C20926
neg-M265T206	922507	184144	1.15546e+06	1.24882e+06	3.2705e+06	2.44486e+06	2.89037e+06	3.03306e+06	8.97717e+06	3.00404e+07	1.11175e+07	5.01614e+07	11.5127	0.00536816	0.00865801	0.138498	0.143597	0.944444	0.777778	1	2.79123	0.339732	up	265.035	3.43637	1	0	-	Unknown	-	-	-	0	-	-	3	Glyphosate-isopropylammonium;(1R,10aS)-1,4,10,10a-Tetrahydrophenazine-1-carboxylate;(1R)-1,4,5,10-Tetrahydrophenazine-1-carboxylate	C18564;C21411;C21413
neg-M265T226_1	1.01124e+07	8.18516e+06	8.93708e+06	7.49919e+06	1.04721e+07	7.38015e+06	1.95968e+07	1.59668e+07	1.27414e+07	2.47501e+07	1.95029e+07	1.36473e+07	2.01965	0.000397985	0.0021645	0.0718708	0.0988242	1	1	1	1.71034	0.0368134	up	265.075	3.76287	1	0	-	Unknown	-	-	-	2	Cysteinyl-Glutamate;Sulfapyridine	HMDB0028774;HMDB0015028	1	Ungeremine	C12189
neg-M265T278	2.23423e+06	3.7832e+06	2.8848e+06	5.13901e+06	9.49953e+06	4.39424e+06	444943	3.57285e+06	734934	1.55528e+06	2.14334e+06	1.6975e+06	0.363302	0.0152305	0.00865801	0.19274	0.143597	0.944444	0.75	1	1.63113	0.480383	down	265.145	4.6276	1	0	-	Unknown	-	-	-	25	Humulinic acid A;Adhumulinic acid;Blennin D;Absindiol;(R)-Athanagrandione;Artemin;10-Hydroxymyoporone;(6beta,8betaOH)-6,8-Dihydroxy-7(11)-eremophilen-12,8-olide;3,14-Dihydroxy-11,13-dihydrocostunolide;Arlatin;1alpha,15-Dihydroxymarasmene;3alpha,15-Dihydroxymarasmene;Arabsin;Alkhanol;(1alpha,4alpha,5beta,6alpha,11betaH)-1,4-Epoxy-5-hydroxy-10(14)-germacren-12,6-olide;1alpha-Hydroxyarbusculin A;Spo…	HMDB0030104;HMDB0030137;HMDB0031902;HMDB0033229;HMDB0033660;HMDB0034696;HMDB0035210;HMDB0035644;HMDB0035647;HMDB0035740;HMDB0036038;HMDB0036039;HMDB0036151;HMDB0036152;HMDB0037005;HMDB0037059;HMDB0037070;HMDB0038148;HMDB0038476;HMDB0039516;HMDB0040905;HMDB0041425;HMDB0060569;HMDB0060070;HMDB0014889	5	Mukaadial;Rugosal_A;Zinniol;Xanthoxic_acid;Candoxatrilat	C09702;C09717;C10840;C13454;C11721
neg-M265T376	413421	468529	208091	421421	857996	202627	1.49446e+06	1.64468e+06	549300	759231	409726	973460	2.26698	0.0263647	0.0649351	0.232281	0.312216	0.833333	0.527778	1	1.52798	0.0661991	up	265.181	6.27458	1	0	-	Unknown	-	-	-	7	3,4-Dimethyl-5-pentyl-2-furanpentanoic acid;5-Hexyl-2-furanhexanoic acid;3,4-Dimethyl-5-propyl-2-furanheptanoic acid;5-Pentyl-2-furanheptanoic acid;5-Butyl-2-furanoctanoic acid;4-Hydroxy-3-methoxy-2,10-bisaboladien-9-one;Tetranor 12-HETE	HMDB0112085;HMDB0112088;HMDB0112089;HMDB0112092;HMDB0112097;HMDB0033917;HMDB0060055	3	Juvenile_hormone_II_acid;Juvabione;Juvenile_hormone_III	C04834;C09693;C09694
neg-M265T51	3.09219e+07	1.40447e+07	5.22126e+07	1.27411e+07	1.78849e+07	3.99372e+07	3.50532e+06	3.17851e+06	1.73793e+07	1.28532e+07	1.16303e+07	1.30403e+07	0.367152	0.0218558	0.025974	0.216316	0.212937	0.888889	0.666667	1	1.71732	0.0478684	down	265.054	0.84837	1	0	-	Unknown	-	-	-	2	3-oxo-3-[(3,4,5,6-tetrahydroxyoxan-2-yl)methoxy]propanoic acid;Monoglyceride citrate	HMDB0125085;HMDB0032437	0	-	-
neg-M265T53_1	1.97129e+06	2.52938e+06	2.16359e+06	2.61158e+06	4.08544e+06	3.47307e+06	5.82305e+06	6.63481e+06	8.14771e+06	1.12621e+07	7.49915e+06	1.5485e+07	3.25833	0.000136122	0.0021645	0.0517665	0.0988242	1	1	1	2.61788	0.0550353	up	265.039	0.889573	1	0	-	Unknown	-	-	-	8	3,4,5-trihydroxy-6-(2-{[2-methoxy-4-(prop-2-en-1-yl)phenoxy]carbonyl}phenoxy)oxane-2-carboxylic acid;3,4,5-trihydroxy-6-(4-{[2-methoxy-4-(prop-2-en-1-yl)phenoxy]carbonyl}phenoxy)oxane-2-carboxylic acid;6-[3-(benzoyloxy)-2-methoxy-6-(prop-2-en-1-yl)phenoxy]-3,4,5-trihydroxyoxane-2-carboxylic acid;6-[5-(benzoyloxy)-4-methoxy-2-(prop-2-en-1-yl)phenoxy]-3,4,5-trihydroxyoxane-2-carboxylic acid;Wistin;…	HMDB0135246;HMDB0135251;HMDB0135253;HMDB0135254;HMDB0030869;HMDB0040129;HMDB0041385;HMDB0041596	0	-	-
neg-M265T548_2	6.52567e+06	5.92124e+06	4.28458e+06	4.53456e+06	1.34632e+07	1.48947e+07	4.38019e+06	4.1338e+06	3.11901e+06	4.38242e+06	3.82257e+06	3.52003e+06	0.4707	0.0332981	0.00865801	0.252845	0.143597	0.944444	0.75	1	1.40134	0.213516	down	265.148	9.13177	1	0	-	Unknown	-	-	-	3	Epinastine;13'-Carboxy-alpha-tocopherol;(3beta,5alpha,6beta,9alpha,22E,24R)-23-Methylergosta-7,22-diene-3,5,6,9-tetrol	HMDB0014889;HMDB0012555;HMDB0033634	0	-	-
neg-M267T200	1.63358e+07	1.69056e+07	1.69462e+07	1.23088e+07	1.20824e+07	1.02682e+07	4.51382e+07	3.80225e+07	3.18714e+07	1.95323e+07	3.47828e+07	2.37642e+07	2.276	0.00057464	0.0021645	0.0785046	0.0988242	1	1	1	1.57394	0.0377842	up	267.091	3.33153	1	1	Ser-Tyr	Organic acids and derivatives	Carboxylic acids and derivatives	HMDB0029051	NA	5	Moclobemide;Testosterone glucuronide;Dehydroisoandrosterone 3-glucuronide;Dehydroepiandrosterone 3-glucuronide;Erinacine G	HMDB0015302;HMDB0003193;HMDB0010327;HMDB0010348;HMDB0029655	1	Testosterone_glucuronide	C11134
neg-M267T251	892412	675253	1.10963e+06	607865	951295	792409	45485.6	57080.2	276221	686806	226100	433188	0.342997	0.0214533	0.00865801	0.215275	0.143597	0.944444	0.75	1	2.39685	0.184414	down	267.03	4.17876	1	0	-	Unknown	-	-	-	2	Coumesterol;Shoyuflavone B	HMDB0002326;HMDB0034589	2	Coumestrol;Pyrazoxyfen	C10205;C18556
neg-M267T43	537821	1.25929e+06	638937	592410	1.3515e+06	941965	329525	519052	341800	523521	275737	559529	0.478992	0.00682845	0.004329	0.14944	0.120946	0.972222	0.888889	1	1.17323	0.140175	down	267.165	0.717742	1	0	-	Unknown	-	-	-	1	N-(p-Hydroxyphenethyl)actinidine	HMDB0030347	1	N-(p-Hydroxyphenethyl)actinidine	C09984
neg-M268T193	423494	349219	732346	442762	150266	846524	121251	179852	306059	185214	258006	184288	0.419298	0.0273107	0.0411255	0.235322	0.259392	0.861111	0.583333	1	1.27648	0.105257	down	268.178	3.21178	1	0	-	Unknown	-	-	-	0	-	-	1	Hexazinone	C10926
neg-M268T206	1.21326e+06	2.28066e+06	1.13398e+06	1.91488e+06	2.65748e+06	3.63387e+06	3.81839e+06	3.08473e+06	9.14267e+06	3.89346e+06	2.57185e+06	4.47911e+06	2.103	0.0168074	0.0151515	0.198068	0.170653	0.916667	0.722222	1	1.40278	0.268725	up	268.094	3.44017	1	0	-	Unknown	-	-	-	2	5-Hydroxy-N-formylkynurenine;N5-(3,4-Dioxo-1,5-cyclohexadien-1-yl)-L-glutamine	HMDB0004086;HMDB0035993	1	5-Hydroxy-N-formylkynurenine	C05648
neg-M268T53	2.23728e+06	5.16619e+06	3.23266e+06	1.4291e+06	2.38935e+06	6.42729e+06	1.39062e+06	1.06537e+06	1.70631e+06	2.86953e+06	1.07031e+06	2.24396e+06	0.495458	0.0481699	0.0649351	0.292851	0.312216	0.833333	0.527778	1	1.17189	0.185016	down	268.079	0.888468	1	0	-	Unknown	-	-	-	5	Cysteinyl-Methionine;Methionyl-Cysteine;6alpha,9alpha-Difluoroprednisolone-17-butyrate;T2 Toxin;8-Pentanoylneosolaniol	HMDB0028781;HMDB0028970;HMDB0060797;HMDB0036600;HMDB0038558	2	S-(4-Methylthiobutylthiohydroximoyl)-L-cysteine;T-2_Toxin	C17242;C09738
neg-M268T580	2.74449e+06	4.72916e+06	4.76491e+06	5.78266e+06	1.41821e+06	1.86712e+06	535628	1.75841e+06	2.02714e+06	1.43782e+06	1.61219e+06	510009	0.369896	0.0151843	0.0411255	0.192332	0.259392	0.861111	0.611111	1	1.84963	0.198256	down	268.089	9.66432	0	0	-	Unknown	-	-	-	0	-	-	0	-	-
neg-M269T200	612219	757147	667974	555789	201718	149913	1.83586e+06	1.6019e+06	1.36887e+06	979501	1.50405e+06	1.23867e+06	2.89628	0.00644418	0.0021645	0.147265	0.0988242	1	1	1	2.39029	0.421069	up	269.087	3.3273	1	0	-	Unknown	-	-	-	4	D-erythro-L-galacto-Nonulose;Aspartyl-Histidine;Histidinyl-Aspartate;4-Hydroxyphenylacetonitrile triacetylrhamnoside	HMDB0029955;HMDB0028755;HMDB0028881;HMDB0032809	1	6-Hydroxyl-1,6-dihydropurine_ribonucleoside	C04583
neg-M269T223	603080	881333	1.08279e+06	1.57661e+06	1.31188e+06	1.61266e+06	422887	731210	133389	977227	469774	551274	0.464856	0.0270566	0.0151515	0.234478	0.170653	0.916667	0.707639	1	1.57033	0.182918	down	269.151	3.72102	1	0	-	Unknown	-	-	-	2	Methyl 3-oxo-12-oleanen-28-oate;Ambonic acid	HMDB0035270;HMDB0035972	3	3-Hydroxy-vitamin_K;2-Hydroxy-vitamin_K;Dehydroeburicoic_acid	C02785;C02793;C16950
neg-M269T291	104819	114294	48982.4	143645	3.49439e+06	174319	3.06094e+07	5.70656e+07	1.69526e+08	2.28881e+08	1.19471e+08	1.19857e+08	177.777	2.68344e-05	0.0021645	0.0354393	0.0988242	1	1	1	5.42392	0.0903983	up	269.082	4.85561	1	1	2',5'-Dihydroxy-4-methoxychalcone	Unknown	-	NA	NA	16	3-(3-hydroxyphenyl)-7-methoxy-3,4-dihydro-2H-1-benzopyran-4-one;7-hydroxy-3-(3-methoxyphenyl)-3,4-dihydro-2H-1-benzopyran-4-one;7-hydroxy-6-methoxy-3-phenyl-3,4-dihydro-2H-1-benzopyran-4-one;1-(2,4-dihydroxy-6-methoxyphenyl)-3-phenylprop-2-en-1-one;7-hydroxy-8-methoxy-2-phenyl-3,4-dihydro-2H-1-benzopyran-4-one;8-hydroxy-7-methoxy-2-phenyl-3,4-dihydro-2H-1-benzopyran-4-one;(2E)-1-(2,3-dihydroxy-4-…	HMDB0130377;HMDB0130388;HMDB0132860;HMDB0132913;HMDB0133289;HMDB0133301;HMDB0133975;HMDB0133977;HMDB0031612;HMDB0033305;HMDB0033702;HMDB0033759;HMDB0033940;HMDB0034376;HMDB0037319;HMDB0040868	11	Cadusafos;Nitenpyram;(+)-Medicarpin;Vignafuran;Alloimperatorin;Imperatorin;Strobopinin;Medicarpin;2'-O-Methylisoliquiritigenin;Pinostrobin;Isoimperatorin	C18395;C18511;C01729;C08993;C09053;C09269;C09939;C10503;C15531;C16419;C16976
neg-M269T314	111363	185612	89962.2	175870	322501	344553	955325	798886	506241	187031	787340	252275	2.83536	0.0190172	0.025974	0.207469	0.212937	0.888889	0.666667	1	1.73118	0.259782	up	269.213	5.24033	1	0	-	Unknown	-	-	-	6	3-Oxohexadecanoic acid;8-Oxohexadecanoic acid;9-Oxohexadecanoic acid;11-Oxohexadecanoic acid;erythro-8,10-Hentriacontanediol;erythro-6,8-Hentriacontanediol	HMDB0010733;HMDB0030972;HMDB0030973;HMDB0030978;HMDB0031277;HMDB0041068	1	16-Oxo-palmitate	C19614
neg-M269T492	1.0319e+06	2.53757e+06	1.38904e+06	1.68218e+06	796247	1.23355e+06	277165	474813	724996	987340	758730	792190	0.463092	0.0111882	0.004329	0.173936	0.120946	0.972222	0.833333	1	1.68605	0.0965154	down	269.212	8.19802	1	0	-	Unknown	-	-	-	6	3-Oxohexadecanoic acid;8-Oxohexadecanoic acid;9-Oxohexadecanoic acid;11-Oxohexadecanoic acid;erythro-8,10-Hentriacontanediol;erythro-6,8-Hentriacontanediol	HMDB0010733;HMDB0030972;HMDB0030973;HMDB0030978;HMDB0031277;HMDB0041068	1	16-Oxo-palmitate	C19614
neg-M269T52_3	1.92649e+06	2.63502e+06	2.29891e+06	1.93039e+06	4.18758e+06	2.25035e+06	1.16454e+06	1.1446e+06	802766	1.3262e+06	984131	113848	0.363528	0.0237322	0.0021645	0.223853	0.0988242	1	1	1	2.05928	0.341887	down	269.111	0.872637	0	0	-	Unknown	-	-	-	0	-	-	0	-	-
neg-M269T580	430035	923155	999375	1.45852e+06	310106	477417	105786	239939	314307	315995	335916	57009.7	0.297689	0.0094155	0.0151515	0.164598	0.170653	0.916667	0.722222	1	1.88964	0.224272	down	268.59	9.66389	0	0	-	Unknown	-	-	-	0	-	-	0	-	-
neg-M270T187	5.6311e+06	5.85135e+06	4.69349e+06	3.83356e+06	1.56712e+06	4.19034e+06	1.3963e+06	2.1753e+06	2.20641e+06	1.89461e+06	2.18126e+06	2.3813e+06	0.47484	0.0165175	0.0411255	0.196951	0.259392	0.861111	0.5	1	1.32428	0.282931	down	270.146	3.12138	1	0	-	Unknown	-	-	-	5	Midodrine;L-Furosine;L-Pyridosine;Pyrraline;Aldosine	HMDB0014356;HMDB0029390;HMDB0029443;HMDB0033143;HMDB0037817	1	Midodrine	C07890
neg-M272T194_1	1.8513e+07	1.06659e+07	3.52078e+07	1.24595e+07	1.4454e+06	4.62763e+06	1.68543e+06	2.21836e+06	1.06068e+06	6.49536e+06	1.87978e+06	3.97915e+06	0.208863	0.0357018	0.0649351	0.259319	0.312216	0.833333	0.5	1	2.18703	0.185974	down	272.162	3.23678	1	0	-	Unknown	-	-	-	0	-	-	2	(2R,3R)-3-Methylglutamyl-5-semialdehyde-N6-lysine;Pulcherriminic_acid	C20279;C20515
neg-M272T53_3	1.92047e+06	3.01868e+06	2.08147e+06	3.73671e+06	5.28337e+06	5.15565e+06	4.24343e+06	7.20437e+06	7.73169e+06	3.03142e+07	1.36993e+07	4.38964e+07	5.05226	0.0121227	0.00865801	0.178308	0.143597	0.944444	0.833333	1	2.46579	0.0487753	up	272.078	0.890907	1	0	-	Unknown	-	-	-	1	(2R,3S)-Piscidic acid	HMDB0030809	1	Brugine	C10849
neg-M272T54	491717	601400	1.30255e+06	162012	220892	560711	51686.9	111345	87481.6	155825	147547	218376	0.231266	0.00583451	0.004329	0.142985	0.120946	0.972222	0.888889	1	2.24635	0.308926	down	272.162	0.905257	1	0	-	Unknown	-	-	-	0	-	-	2	(2R,3R)-3-Methylglutamyl-5-semialdehyde-N6-lysine;Pulcherriminic_acid	C20279;C20515
neg-M273T185	3.07146e+06	3.35261e+06	1.60798e+06	423566	4.63891e+06	371903	283854	279661	274958	254575	373516	1.91996e+06	0.251479	0.0375492	0.025974	0.263746	0.212937	0.888889	0.666667	1	2.02029	0.23561	down	273.073	3.08325	1	0	-	Unknown	-	-	-	0	-	-	2	2-Methoxyestrone_3-glucuronide;Mandipropamid	C11132;C18522
neg-M273T187	133539	165039	1.00218e+06	126834	359409	158325	120024	114578	77650.2	63413.7	115302	58241.1	0.282323	0.0304752	0.0021645	0.244959	0.0988242	1	1	1	1.69434	0.285894	down	273.183	3.12453	1	0	-	Unknown	-	-	-	1	2-Hexenoylcarnitine	HMDB0013161	0	-	-
neg-M273T232	1.16065e+07	1.4636e+07	1.01648e+07	4.9167e+06	6.21196e+06	5.41406e+06	1.29725e+07	2.03526e+07	7.69576e+06	2.66733e+07	2.69673e+07	1.76111e+07	2.12035	0.0190541	0.025974	0.207545	0.212937	0.888889	0.666667	1	1.60506	0.0115061	up	273.081	3.87492	1	0	-	Unknown	-	-	-	1	(1xi,3S)-1,2,3,4-Tetrahydro-1-methyl-beta-carboline-1,3-dicarboxylic acid	HMDB0035115	2	(1R,6R)-1,4,5,5a,6,9-Hexahydrophenazine-1,6-dicarboxylate;2,3-Dihydrothienamycin	C21408;C20820
neg-M273T43	807332	1.98008e+06	1.95858e+06	559624	1.32334e+06	1.34467e+06	240294	199341	245175	1.1624e+06	346803	1.497e+06	0.462903	0.0392727	0.0649351	0.268181	0.312216	0.833333	0.540972	1	1.54721	0.0842747	down	273.157	0.720875	1	0	-	Unknown	-	-	-	3	Glutaminyllysine;Lysyl-Glutamine;Lysyl-Gamma-glutamate	HMDB0028802;HMDB0028949;HMDB0028965	0	-	-
neg-M273T48	3.16765e+07	2.89684e+07	2.27002e+08	2.7456e+07	4.39273e+06	4.74261e+06	992781	916409	660832	5.18558e+06	1.67934e+06	1.13742e+07	0.0641784	0.00998392	0.025974	0.168283	0.212937	0.888889	0.666667	1	3.05733	0.0978047	down	273.111	0.804002	1	1	Gln-Gln	Organic acids and derivatives	Carboxylic acids and derivatives	HMDB0028795	NA	12	5-[2-(3-hydroxyphenyl)ethyl]-2,3-dimethoxyphenol;3-[2-(3-hydroxyphenyl)ethyl]-2,5-dimethoxyphenol;4-[2-(3-hydroxy-5-methoxyphenyl)ethyl]-2-methoxyphenol;3-[2-(3-hydroxy-5-methoxyphenyl)ethyl]-2-methoxyphenol;5-[2-(2-hydroxyphenyl)ethyl]-2,3-dimethoxyphenol;3-[2-(2-hydroxyphenyl)ethyl]-2,5-dimethoxyphenol;2-[2-(3-hydroxy-5-methoxyphenyl)ethyl]-6-methoxyphenol;2-(1-hydroxy-3-phenylpropyl)-5-methoxy…	HMDB0129930;HMDB0129935;HMDB0129940;HMDB0129945;HMDB0135768;HMDB0135772;HMDB0135773;HMDB0140889;HMDB0033921;HMDB0034132;HMDB0039660;HMDB0040929	1	4,4'-Dihydroxy-3,5-dimethoxydihydrostilbene	C10256
neg-M274T212	142500	180355	290982	219618	91263.7	85124.9	498982	570579	535322	253546	533549	427645	2.79214	0.00145555	0.004329	0.102706	0.120946	0.972222	0.859722	1	2.14003	0.131602	up	274.203	3.53195	0	0	-	Unknown	-	-	-	0	-	-	0	-	-
neg-M274T253	936782	833551	1.86253e+06	5.07577e+06	3.41867e+06	2.92726e+06	1.03097e+06	345403	254991	1.89612e+06	593384	1.50826e+06	0.373914	0.0431842	0.0930736	0.279178	0.368115	0.805556	0.485417	1	1.58996	0.0818814	down	274.109	4.22117	1	0	-	Unknown	-	-	-	39	(卤)-Ribaline;5-Amino-6-(4-hydroxy-2-butenoyl)-2,2-dimethyl-4-chromanone;3-phenyl-1-(2,4,6-trihydroxyphenyl)propan-1-one;5-[(E)-2-(4-hydroxyphenyl)ethenyl]-4-methoxybenzene-1,3-diol;5-[(E)-2-(4-hydroxy-3-methoxyphenyl)ethenyl]benzene-1,3-diol;2-phenyl-1-(2,4,6-trihydroxyphenyl)propan-1-one;3-(4-hydroxyphenyl)-3,4-dihydro-2H-1-benzopyran-4,7-diol;3-(4-hydroxyphenyl)-3,4-dihydro-2H-1-benzopyran-6,7-…	HMDB0033345;HMDB0041329;HMDB0128079;HMDB0128517;HMDB0128522;HMDB0129966;HMDB0130493;HMDB0130501;HMDB0130502;HMDB0130513;HMDB0130515;HMDB0132266;HMDB0135065;HMDB0135356;HMDB0135357;HMDB0135358;HMDB0135359;HMDB0135360;HMDB0135361;HMDB0135362;HMDB0135398;HMDB0135399;HMDB0135400;HMDB0135401;HMDB0135402;HMDB0135403;HMDB0004629;HMDB0030616;HMDB0030947;HMDB0031842;HMDB0032725;HMDB0033931;HMDB0033986;HMD…	13	Dubinidine;Wyerone;Luvangetin;Peucedanin;Davidigenin;Yangonin;Lunularic_acid;Hibiscoquinone_A;2,2-Bis(4-hydroxyphenyl)-propanoic_acid;2-Naphtylmethylsuccinic_acid;Catalpalactone;Dehydroemetine;o-Methylpsychotrine	C10662;C08465;C09273;C09283;C09618;C09980;C10268;C10352;C13633;C14115;C16929;C07996;C17411
neg-M274T43	485323	1.3807e+06	1.11644e+06	189155	81066.4	984493	45052.1	26911.8	144743	401793	174560	214873	0.237878	0.0487671	0.0649351	0.294049	0.312216	0.833333	0.583333	1	2.07515	0.112923	down	274.152	0.716799	1	0	-	Unknown	-	-	-	2	Arginyl-Threonine;Threoninyl-Arginine	HMDB0028719;HMDB0029055	0	-	-
neg-M274T47	3.28347e+06	3.18225e+06	2.48019e+07	2.76474e+06	1.34272e+06	3.87735e+06	470684	384919	911703	1.52259e+06	722845	956960	0.126609	0.0066732	0.004329	0.14901	0.120946	0.972222	0.833333	1	2.55136	0.179182	down	274.124	0.78698	1	0	-	Unknown	-	-	-	0	-	-	2	C20819;Fluenetil	C20819;C19031
neg-M274T51	1.28054e+07	1.59139e+07	3.16625e+07	9.20404e+06	2.8135e+06	9.10723e+06	1.80527e+06	1.85201e+06	1.74319e+06	3.78345e+06	2.71348e+06	5.13836e+06	0.209011	0.005516	0.00865801	0.140177	0.143597	0.944444	0.777778	1	2.4041	0.0614298	down	274.105	0.851205	1	0	-	Unknown	-	-	-	9	Glutaminylglutamic acid;Glutamylglutamine;N-gamma-Glutamylglutamine;Norophthalmic acid;N2-gamma-Glutamylglutamine;Ribothymidine;Imidazoleacetic acid riboside;3-Methyluridine;Iloprost	HMDB0028796;HMDB0028817;HMDB0029147;HMDB0005766;HMDB0011738;HMDB0000884;HMDB0002331;HMDB0004813;HMDB0015220	4	(5-L-Glutamyl)-L-glutamine;N-Succinyl-L-citrulline;(1-Ribosylimidazole)-4-acetate;Spongothymidine	C05283;C18048;C05131;C16744
neg-M274T53_4	3.39727e+06	4.25818e+06	1.69111e+07	3.6189e+06	3.55121e+06	3.00939e+06	822593	588740	1.09872e+06	2.18213e+06	1.10957e+06	3.31833e+06	0.262478	0.00613419	0.004329	0.144551	0.120946	0.972222	0.833333	1	2.24151	0.272517	down	274.141	0.882552	1	0	-	Unknown	-	-	-	0	-	-	1	6'-Dehydro-6'-oxoparomamine	C17583
neg-M274T95	8.72005e+06	1.78086e+07	3.36929e+07	1.00053e+07	3.2441e+06	8.41521e+06	2.52329e+06	2.56506e+06	3.14814e+06	7.64601e+06	3.78029e+06	6.15863e+06	0.315333	0.0281075	0.0151515	0.237881	0.170653	0.916667	0.722222	1	1.69184	0.326187	down	274.141	1.58146	1	0	-	Unknown	-	-	-	5	gamma-Glutamyllysine;Epsilon-(gamma-Glutamyl)-lysine;Glutamyllysine;gamma-L-Glutamyl-L-pipecolic acid;(2S,2'S)-Pyrosaccharopine	HMDB0029154;HMDB0003869;HMDB0004207;HMDB0038614;HMDB0038676	0	-	-
neg-M275T188	1.56373e+06	1.59728e+06	1.20515e+06	1.14623e+06	1.95261e+06	1.36181e+06	1.49975e+07	2.48562e+07	4.10326e+07	5.03584e+07	1.69304e+07	7.43625e+07	25.2116	2.94723e-05	0.0021645	0.0354393	0.0988242	1	1	1	4.17627	0.0236006	up	275.024	3.14113	1	0	-	Unknown	-	-	-	5	Dihydroferulic acid 4-sulfate;3-[4-methoxy-3-(sulfooxy)phenyl]propanoic acid;Chlorpropamide;2,3-Dehydrosilybin;2,3-Dehydrosilychristin	HMDB0041724;HMDB0131144;HMDB0014810;HMDB0040513;HMDB0040514	2	GW_9662;Cryptocyanin	C15627;C17880
neg-M275T195	1.76643e+06	2.41331e+06	2.29031e+06	1.35738e+06	2.09871e+06	4.37681e+06	7.73895e+06	7.00957e+06	7.74926e+06	2.53724e+06	5.04966e+06	2.15201e+06	2.25385	0.0259051	0.025974	0.231193	0.212937	0.888889	0.666667	1	1.47321	0.0497885	up	275.162	3.24587	0	0	-	Unknown	-	-	-	0	-	-	0	-	-
neg-M275T199	344208	338556	289942	454562	283663	386361	780542	660034	1.18135e+06	551989	886573	556499	2.2014	0.000561369	0.0021645	0.0785046	0.0988242	1	1	1	1.77084	0.173091	up	275.043	3.31358	1	1	Dihydroferulic acid 4-sulfate	Organic acids and derivatives	Organic sulfuric acids and derivatives	HMDB0041724	null	0	-	-	0	-	-
neg-M275T207	1.15632e+06	1.41113e+06	854678	3.71039e+06	741646	1.03696e+06	8.44505e+06	1.72649e+07	1.95836e+07	4.63829e+06	3.28202e+06	5.94014e+06	6.63823	0.000695872	0.004329	0.0839682	0.120946	0.972222	0.888889	1	2.70043	0.0632833	up	275.023	3.44913	1	1	Dihydroferulic acid 4-sulfate	Organic acids and derivatives	Organic sulfuric acids and derivatives	HMDB0041724	null	3	Dihydroferulic acid 4-sulfate;3-[4-methoxy-3-(sulfooxy)phenyl]propanoic acid;Chlorpropamide	HMDB0041724;HMDB0131144;HMDB0014810	0	-	-
neg-M275T219	3.60954e+06	2.77962e+06	4.41556e+06	3.96346e+06	3.65204e+06	5.34126e+06	8.05387e+06	7.02673e+06	6.73559e+06	8.09841e+06	1.30913e+07	9.09569e+06	2.19269	0.00015911	0.0021645	0.0537956	0.0988242	1	1	1	1.97022	0.0940417	up	275.15	3.65158	1	0	-	Unknown	-	-	-	4	4-Hydroxycinnamoylagmatine;Isoleucyl-Glutamate;Leucyl-Glutamate;norzolmitripan	HMDB0033460;HMDB0028906;HMDB0028928;HMDB0060966	1	p-Coumaroylagmatine	C04498
neg-M275T244	1.28216e+08	4.5367e+07	9.61394e+07	3.22129e+07	3.13276e+07	4.96377e+07	1.70349e+08	1.02737e+08	9.85619e+07	1.91167e+08	9.92628e+07	1.2422e+08	2.05353	0.0154542	0.025974	0.19343	0.212937	0.888889	0.622917	1	1.47992	0.178618	up	275.096	4.06929	1	0	-	Unknown	-	-	-	2	Citronellyl beta-sophoroside;Ptelatoside A	HMDB0032839;HMDB0032600	0	-	-
neg-M275T321	2.53957e+06	2.21333e+06	3.34667e+06	1.71253e+06	1.26227e+06	437412	566623	1.05655e+06	464790	476619	255841	722539	0.307768	0.0131232	0.0411255	0.182789	0.259392	0.861111	0.583333	1	1.79868	0.218325	down	275.202	5.35142	1	0	-	Unknown	-	-	-	10	19-Norandrosterone;19-Nor-5-androstenediol;19-Noretiocholanolone;Stearidonic acid;Phenethyl decanoate;4,8,12,15-Octadecatetraenoic acid;(E,E)-11,13-Octadecadien-9-ynoic acid;17beta-hydroxy-5beta-estran-3-one;Smilagenone;Setariol	HMDB0002697;HMDB0004590;HMDB0005886;HMDB0006547;HMDB0032464;HMDB0032672;HMDB0034382;HMDB0062677;HMDB0036941;HMDB0041583	9	Stearidonic_acid;Kinoprene;Diosgenin;Yamogenin;3-Methoxy-16-octylestra-1,3,5(10)-triene-16beta,17beta-diol;14alpha-Hydroxy-5beta-cholest-7-ene-3,6-dione;(25R)-3-Oxocholest-4-en-26-oate;Delta4-Dafachronic_acid;Delta7-Dafachronic_acid	C16300;C19042;C08898;C08918;C14994;C16509;C20839;C21076;C21077
neg-M276T195	210893	249349	277905	122077	189569	553066	960809	903227	908478	287151	623500	267292	2.46463	0.0193891	0.0151515	0.208803	0.170653	0.916667	0.722222	1	1.49638	0.0519009	up	276.165	3.24427	0	0	-	Unknown	-	-	-	0	-	-	0	-	-
neg-M276T218	1.10266e+06	1.45855e+06	942802	1.00706e+06	2.27172e+06	1.0967e+06	4.81099e+06	5.19512e+06	7.46497e+06	5.98419e+06	4.86207e+06	2.09918e+07	6.25792	0.000197488	0.0021645	0.0590387	0.0988242	1	1	1	3.16336	0.254266	up	276.091	3.63382	1	0	-	Unknown	-	-	-	2	1-(4Z,7Z,10Z,13Z,16Z,19Z-docosahexaenoyl)-glycero-3-phosphate;LysoPA(22:6(4Z,7Z,10Z,13Z,16Z,19Z)/0:0)	HMDB0062307;HMDB0114755	1	Metazachlor	C10948
neg-M276T219	69483.9	27996	263700	79967.6	320038	498231	1.00725e+06	795341	808674	806020	1.68423e+06	1.03429e+06	4.87194	0.00615795	0.0021645	0.144551	0.0988242	1	1	1	3.26768	0.116939	up	276.153	3.65468	1	0	-	Unknown	-	-	-	0	-	-	1	Methaphenilene	C11113
neg-M276T246	1.56904e+07	1.65152e+07	1.19373e+07	4.10393e+06	6.80949e+06	6.03218e+06	2.12775e+07	4.29329e+07	1.21477e+07	2.24874e+07	1.17817e+07	1.57863e+07	2.06935	0.0343874	0.0649351	0.255416	0.312216	0.833333	0.555556	1	1.35016	0.180649	up	276.099	4.092	1	0	-	Unknown	-	-	-	1	1,2,3,4-Tetrahydro-b-carboline-1,3-dicarboxylic acid	HMDB0032102	1	Gentamicin_X2	C17702
neg-M276T75	1.4876e+06	1.54467e+06	1.81775e+06	1.29457e+06	1.88754e+06	2.17742e+06	3.23595e+06	3.61615e+06	3.44902e+06	2.36541e+06	5.47078e+06	3.63288e+06	2.13234	0.00037264	0.0021645	0.0713313	0.0988242	1	1	1	1.79752	0.216118	up	276.018	1.25233	1	0	-	Unknown	-	-	-	9	DOPA sulfate;(卤)-Furilazole;Caffeic acid 3-sulfate;Caffeic acid 4-sulfate;2-oxo-3-[4-(sulfooxy)phenyl]propanoic acid;3-[4-(sulfooxy)phenyl]oxirane-2-carboxylic acid;3-[4-hydroxy-3-(sulfooxy)phenyl]prop-2-enoic acid;3-[2-hydroxy-3-(sulfooxy)phenyl]prop-2-enoic acid;(2E)-3-[2-hydroxy-3-(sulfooxy)phenyl]prop-2-enoic acid	HMDB0002028;HMDB0037131;HMDB0041706;HMDB0041708;HMDB0125409;HMDB0125831;HMDB0127962;HMDB0134087;HMDB0135272	0	-	-
neg-M277T173	5.60005e+06	3.47525e+06	3.96281e+06	5.39808e+06	9.10311e+06	1.97252e+06	4.7966e+07	6.02631e+07	2.64321e+07	3.82379e+06	5.95087e+06	7.83024e+06	5.15949	0.047216	0.0649351	0.290361	0.312216	0.833333	0.555556	1	1.93455	0.106336	up	277.087	2.88052	1	1	Met-Glu	Organic acids and derivatives	Carboxylic acids and derivatives	HMDB0028972	NA	6	Glutamylmethionine;gamma-Glutamylmethionine;Plantaricin BN;Kanamycin;3'-Amino-3'-deoxythimidine glucuronide;N-Acetyl gemifloxacin	HMDB0028825;HMDB0034367;HMDB0038238;HMDB0015303;HMDB0060751;HMDB0060633	3	Kanamycin_A;Kanamycin_C;3''-Deamino-3''-hydroxykanamycin_B	C01822;C01823;C21254
neg-M277T198_1	2.54186e+06	2.91738e+06	2.61611e+06	2.15211e+06	3.72796e+06	5.73867e+06	6.75657e+06	6.1451e+06	1.50875e+07	1.20669e+07	1.69507e+07	1.11978e+07	3.4632	0.000275611	0.0021645	0.0650301	0.0988242	1	1	1	2.42877	0.363185	up	277.039	3.29383	1	0	-	Unknown	-	-	-	1	Silidianin	HMDB0030584	0	-	-
neg-M277T246	5.31748e+06	5.30728e+06	3.94393e+06	1.52062e+06	2.37682e+06	2.38894e+06	7.07606e+06	4.31418e+06	4.07524e+06	1.29667e+07	1.28261e+07	8.6099e+06	2.39118	0.0139684	0.025974	0.186902	0.212937	0.888889	0.666667	1	1.69962	0.19303	up	277.092	4.092	1	0	-	Unknown	-	-	-	5	3,4,5-trihydroxy-6-[(oxolan-2-yl)methoxy]oxane-2-carboxylic acid;3,4,5-trihydroxy-6-[(3-methylbutanoyl)oxy]oxane-2-carboxylic acid;Isovalerylglucuronide;Aspartyl-Glutamate;N-Acetyl gemifloxacin	HMDB0126546;HMDB0130798;HMDB0002091;HMDB0028752;HMDB0060633	3	Tuliposide_A;6-Tuliposide_A;NS-102	C08561;C20577;C13731
neg-M277T44	510009	847341	967934	424922	2.30994e+06	1.94305e+06	165162	117116	799786	525272	215820	486935	0.329862	0.0211024	0.0411255	0.214176	0.259392	0.861111	0.583333	1	1.87282	0.194585	down	277.141	0.737652	1	0	-	Unknown	-	-	-	6	Succinylcarnitine;O-methylmalonyl-L-carnitine;Methylmalonylcarnitine;Lotaustralin;Epidermin;Camelinin	HMDB0061717;HMDB0062785;HMDB0013133;HMDB0033865;HMDB0034777;HMDB0039082	3	Heterodendrin;Lotaustralin;Mycosporine	C08332;C08334;C10607
neg-M278T196	4.50581e+06	4.8029e+06	8.69322e+06	3.2669e+06	1.06936e+06	3.1937e+06	1.74433e+06	1.539e+06	1.44089e+06	2.47284e+06	1.30425e+06	1.66696e+06	0.398258	0.041373	0.0649351	0.274056	0.312216	0.833333	0.5	1	1.60603	0.200752	down	278.115	3.26063	1	0	-	Unknown	-	-	-	3	Asparaginyl-Phenylalanine;Phenylalanyl-Asparagine;L-cis-Cyclo(aspartylphenylalanyl)	HMDB0028738;HMDB0028990;HMDB0031360	0	-	-
neg-M278T211	1.79497e+06	1.67146e+06	4.85717e+06	1.87217e+06	523714	3.71052e+06	628741	103776	384202	725348	218685	860849	0.202467	0.00575558	0.0151515	0.142935	0.170653	0.916667	0.722222	1	2.43024	0.396702	down	278.159	3.51682	1	0	-	Unknown	-	-	-	1	Phaseolic acid	HMDB0031897	3	Tiocarbazil;Streptidine;Triethylene_glycol_diglycidyl_ether	C18898;C00837;C19537
neg-M278T332	533416	262513	495611	544135	643835	559147	102010	126653	290745	297100	264231	103147	0.389608	0.00345	0.0151515	0.123775	0.170653	0.916667	0.666667	1	2.09667	0.129216	down	278.148	5.52837	0	0	-	Unknown	-	-	-	0	-	-	0	-	-
neg-M279T202	173094	224898	205094	128701	462211	470989	483265	697208	578746	633146	394369	1.26266e+06	2.43209	0.00683547	0.00865801	0.14944	0.143597	0.944444	0.75	1	1.94145	0.344852	up	279.001	3.36324	1	0	-	Unknown	-	-	-	2	3,4-dihydroxy-5-[3-hydroxy-4-methoxy-5-(3,4,5-trihydroxybenzoyloxy)benzoyloxy]benzoic acid;3-[3,4-dihydroxy-5-(3,4,5-trihydroxybenzoyloxy)benzoyloxy]-5-hydroxy-4-methoxybenzoic acid	HMDB0128323;HMDB0128324	2	Bis(4'-chlorophenyl)acetate;1,1-Dichloro-2,2-bis(4-hydroxyphenyl)ethylene	C06640;C14238
neg-M279T53_3	373389	332066	604856	643775	807495	270029	1.92813e+06	1.28779e+06	1.21149e+06	1.07271e+06	1.43826e+06	1.42283e+06	2.75801	0.000873579	0.0021645	0.0876919	0.0988242	1	1	1	2.04886	0.216787	up	279.055	0.888895	1	0	-	Unknown	-	-	-	27	Sulfametopyrazine;6-{5-[(E)-2-(2,4-dihydroxyphenyl)ethenyl]-3-hydroxy-2-(3-methylbut-2-en-1-yl)phenoxy}-3,4,5-trihydroxyoxane-2-carboxylic acid;6-{4-[(E)-2-[3,5-dihydroxy-4-(3-methylbut-2-en-1-yl)phenyl]ethenyl]-3-hydroxyphenoxy}-3,4,5-trihydroxyoxane-2-carboxylic acid;6-{2-[(E)-2-[3,5-dihydroxy-4-(3-methylbut-2-en-1-yl)phenyl]ethenyl]-5-hydroxyphenoxy}-3,4,5-trihydroxyoxane-2-carboxylic acid;3,4…	HMDB0014802;HMDB0125549;HMDB0125550;HMDB0125551;HMDB0128997;HMDB0128998;HMDB0129000;HMDB0129001;HMDB0129002;HMDB0129003;HMDB0129006;HMDB0129007;HMDB0129008;HMDB0129009;HMDB0129010;HMDB0129011;HMDB0129014;HMDB0129015;HMDB0129019;HMDB0129020;HMDB0129024;HMDB0129025;HMDB0034280;HMDB0002094;HMDB0002098;HMDB0006601;HMDB0006620	4	Sulfamonomethoxine;Sulfamethopyrazine;beta-D-Glc-(1->4)-alpha-L-Rha-(1->3)-D-Glc;Methicillin_sodium	C12540;C12616;C19966;C13973
neg-M279T84	1.12062e+07	3.4929e+07	7.95605e+06	5.89263e+06	4.42554e+06	3.80985e+06	2.24326e+06	1.79636e+06	2.57406e+06	5.91017e+06	2.17306e+06	4.12984e+06	0.275974	0.0240884	0.025974	0.225242	0.212937	0.888889	0.666667	1	1.79692	0.0800924	down	279.039	1.4042	0	0	-	Unknown	-	-	-	0	-	-	0	-	-
neg-M281T208_2	6.35796e+07	6.1956e+07	5.16675e+07	3.63115e+07	4.09628e+07	3.84915e+07	1.81804e+08	1.59457e+08	1.26302e+08	4.38956e+07	1.05475e+08	5.3835e+07	2.28956	0.026897	0.0411255	0.234196	0.259392	0.861111	0.583333	1	1.4824	0.0550423	up	281.107	3.46678	1	1	8-Hydroxynevirapine	Organic nitrogen compounds	Organonitrogen compounds	HMDB0013913	null	5	12-Hydroxynevirapine;2-Hydroxynevirapine;8-Hydroxynevirapine;3-Hydroxynevirapine;Albendazole	HMDB0013911;HMDB0013912;HMDB0013913;HMDB0013914;HMDB0014659	3	2-Acetoxyamino-1-methyl-6-phenylimidazo[4,5-b]pyridine;2,3-Diphenyl-3-(2-pyridinyl)acrylonitrile;Albendazole	C20287;C15084;C01779
neg-M281T222	1.28371e+06	2.20703e+06	2.16542e+06	4.21498e+06	4.15864e+06	4.50033e+06	6.31317e+06	5.20957e+06	3.9513e+06	1.35334e+07	7.00378e+06	3.76749e+06	2.14671	0.0223908	0.0649351	0.218533	0.312216	0.833333	0.555556	1	1.23326	0.309859	up	281.11	3.70358	1	0	-	Unknown	-	-	-	3	Albendazole;Streptozocin;Neolinustatin	HMDB0014659;HMDB0014572;HMDB0038482	4	2,3-Diphenyl-3-(2-pyridinyl)acrylonitrile;Albendazole;Streptozocin;Neolinustatin	C15084;C01779;C07313;C08336
neg-M282T193	248849	139964	189775	420143	113447	106012	636416	357408	509928	501661	221872	454229	2.20123	0.00951763	0.0151515	0.165379	0.170653	0.916667	0.722222	1	1.47679	0.458865	up	282.011	3.2196	1	0	-	Unknown	-	-	-	0	-	-	2	Procymidone;11-O-Demethyl-7-methoxypradinone_II	C10986;C06774
neg-M282T208_2	7.47024e+06	7.04679e+06	5.88789e+06	4.57386e+06	5.13654e+06	4.51663e+06	1.98036e+07	1.70405e+07	1.43547e+07	5.51022e+06	1.20539e+07	6.29325e+06	2.16725	0.0231487	0.0411255	0.221934	0.259392	0.861111	0.638889	1	1.42272	0.071717	up	282.11	3.46717	1	0	-	Unknown	-	-	-	0	-	-	1	Dinex	C19038
neg-M283T108	1.41117e+07	1.19275e+07	2.83459e+07	2.10569e+07	4.38591e+06	5.52519e+07	1.34176e+06	675408	2.73966e+06	3.50187e+07	2.0473e+06	4.53944e+06	0.343221	0.0293463	0.0649351	0.241608	0.312216	0.833333	0.540972	1	2.13673	0.483696	down	283.069	1.7978	1	1	Xanthosine	Nucleosides, nucleotides, and analogues	Purine nucleosides	HMDB0000299	C01762	11	Xanthosine;(7R*,8R*)-3-Methoxy-3',4,7,9,9'-pentahydroxy-8,4'-oxyneolignan 4-xyloside;6-{[3-(1,2-dihydroxybutyl)-1-oxo-1H-isochromen-7-yl]oxy}-3,4,5-trihydroxyoxane-2-carboxylic acid;6-{[3-(1,2-dihydroxybutyl)-1-oxo-1H-isochromen-6-yl]oxy}-3,4,5-trihydroxyoxane-2-carboxylic acid;6-{[3,4-dihydroxy-4-(1-oxo-1H-isochromen-3-yl)butan-2-yl]oxy}-3,4,5-trihydroxyoxane-2-carboxylic acid;6-[2,3-dihydroxy-1…	HMDB0000299;HMDB0040325;HMDB0130070;HMDB0130073;HMDB0130076;HMDB0130077;HMDB0130078;HMDB0130082;HMDB0130085;HMDB0130086;HMDB0130087	1	Xanthosine	C01762
neg-M283T208	3.25093e+06	2.36784e+06	2.30154e+06	1.78286e+06	2.06816e+06	1.41202e+06	7.59218e+06	6.52526e+06	5.31659e+06	2.13725e+06	4.38138e+06	2.72118e+06	2.175	0.0158411	0.025974	0.194849	0.212937	0.888889	0.694444	1	1.45483	0.105312	up	283.102	3.467	1	0	-	Unknown	-	-	-	3	{[(2Z)-2-(phenylmethylidene)heptyl]oxy}sulfonic acid;Glutamylhistidine;gamma-Glutamylhistidine	HMDB0126522;HMDB0028821;HMDB0029151	1	Coformycin	C01677
neg-M283T224_2	1.55365e+06	1.35755e+07	8.58959e+06	3.82746e+06	5.16081e+06	4.69242e+06	2.17405e+06	1.81073e+06	1.31578e+06	3.43819e+06	2.25534e+06	2.66903e+06	0.36533	0.0385237	0.0411255	0.266427	0.259392	0.861111	0.526389	1	1.53471	0.076377	down	283.13	3.73336	1	0	-	Unknown	-	-	-	38	Promazine;Promethazine;3-(4-hydroxyphenyl)-1-[2,4,6-trihydroxy-3-(4-hydroxy-3-methylbut-2-en-1-yl)-5-(3-methylbut-2-en-1-yl)phenyl]propan-1-one;3-(4-hydroxyphenyl)-1-{2,4,6-trihydroxy-3-[(2E)-4-hydroxy-3-methylbut-2-en-1-yl]-5-(3-methylbut-2-en-1-yl)phenyl}propan-1-one;3-hydroxy-3-(4-hydroxyphenyl)-1-[2,4,6-trihydroxy-3,5-bis(3-methylbut-2-en-1-yl)phenyl]propan-1-one;1-{3-[(3,3-dimethyloxiran-2-y…	HMDB0014564;HMDB0015202;HMDB0133040;HMDB0133041;HMDB0133042;HMDB0133043;HMDB0133044;HMDB0133074;HMDB0133075;HMDB0133076;HMDB0133077;HMDB0133078;HMDB0133079;HMDB0133080;HMDB0133081;HMDB0133082;HMDB0133083;HMDB0133112;HMDB0133183;HMDB0133184;HMDB0133185;HMDB0133186;HMDB0133187;HMDB0133188;HMDB0133189;HMDB0134154;HMDB0134738;HMDB0134952;HMDB0134953;HMDB0134954;HMDB0134955;HMDB0134956;HMDB0134957;HMD…	2	Promazine;Promethazine	C07379;C07404
neg-M284T283	324203	169168	452750	234568	271514	446295	2.59296e+06	796395	452473	1.88975e+06	1.82607e+06	1.63486e+06	4.842	0.00131437	0.004329	0.0983492	0.120946	0.972222	0.859722	1	2.40255	0.0575511	up	284.178	4.7219	1	0	-	Unknown	-	-	-	1	Mepyramine	HMDB0015639	4	Mepyramine;Daimuron;Methyldymron;4,4'-Bis(dimethylamino)benzophenone	C11798;C18427;C18792;C19266
neg-M284T46	4.38344e+06	4.56664e+06	5.6417e+06	2.01409e+06	1.21838e+06	2.8892e+06	480279	677499	1.7194e+06	2.26366e+06	1.33225e+06	1.84679e+06	0.401665	0.0233237	0.0411255	0.222883	0.259392	0.861111	0.583333	1	1.62103	0.286473	down	284.099	0.768518	1	0	-	Unknown	-	-	-	5	Probenecid;3-Deoxy-D-glycero-D-galacto-2-nonulosonic acid;Inosine;Allopurinol riboside;Arabinosylhypoxanthine	HMDB0015166;HMDB0000425;HMDB0000195;HMDB0000481;HMDB0003040	6	Probenecid;Vidarabine;2-O-(alpha-D-Mannosyl)-D-glycerate;2-O-(alpha-D-Glucopyranosyl)-D-glycerate;3-Deoxy-D-glycero-D-galacto-non-2-ulosonic_acid;Inosine	C07372;C07195;C11544;C19792;C20934;C00294
neg-M285T199_1	1.47462e+06	1.51389e+06	1.51208e+06	1.03147e+06	1.52084e+06	1.31041e+06	3.54948e+06	3.74537e+06	5.94658e+06	7.81142e+06	4.71685e+06	9.72492e+06	4.24409	0.000161428	0.0021645	0.0537956	0.0988242	1	1	1	2.94367	0.0722527	up	285.008	3.31115	0	0	-	Unknown	-	-	-	0	-	-	0	-	-
neg-M285T300	2.25898e+06	608644	421372	1.47477e+06	1.57814e+06	1.21658e+06	8.32253e+06	2.02664e+06	1.14073e+06	3.37684e+06	3.20468e+06	5.356e+06	3.09949	0.0184333	0.0411255	0.205288	0.259392	0.861111	0.611111	1	1.75075	0.0758984	up	285.186	4.99742	1	1	Androstenedione	Lipids and lipid-like molecules	Sterol Lipids	HMDB0000053	C00280	3	Androstenedione;Citronellyl cinnamate;androst-5-ene-3,17-dione	HMDB0000053;HMDB0038957;HMDB0062415	7	Androstenedione;17alpha-Methylestradiol;Boldenone;17beta-Hydroxyandrosta-4,9(11)-dien-3-one;1-Methylestra-1,3,5(10)-triene-3,17beta-diol;Cannabidivarin;5-Androstene-3,17-dione	C00280;C14483;C14502;C15293;C15315;C20217;C20252
neg-M285T43	120398	108482	129888	169057	398198	155744	3.70511e+06	5.6875e+06	906339	446529	270229	361362	10.5171	0.0166264	0.00865801	0.197115	0.143597	0.944444	0.777778	1	2.62994	0.118276	up	284.925	0.714739	0	0	-	Unknown	-	-	-	0	-	-	0	-	-
neg-M285T46	2.10185e+06	2.50378e+06	4.67619e+06	1.03762e+06	3.74619e+06	3.91863e+06	603878	292739	423865	376528	287128	256908	0.124612	5.6222e-05	0.0021645	0.0403899	0.0988242	1	1	1	3.15362	0.271436	down	285.04	0.773667	1	0	-	Unknown	-	-	-	31	3,5,7-trihydroxy-2-(3-hydroxyphenyl)-4H-chromen-4-one;3,5,6,7-tetrahydroxy-2-phenyl-4H-chromen-4-one;5,6,7-trihydroxy-2-(3-hydroxyphenyl)-4H-chromen-4-one;2-(3,5-dihydroxyphenyl)-5,7-dihydroxy-4H-chromen-4-one;3,5-dihydroxy-2-[(2E)-3-(4-hydroxyphenyl)prop-2-enoyl]cyclohexa-2,5-diene-1,4-dione;5,6,7-trihydroxy-3-(3-hydroxyphenyl)-4H-chromen-4-one;5,6,7,8-tetrahydroxy-2-phenyl-4H-chromen-4-one;6,7,…	HMDB0125209;HMDB0125367;HMDB0126024;HMDB0126034;HMDB0126621;HMDB0129345;HMDB0130178;HMDB0132872;HMDB0133315;HMDB0133317;HMDB0133318;HMDB0134010;HMDB0134014;HMDB0134018;HMDB0140457;HMDB0140464;HMDB0140477;HMDB0005800;HMDB0005801;HMDB0029711;HMDB0030543;HMDB0034014;HMDB0034150;HMDB0034444;HMDB0041658;HMDB0041688;HMDB0041702;HMDB0128587;HMDB0130166;HMDB0133988;HMDB0134022	12	Luteolin;Kaempferol;Aureusidin;Maritimetin;Datiscetin;Fisetin;Isoscutellarein;Scutellarein;Orobol;2'-Hydroxygenistein;6-Demethoxycapillarisin;Citreorosein	C01514;C05903;C08576;C08720;C10036;C10041;C10097;C10184;C10510;C12134;C17786;C17810
neg-M286T150	4.75848e+06	2.53391e+06	2.81419e+06	2.72747e+06	3.89867e+06	8.09176e+06	1.47574e+07	1.04799e+07	1.41672e+07	7.18788e+06	2.27604e+07	5.9922e+06	3.03511	0.00237371	0.00865801	0.113069	0.143597	0.944444	0.75	1	1.95235	0.381674	up	286.003	2.49952	0	0	-	Unknown	-	-	-	0	-	-	0	-	-
neg-M286T203_2	502225	336870	961951	1.45601e+06	847385	1.06303e+06	133853	309122	351423	413886	279630	448675	0.374765	0.00794112	0.0151515	0.156427	0.170653	0.916667	0.666667	1	1.54311	0.447002	down	286.142	3.38338	1	0	-	Unknown	-	-	-	1	Hypoglycin B	HMDB0029428	3	N-Acetyl-ala-ala-ala-methylester;Hypoglycin_B;Bacilysin	C11329;C08280;C20942
neg-M286T54	3.35965e+06	2.53219e+06	2.25247e+06	1.67414e+06	2.45865e+06	3.46251e+06	1.02787e+07	6.0213e+06	7.23842e+06	4.17982e+06	9.28569e+06	2.88443e+06	2.53427	0.00526573	0.00865801	0.138352	0.143597	0.944444	0.75	1	1.72872	0.0917544	up	286.003	0.906992	0	0	-	Unknown	-	-	-	0	-	-	0	-	-
neg-M287T203_2	2.39679e+06	2.18609e+06	3.98327e+06	1.09616e+06	449438	1.33489e+06	506951	416358	305675	1.28322e+06	582035	818865	0.341856	0.0285703	0.0411255	0.239201	0.259392	0.861111	0.611111	1	1.67682	0.084276	down	287.181	3.39008	1	1	6-Hydroxypentadecanedioic acid	Lipids and lipid-like molecules	Fatty Acyls	HMDB0031885	null	2	Arginyl-Proline;Prolyl-Arginine	HMDB0028717;HMDB0029011	0	-	-
neg-M287T50	9.41085e+06	839788	3.73282e+06	797271	2.6156e+06	2.61008e+06	418427	447873	635014	375109	1.15435e+06	464839	0.174725	0.0101143	0.00865801	0.169051	0.143597	0.944444	0.75	1	2.45259	0.42415	down	286.954	0.838987	0	0	-	Unknown	-	-	-	0	-	-	0	-	-
neg-M287T52_2	1.86512e+06	1.33078e+06	6.38385e+06	1.71951e+06	3.25751e+06	1.89067e+06	366118	559663	611677	1.32889e+06	901044	1.2542e+06	0.305312	0.00461014	0.0021645	0.134305	0.0988242	1	1	1	2.05797	0.188317	down	287.136	0.866192	1	0	-	Unknown	-	-	-	2	Melleolide B;Melleolide G	HMDB0038787;HMDB0038793	4	Inflexin;Grandisin;Magnosalicin;Schizandrin	C09111;C10622;C10657;C17064
neg-M288T266	2.45212e+06	2.43699e+06	4.7869e+06	907685	2.14995e+06	2.27231e+06	167868	262239	239483	324135	210930	460048	0.110936	2.18382e-05	0.0021645	0.0354393	0.0988242	1	1	1	3.23117	0.206844	down	288.124	4.44145	1	0	-	Unknown	-	-	-	29	Benzoyl ecgonine;Norcocaine;3-(4-methoxyphenyl)-3,4-dihydro-2H-1-benzopyran-6,7-diol;6-methoxy-3-phenyl-3,4-dihydro-2H-1-benzopyran-4,7-diol;1-(2,4-dihydroxy-5-methoxyphenyl)-2-phenylpropan-1-one;1-(2,4-dihydroxy-6-methoxyphenyl)-3-phenylpropan-1-one;3-(2-hydroxy-4-methoxyphenyl)-3,4-dihydro-2H-1-benzopyran-7-ol;1-(2,3-dihydroxy-4-methoxyphenyl)-3-phenylpropan-1-one;1-(2,4-dihydroxy-3-methoxyphen…	HMDB0041836;HMDB0041955;HMDB0132863;HMDB0132864;HMDB0132865;HMDB0132914;HMDB0133781;HMDB0133976;HMDB0133978;HMDB0135385;HMDB0135389;HMDB0135393;HMDB0135422;HMDB0135435;HMDB0135441;HMDB0135446;HMDB0136533;HMDB0141952;HMDB0004810;HMDB0030526;HMDB0032847;HMDB0033800;HMDB0034435;HMDB0035035;HMDB0041660;HMDB0041669;HMDB0041670;HMDB0041701;HMDB0141947	12	Balfourodine;Benzoylecgonine;Zephyranthine;Pseudolycorine;1,2-Bis(4-hydroxy-3-methoxyphenyl)ethylene;5-O-Methylalloptaeroxylin;2',6'-Dihydroxy-4'-methoxydihydrochalcone;Eleutherin;9-Methoxy-alpha-lapachone;Vestitol;(-)-Vestitol;Deoxyshikonin	C10647;C10847;C12170;C12187;C04547;C09014;C09644;C10340;C10372;C10540;C16225;C18133
neg-M288T56	1.42747e+06	1.06159e+06	5.8268e+06	827175	467005	1.62572e+06	187000	87622.7	183978	921887	627446	491221	0.222429	0.0158268	0.025974	0.194826	0.212937	0.888889	0.666667	1	2.41574	0.131018	down	288.157	0.928758	0	0	-	Unknown	-	-	-	0	-	-	0	-	-
neg-M288T82	3.77636e+06	2.01579e+06	5.32107e+06	6.73834e+06	3.19647e+06	2.90395e+06	1.43086e+06	1.21985e+06	1.26299e+06	2.56571e+06	1.62456e+06	2.33989e+06	0.436033	0.00536263	0.00865801	0.138498	0.143597	0.944444	0.75	1	1.43323	0.400247	down	288.12	1.35945	0	0	-	Unknown	-	-	-	0	-	-	0	-	-
neg-M288T89	1.91063e+06	1.02828e+06	428770	993879	286116	373565	295899	133955	216887	108028	207685	472102	0.285698	0.0125546	0.025974	0.180448	0.212937	0.888889	0.666667	1	1.9521	0.137323	down	287.958	1.48418	1	0	-	Unknown	-	-	-	0	-	-	1	2,6-Dichlorophenolindophenol_sodium_salt	C03822
neg-M289T187	3.58428e+06	3.58341e+06	1.1901e+07	3.11163e+06	643263	1.51373e+06	339558	399127	474330	1.45837e+06	958602	2.17715e+06	0.238611	0.0293594	0.025974	0.241608	0.212937	0.888889	0.638889	1	2.11702	0.0608449	down	289.16	3.11003	0	0	-	Unknown	-	-	-	0	-	-	0	-	-
neg-M289T38	1.48938e+08	1.69251e+08	1.37815e+08	1.22419e+08	3.35231e+08	1.51502e+08	5.60371e+08	4.80286e+08	3.11735e+08	2.59343e+08	2.31472e+08	3.08724e+08	2.02029	0.00579431	0.025974	0.142935	0.212937	0.888889	0.666667	1	1.56106	0.0178259	up	288.937	0.637803	0	0	-	Unknown	-	-	-	0	-	-	0	-	-
neg-M289T45	4.58104e+06	8.23301e+06	5.55159e+06	7.33287e+06	2.5899e+07	2.31549e+07	1.21661e+06	1.249e+06	2.0444e+06	6.72895e+06	4.9926e+06	6.14444e+06	0.299335	0.0208244	0.0411255	0.213701	0.259392	0.861111	0.611111	1	2.02769	0.136395	down	289.141	0.754643	1	1	3-Polyprenyl-4,5-dihydroxybenzoate	Benzenoids	Benzene and substituted derivatives	HMDB0060380	null	2	N-Despropyl-rotigotine;Glutaconylcarnitine	HMDB0060841;HMDB0013129	0	-	-
neg-M289T46	1.39398e+06	440326	670708	249886	537654	3.80024e+06	144060	109227	743030	285343	247690	302022	0.258202	0.0436998	0.0649351	0.280444	0.312216	0.833333	0.56875	1	1.56628	0.317639	down	289.024	0.771332	1	0	-	Unknown	-	-	-	25	5-L-Glutamyl-taurine;Daidzein;6,7-dihydroxy-3-phenyl-4H-chromen-4-one;7-hydroxy-3-(3-hydroxyphenyl)-4H-chromen-4-one;7,8-dihydroxy-3-phenyl-4H-chromen-4-one;5,6-dihydroxy-2-phenyl-4H-chromen-4-one;6,7-dihydroxy-2-phenyl-4H-chromen-4-one;3-hydroxy-2-(2-hydroxyphenyl)-4H-chromen-4-one;3,6-dihydroxy-2-phenyl-4H-chromen-4-one;3-hydroxy-2-(3-hydroxyphenyl)-4H-chromen-4-one;3-hydroxy-2-(4-hydroxyphenyl…	HMDB0004195;HMDB0003312;HMDB0130498;HMDB0130504;HMDB0130510;HMDB0130907;HMDB0130927;HMDB0134545;HMDB0134546;HMDB0134548;HMDB0134549;HMDB0134550;HMDB0137521;HMDB0137524;HMDB0137527;HMDB0137530;HMDB0137607;HMDB0140470;HMDB0030670;HMDB0030699;HMDB0030874;HMDB0033153;HMDB0036619;HMDB0133314;HMDB0134547	13	5-L-Glutamyl-taurine;Hispidol;Chrysin;Primetin;Anhydroglycinol;Daidzein;Alizarin_2-methyl_ether;Chrysophanol;Digiferrugineol;1,4-Dihydroxy-2-methylanthraquinone;Rubiadin;7,4'-Dihydroxyflavone;4',6-Dihydroxyflavone	C05844;C08644;C10028;C10121;C10200;C10208;C10291;C10315;C10327;C10329;C10402;C12123;C14344
neg-M290T224	1.10068e+06	318889	107009	302451	173432	418689	6.17698e+06	1.02987e+07	2.81591e+06	853992	1.09233e+06	1.2302e+06	9.27994	0.00315347	0.00865801	0.120676	0.143597	0.944444	0.833333	1	2.44152	0.0814036	up	289.609	3.7397	0	0	-	Unknown	-	-	-	0	-	-	0	-	-
neg-M290T38	1.87403e+07	2.0759e+07	1.71797e+07	1.47884e+07	4.31403e+07	1.885e+07	7.3794e+07	6.36284e+07	4.01198e+07	3.3357e+07	2.91256e+07	3.92699e+07	2.09276	0.00578016	0.025974	0.142935	0.212937	0.888889	0.666667	1	1.59891	0.0202407	up	289.938	0.641203	0	0	-	Unknown	-	-	-	0	-	-	0	-	-
neg-M290T41	826155	2.30739e+06	1.73888e+06	938153	463790	524002	169045	325852	437792	640021	323782	598318	0.366972	0.0198013	0.025974	0.210137	0.212937	0.888889	0.666667	1	1.88732	0.0850081	down	290.023	0.688567	1	0	-	Unknown	-	-	-	3	Parathion;4-Ketocyclophosphamide;4-Ketoifosfamide	HMDB0001355;HMDB0060686;HMDB0060690	4	Parathion;4-Ketocyclophosphamide;4-Ketoifosfamide;Cefuroxime_axetil	C06604;C07644;C16554;C08107
neg-M290T52	8.341e+07	8.04416e+07	4.55638e+07	9.34626e+07	3.22489e+07	3.8721e+07	5.04682e+07	1.25513e+08	1.35016e+08	6.84747e+08	2.94704e+08	9.19591e+08	5.9116	0.0255226	0.0151515	0.230685	0.170653	0.916667	0.666667	1	2.49497	0.0975828	up	290.088	0.870354	1	0	-	Unknown	-	-	-	0	-	-	3	2,7-Anhydro-alpha-N-acetylneuraminic_acid;2-Deoxy-2,3-dehydro-N-acetylneuraminic_acid;Sarmentosin_epoxide	C04521;C04580;C08341
neg-M290T76	2.28542e+07	2.42423e+07	1.86235e+07	2.52795e+07	1.71438e+07	1.60403e+07	2.60143e+07	1.78125e+08	1.47722e+08	1.04491e+09	4.73589e+08	1.5173e+09	27.2795	0.00727395	0.0021645	0.153368	0.0988242	1	1	1	3.45325	0.113634	up	290.088	1.27064	0	0	-	Unknown	-	-	-	0	-	-	0	-	-
neg-M290T98	5.61634e+06	1.04388e+07	8.19658e+06	4.27318e+06	3.22543e+06	8.79914e+06	2.32548e+06	2.89995e+06	2.85152e+06	4.78715e+06	1.38959e+06	4.68085e+06	0.466949	0.0166212	0.025974	0.197115	0.212937	0.888889	0.666667	1	1.29805	0.28981	down	290.067	1.63899	1	0	-	Unknown	-	-	-	6	3,7,8,9-tetrahydroxy-1-methyl-6H-benzo[c]chromen-6-one;2,3,7,9-tetrahydroxy-1-methyl-6H-benzo[c]chromen-6-one;3,7,9-trihydroxy-1-(hydroxymethyl)-6H-benzo[c]chromen-6-one;BR-Xanthone B;Alloathyriol;1,3,6-Trihydroxy-5-methoxyxanthone	HMDB0132302;HMDB0132303;HMDB0132304;HMDB0033326;HMDB0038715;HMDB0041243	8	Lycoricidine;1-Deoxy-D-altro-heptulose_7-phosphate;5-epi-Valiolol_7-phosphate;Athyriol;Bellidifolin;Isoathyriol;Swertianin;2,2',4,4'-Tetrahydroxybenzil	C08531;C04359;C21204;C10052;C10053;C10069;C10092;C15218
neg-M291T191	382702	264039	1.3186e+06	315479	1.42721e+06	233970	3.45693e+06	8.09493e+06	9.43267e+06	2.21201e+07	8.18175e+06	5.10484e+07	25.9601	0.000103202	0.0021645	0.0456354	0.0988242	1	1	1	4.18766	0.0535361	up	291.019	3.17726	1	0	-	Unknown	-	-	-	11	[2-hydroxy-5-(2-hydroxy-3-methoxy-3-oxopropyl)phenyl]oxidanesulfonic acid;{[3-(3,4-dihydroxyphenyl)-1-methoxy-1-oxopropan-2-yl]oxy}sulfonic acid;2-hydroxy-3-[3-methoxy-4-(sulfooxy)phenyl]propanoic acid;3-(4-hydroxy-3-methoxyphenyl)-2-(sulfooxy)propanoic acid;2-hydroxy-3-[4-methoxy-3-(sulfooxy)phenyl]propanoic acid;3-(3-hydroxy-4-methoxyphenyl)-2-(sulfooxy)propanoic acid;3-[3-hydroxy-5-methoxy-4-(…	HMDB0124954;HMDB0124955;HMDB0127788;HMDB0127789;HMDB0127843;HMDB0127844;HMDB0128005;HMDB0133893;HMDB0033516;HMDB0014024;HMDB0014025	0	-	-
neg-M291T206	6.36341e+06	7.84192e+06	5.83508e+06	9.6034e+06	1.66688e+07	1.67026e+07	1.33108e+07	2.89791e+07	1.88389e+07	3.2235e+07	5.00937e+07	2.08461e+07	2.60736	0.00500557	0.00865801	0.136364	0.143597	0.944444	0.777778	1	1.95239	0.0577316	up	291.092	3.44016	1	0	-	Unknown	-	-	-	31	Canavaninosuccinate;Ethyl 3-hydroxyoctanoate O-[glucosyl-(1->6)-glucoside];3-(3-hydroxyphenyl)-2-(4-hydroxyphenyl)-4-[(E)-2-(4-hydroxyphenyl)ethenyl]-2,3-dihydro-1-benzofuran-6-ol;5-{6-hydroxy-4-[(E)-2-(4-hydroxyphenyl)ethenyl]-2-phenyl-2,3-dihydro-1-benzofuran-3-yl}benzene-1,3-diol;5-[6-hydroxy-2-(4-hydroxyphenyl)-4-[(E)-2-phenylethenyl]-2,3-dihydro-1-benzofuran-3-yl]benzene-1,3-diol;3-(3-hydrox…	HMDB0012197;HMDB0038738;HMDB0129155;HMDB0129156;HMDB0129157;HMDB0129165;HMDB0129166;HMDB0129167;HMDB0129172;HMDB0129173;HMDB0129174;HMDB0129178;HMDB0129182;HMDB0129183;HMDB0129184;HMDB0129189;HMDB0129190;HMDB0129191;HMDB0129195;HMDB0129199;HMDB0135817;HMDB0135818;HMDB0135819;HMDB0135824;HMDB0135825;HMDB0135826;HMDB0135831;HMDB0135832;HMDB0135833;HMDB0034698;HMDB0040502	4	Dimethenamid;Bisphenol_A_glycidylmethacrylate;Glaucolide_B;sec-o-Glucosylhamaudol	C18499;C14511;C09465;C17484
neg-M291T38	2.11989e+07	2.33479e+07	1.88902e+07	1.75701e+07	4.787e+07	2.15579e+07	8.14642e+07	6.82621e+07	4.43368e+07	3.81575e+07	3.29565e+07	4.42227e+07	2.0567	0.00514867	0.025974	0.137568	0.212937	0.888889	0.666667	1	1.60688	0.0203313	up	290.938	0.640702	0	0	-	Unknown	-	-	-	0	-	-	0	-	-
neg-M291T47	6.07592e+06	1.95067e+06	7.60915e+06	1.03598e+06	433670	6.45904e+06	164679	163362	119834	472616	486589	2.31372e+06	0.157899	0.0126419	0.0411255	0.180901	0.259392	0.861111	0.596528	1	2.34809	0.143993	down	291.049	0.787046	1	0	-	Unknown	-	-	-	1	Cordeauxione	HMDB0034310	0	-	-
neg-M291T52_3	7.28061e+06	5.93648e+06	6.06847e+06	8.05144e+06	4.07464e+06	4.55218e+06	5.09733e+06	1.39889e+07	1.55592e+07	7.70126e+07	3.39727e+07	1.03807e+08	6.93579	0.0226784	0.025974	0.2196	0.212937	0.888889	0.666667	1	2.41557	0.0863555	up	291.092	0.873252	1	1	Edetic Acid	Organic acids and derivatives	Carboxylic acids and derivatives	HMDB0015109	C00284	1	Canavaninosuccinate	HMDB0012197	1	Dimethenamid	C18499
neg-M291T75	2.67443e+06	2.92352e+06	2.03403e+06	2.92799e+06	2.32912e+06	2.41003e+06	2.97515e+06	1.91941e+07	1.69047e+07	1.18689e+08	5.21295e+07	1.74686e+08	25.1373	0.00868224	0.0021645	0.161202	0.0988242	1	1	1	3.3046	0.107015	up	291.092	1.25238	1	0	-	Unknown	-	-	-	30	Ethyl 3-hydroxyoctanoate O-[glucosyl-(1->6)-glucoside];3-(3-hydroxyphenyl)-2-(4-hydroxyphenyl)-4-[(E)-2-(4-hydroxyphenyl)ethenyl]-2,3-dihydro-1-benzofuran-6-ol;5-{6-hydroxy-4-[(E)-2-(4-hydroxyphenyl)ethenyl]-2-phenyl-2,3-dihydro-1-benzofuran-3-yl}benzene-1,3-diol;5-[6-hydroxy-2-(4-hydroxyphenyl)-4-[(E)-2-phenylethenyl]-2,3-dihydro-1-benzofuran-3-yl]benzene-1,3-diol;3-(3-hydroxyphenyl)-4-[(E)-2-(4…	HMDB0038738;HMDB0129155;HMDB0129156;HMDB0129157;HMDB0129165;HMDB0129166;HMDB0129167;HMDB0129172;HMDB0129173;HMDB0129174;HMDB0129178;HMDB0129182;HMDB0129183;HMDB0129184;HMDB0129189;HMDB0129190;HMDB0129191;HMDB0129195;HMDB0129199;HMDB0135817;HMDB0135818;HMDB0135819;HMDB0135824;HMDB0135825;HMDB0135826;HMDB0135831;HMDB0135832;HMDB0135833;HMDB0034698;HMDB0040502	4	Dimethenamid;Bisphenol_A_glycidylmethacrylate;Glaucolide_B;sec-o-Glucosylhamaudol	C18499;C14511;C09465;C17484
neg-M292T191	248571	254941	238671	155999	358069	265484	1.9131e+06	2.99487e+06	1.66962e+06	144894	1.79806e+06	1.15059e+06	6.35533	0.0146448	0.0649351	0.189615	0.312216	0.833333	0.5	1	2.26605	0.196471	up	292.069	3.17756	1	0	-	Unknown	-	-	-	2	Nb-trans-Feruloylserotonin glucoside;2-[5-(2,4-dihydroxyphenyl)-6-(5-hydroxy-2,2-dimethyl-2H-chromene-6-carbonyl)-3-methylcyclohex-2-en-1-yl]benzene-1,3-diol	HMDB0032761;HMDB0126376	1	Panfuran_S	C19289
neg-M293T146	1.80172e+06	1.93853e+06	1.40025e+06	1.19936e+06	489845	1.997e+06	25127.7	369327	366428	1.39057e+06	118128	862901	0.354886	0.0459626	0.0151515	0.286656	0.170653	0.916667	0.722222	1	2.36137	0.23834	down	293.055	2.42928	1	0	-	Unknown	-	-	-	1	Azathioprine	HMDB0015128	4	Aplysin;Filiformin;Laurinterol;Azathioprine	C17132;C17133;C17136;C06837
neg-M294T202	982438	1.61733e+06	2.7475e+06	1.99809e+06	3.55262e+06	2.52457e+06	1.57763e+06	904119	1.29325e+06	468525	563741	972430	0.430596	0.00952625	0.00865801	0.165379	0.143597	0.944444	0.777778	1	1.63361	0.354959	down	294.118	3.37222	1	0	-	Unknown	-	-	-	3	3,4,5-trihydroxy-6-[(oxolan-2-yl)methoxy]oxane-2-carboxylic acid;3,4,5-trihydroxy-6-[(3-methylbutanoyl)oxy]oxane-2-carboxylic acid;Isovalerylglucuronide	HMDB0126546;HMDB0130798;HMDB0002091	3	N6,N6-Dimethyladenosine;Tuliposide_A;6-Tuliposide_A	C03416;C08561;C20577
neg-M294T234	1.28639e+06	1.69511e+06	5.07343e+06	1.91707e+06	2.59867e+06	2.87679e+06	3.39405e+06	5.86523e+06	1.33652e+07	2.0829e+07	7.86346e+06	2.71537e+07	5.07984	0.00407151	0.004329	0.130309	0.120946	0.972222	0.888889	1	2.87399	0.118131	up	294.11	3.89845	1	0	-	Unknown	-	-	-	5	Asparaginyl-Tyrosine;Tyrosyl-Asparagine;Norfluoxetine;Glutamylmethionine;gamma-Glutamylmethionine	HMDB0028743;HMDB0029100;HMDB0060551;HMDB0028825;HMDB0034367	0	-	-
neg-M294T235	989477	1.76061e+06	983179	483085	835078	2.42433e+06	3.85895e+06	6.32001e+06	1.37329e+07	1.98811e+07	8.12387e+06	2.58524e+07	10.4029	0.00015501	0.0021645	0.0537956	0.0988242	1	1	1	3.31461	0.448937	up	294.091	3.91808	1	0	-	Unknown	-	-	-	3	Mebendazole;Citalopram aldehyde;Dehydroxymethylflazine	HMDB0014781;HMDB0060462;HMDB0041200	0	-	-
neg-M294T321	5.32609e+06	8.72421e+06	1.12315e+07	6.47793e+06	5.78473e+06	2.63416e+06	2.68128e+06	6.17603e+06	2.97196e+06	3.57109e+06	1.44563e+06	2.76387e+06	0.488067	0.0281283	0.0930736	0.237898	0.368115	0.805556	0.444444	1	1.23983	0.211428	down	294.215	5.35512	0	0	-	Unknown	-	-	-	0	-	-	0	-	-
neg-M294T464	1.1873e+06	1.68818e+06	977415	2.79542e+06	1.39358e+06	836079	541785	446603	659932	755311	358917	1.06605e+06	0.431247	0.00615237	0.00865801	0.144551	0.143597	0.944444	0.777778	1	1.54195	0.20901	down	294.216	7.72952	0	0	-	Unknown	-	-	-	0	-	-	0	-	-
neg-M295T202_2	192302	91828.8	327887	987927	380061	1.4965e+06	985308	1.08727e+06	1.17791e+06	1.84022e+06	1.74e+06	1.1064e+06	2.28307	0.0341955	0.0411255	0.254811	0.259392	0.861111	0.611111	1	1.75545	0.0504063	up	295.167	3.37159	1	0	-	Unknown	-	-	-	2	(卤)-Metalaxyl;Ginsenoyne A linoleate	HMDB0031802;HMDB0041203	3	Metalaxyl;Metalaxyl-M;3-(O-Geranylgeranyl)-sn-glycerol_1-phosphate	C10947;C18626;C04590
neg-M295T217	2.32047e+07	4.65274e+07	2.55768e+07	9.76666e+06	6.00493e+06	2.01005e+07	9.10998e+07	5.72714e+07	4.73956e+07	3.07573e+07	6.01499e+07	3.47783e+07	2.45045	0.0169006	0.00865801	0.198422	0.143597	0.944444	0.777778	1	1.89405	0.212687	up	295.122	3.60942	1	1	Methdilazine	Organoheterocyclic compounds	Benzothiazines	HMDB0015038	C07175	1	3-hydroxy-1-methyl-2,6-dioxo-4,5-diphenylpiperidin-1-ium	HMDB0134799	3	Dibenz[a,h]acridine;Dibenz[a,j]acridine;Dibenz[c,h]acridine	C19219;C19220;C20122
neg-M295T38	307463	301460	166327	285632	762654	301729	1.3512e+06	1.24237e+06	767047	656689	488562	631589	2.41732	0.00538523	0.0151515	0.138498	0.170653	0.916667	0.722222	1	1.80558	0.163476	up	294.927	0.632289	0	0	-	Unknown	-	-	-	0	-	-	0	-	-
neg-M295T53_2	861704	1.35127e+06	1.0616e+06	1.44837e+06	2.14035e+06	1.98951e+06	3.22518e+06	2.60191e+06	4.69312e+06	6.5595e+06	4.38757e+06	7.52522e+06	3.27495	0.000348563	0.0021645	0.0713313	0.0988242	1	1	1	2.55063	0.0799232	up	295.049	0.884783	0	0	-	Unknown	-	-	-	0	-	-	0	-	-
neg-M296T208	2.70514e+06	2.5552e+06	3.39957e+06	2.3006e+06	4.43876e+06	902814	4.91006e+06	3.57447e+06	2.25934e+06	1.07056e+07	7.54316e+06	1.15859e+07	2.48916	0.0324534	0.0649351	0.25119	0.312216	0.833333	0.5	1	1.90125	0.270305	up	296.089	3.46322	1	0	-	Unknown	-	-	-	25	Glycyl-Tryptophan;Tryptophyl-Glycine;7,8-Dihydropteroic acid;1-(2,4-dihydroxy-6-methoxy-3,5-dimethylphenyl)-3-(2-hydroxyphenyl)prop-2-en-1-one;1-[2,4-dihydroxy-3-(hydroxymethyl)-6-methoxy-5-methylphenyl]-3-phenylprop-2-en-1-one;(2E)-1-[2,4-dihydroxy-5-(hydroxymethyl)-6-methoxy-3-methylphenyl]-3-phenylprop-2-en-1-one;1-(2,4-dihydroxy-6-methoxy-3,5-dimethylphenyl)-3-(4-hydroxyphenyl)prop-2-en-1-one…	HMDB0028852;HMDB0029083;HMDB0001412;HMDB0126601;HMDB0126602;HMDB0126603;HMDB0126605;HMDB0126606;HMDB0126608;HMDB0129577;HMDB0130641;HMDB0030567;HMDB0032806;HMDB0033586;HMDB0033787;HMDB0037086;HMDB0040936;HMDB0041645;HMDB0041650;HMDB0041672;HMDB0041682;HMDB0041694;HMDB0041697;HMDB0041700;HMDB0041703	2	Imazapyr;Dihydropteroate	C18864;C00921
neg-M296T216	5.19394e+06	3.10624e+06	3.10395e+06	1.39526e+06	2.47829e+06	2.09951e+06	1.16065e+07	7.51362e+06	5.85225e+06	2.29217e+06	6.94344e+06	4.21672e+06	2.21121	0.0267726	0.0411255	0.233819	0.259392	0.861111	0.527778	1	1.59231	0.165469	up	296.126	3.60572	1	0	-	Unknown	-	-	-	4	Aspartylphenylalanine;L-beta-aspartyl-L-phenylalanine ;Phenylalanyl-Aspartate;Levosimendan	HMDB0000706;HMDB0011167;HMDB0028991;HMDB0015058	0	-	-
neg-M296T223	211463	776609	683764	1.04379e+06	963115	428429	974828	1.0532e+06	1.62891e+06	1.1529e+06	909310	2.77719e+06	2.06866	0.0309265	0.0151515	0.246595	0.170653	0.916667	0.694444	1	1.58228	0.295866	up	296.06	3.71047	1	0	-	Unknown	-	-	-	3	6-[(2-carboxyacetyl)oxy]-3,4,5-trihydroxyoxane-2-carboxylic acid;2-(6-carboxy-3,4,5-trihydroxyoxan-2-yl)propanedioic acid;Ticagrelor	HMDB0127482;HMDB0127483;HMDB0015702	0	-	-
neg-M296T44	205447	223306	479990	95566.2	246931	397654	61265.1	60839.5	143406	225913	98267.5	176152	0.464458	0.0391278	0.0649351	0.267967	0.312216	0.833333	0.555556	1	1.36193	0.281836	down	296.136	0.738481	1	0	-	Unknown	-	-	-	6	PA(10:0/13:0);PA(8:0/15:0);PA(10:0/a-13:0);PA(10:0/i-13:0);PA(8:0/a-15:0);PA(8:0/i-15:0)	HMDB0114773;HMDB0115486;HMDB0115606;HMDB0115612;HMDB0115681;HMDB0115688	0	-	-
neg-M296T52_3	646200	1.16348e+06	1.83954e+06	2.29068e+06	3.03468e+06	4.03552e+06	4.66889e+06	3.92113e+06	4.30014e+06	4.59753e+06	5.35956e+06	3.22372e+06	2.0039	0.0252819	0.00865801	0.230149	0.143597	0.944444	0.75	1	1.57518	0.0750628	up	296.081	0.872238	1	0	-	Unknown	-	-	-	2	5'-Methylthioadenosine;Sulfametopyrazine	HMDB0001173;HMDB0014802	3	5'-Methylthioadenosine;Sulfamonomethoxine;Sulfamethopyrazine	C00170;C12540;C12616
neg-M296T74	328331	314079	1.06431e+06	931595	562657	1.72677e+06	3.85695e+06	3.95332e+06	2.98992e+06	2.70441e+06	3.80448e+06	2.20956e+06	3.96097	0.00178948	0.0021645	0.105726	0.0988242	1	1	1	2.27677	0.0523021	up	296.081	1.2353	1	0	-	Unknown	-	-	-	2	5'-Methylthioadenosine;Sulfametopyrazine	HMDB0001173;HMDB0014802	3	5'-Methylthioadenosine;Sulfamonomethoxine;Sulfamethopyrazine	C00170;C12540;C12616
neg-M297T53_2	590103	850183	757492	462768	545721	481772	1.80984e+06	1.10351e+06	1.36687e+06	1.53476e+06	1.83436e+06	1.93241e+06	2.59806	3.11446e-05	0.0021645	0.0354393	0.0988242	1	1	1	2.05044	0.117785	up	297.065	0.885402	1	0	-	Unknown	-	-	-	3	Ligustroside;6,11-dihydroxy-7-(3-hydroxy-4,5-dimethoxyphenyl)-3-(4-hydroxyphenyl)-2位鈦?8-dioxatricyclo[7.3.1.0鈦?鹿鲁]trideca-1(13),2,4,6,9,11-hexaen-2-ylium;Pigment A aglycone	HMDB0034751;HMDB0134853;HMDB0029250	1	5'-S-Methyl-5'-thioinosine	C19787
neg-M298T164	1.38801e+06	1.55951e+06	1.13613e+06	513772	1.96135e+06	856376	1.9334e+06	2.68974e+06	2.66519e+06	1.60852e+06	5.07588e+06	1.78477e+06	2.12504	0.0155502	0.0151515	0.193853	0.170653	0.916667	0.666667	1	1.4953	0.321818	up	298.06	2.72948	1	0	-	Unknown	-	-	-	6	Physalin A;Physalin F;Physalin G;Physalin N;Physalin P;Isophysalin G	HMDB0033773;HMDB0034092;HMDB0034340;HMDB0039080;HMDB0039639;HMDB0039698	2	Phosphamidon;Prenylated_FMNH2	C18689;C21215
neg-M298T192	343292	293090	1.97197e+06	807799	902156	552257	951105	1.05102e+06	3.25714e+06	3.88061e+06	2.34728e+06	2.47808e+06	2.86727	0.0126366	0.00865801	0.180901	0.143597	0.944444	0.804167	1	1.97615	0.470466	up	298.108	3.20269	1	0	-	Unknown	-	-	-	9	N-trans-p-Coumaroyloctopamine;N-cis-Caffeoyltyramine;N-Acetoxymethylflindersine;7-methoxy-3-(3-methoxyphenyl)-4H-chromen-4-one;2-(3,5-dimethoxyphenyl)-4H-chromen-4-one;5,7-Dimethoxyisoflavone;5,6-Dimethoxyflavone;5,7-Dimethoxyflavone;5-Hydroxy-7-methoxy-6-methylflavone	HMDB0032804;HMDB0033026;HMDB0039879;HMDB0130371;HMDB0140467;HMDB0030698;HMDB0030719;HMDB0036620;HMDB0037255	4	2,3,9,10-Tetrahydroxyberbine;5,7-Dimethoxyflavone;Agrostophyllin;7-Hydroxy-3-(4-methoxyphenyl)-4-methylcoumarin	C12330;C10029;C10244;C15052
neg-M298T206	375326	285222	195837	500002	1.59628e+06	2.27738e+06	2.39861e+06	1.85678e+06	4.70746e+06	4.61288e+06	3.0019e+06	7.00897e+06	4.50983	0.00432726	0.004329	0.13313	0.120946	0.972222	0.833333	1	2.86032	0.309572	up	298.039	3.44007	0	0	-	Unknown	-	-	-	0	-	-	0	-	-
neg-M299T253_1	2.28864e+06	1.95517e+06	2.79089e+06	1.55474e+06	1.52428e+06	780199	1.63463e+06	4.60664e+06	7.71403e+06	1.56435e+07	5.77244e+06	6.30872e+06	3.82598	0.00844913	0.0151515	0.159718	0.170653	0.916667	0.722222	1	2.0328	0.0752536	up	299.056	4.2113	1	0	-	Unknown	-	-	-	42	5,7-dihydroxy-2-(3-hydroxy-5-methoxyphenyl)-4H-chromen-4-one;3,5,7-trihydroxy-2-(3-methoxyphenyl)-4H-chromen-4-one;6,7-dihydroxy-2-(4-hydroxyphenyl)-5-methoxy-4H-chromen-4-one;5,6,7-trihydroxy-3-(4-methoxyphenyl)-4H-chromen-4-one;5,6,7-trihydroxy-2-(3-methoxyphenyl)-4H-chromen-4-one;5,6,7-trihydroxy-8-methoxy-2-phenyl-4H-chromen-4-one;3,5,7-trihydroxy-8-methoxy-2-phenyl-4H-chromen-4-one;7,8-dihyd…	HMDB0124874;HMDB0126499;HMDB0128586;HMDB0129956;HMDB0130327;HMDB0130678;HMDB0132137;HMDB0132867;HMDB0132868;HMDB0133310;HMDB0133312;HMDB0133313;HMDB0133350;HMDB0133364;HMDB0133824;HMDB0134005;HMDB0134007;HMDB0134008;HMDB0134009;HMDB0137306;HMDB0137307;HMDB0140454;HMDB0140564;HMDB0141215;HMDB0029492;HMDB0029676;HMDB0030617;HMDB0030659;HMDB0030667;HMDB0032695;HMDB0032696;HMDB0033321;HMDB0033720;HMD…	16	Chrysoeriol;3-Methoxyapigenin;Leptosidin;Diosmetin;Hispidulin;Kaempferide;Cajanin;Pratensein;Tectorigenin;2'-Hydroxybiochanin_A;(+)-Sophorol;(-)-Sophorol;(+)-6a-Hydroxymaackiain;Rhamnocitrin;Questinol;Exserohilone	C04293;C05902;C08651;C10038;C10058;C10098;C10203;C10520;C10534;C12135;C16227;C16228;C16230;C17059;C17811;C10593
neg-M299T253_2	1.04232e+06	297421	717954	396650	465844	2.08886e+06	4.1343e+06	1.46417e+06	1.28917e+06	7.00097e+06	8.49371e+06	5.21826e+06	5.51014	0.00303854	0.00865801	0.120676	0.143597	0.944444	0.777778	1	2.85777	0.097181	up	299.165	4.22375	1	1	13,14-Dihydro-15-ketotetranorprostaglandin F1.alpha.	Unknown	-	NA	NA	8	2-Methoxyestrone;19-Oxoandrost-4-ene-3,17-dione;Adrenosterone;2-Hydroxy-3-methoxyestrone;Testolactone;Sageone;Ginsenoyne F;4-Methoxyestrone	HMDB0000010;HMDB0006768;HMDB0006772;HMDB0011195;HMDB0015031;HMDB0038684;HMDB0039569;HMDB0060088	16	Testolactone;Adrenosterone;19-Oxoandrost-4-ene-3,17-dione;2-Methoxyestrone;11alpha-Hydroxyandrosta-1,4-diene-3,17-dione;9alpha-Hydroxyandrosta-1,4-diene-3,17-dione;14-Hydroxyandrosta-1,4-diene-3,17-dione;9beta,11beta-Epoxyandrost-4-ene-3,17-dione;17beta-Hydroxy-3-methoxyestra-1,3,5(10)-trien-16-one;D-Homo-17a-oxaandrosta-4,6-diene-3,17-dione;5alpha-Androst-1-ene-3,11,17-trione;Biondinin_C;Biondin…	C02197;C05285;C05297;C05299;C14587;C14909;C15150;C15200;C15295;C15386;C15406;C17850;C17851;C18510;C19944;C09697
neg-M299T42	130148	145967	71188	100715	12942	99717.5	238614	785535	467782	161670	641720	232091	4.50778	0.00675849	0.0021645	0.14944	0.0988242	1	1	1	2.18789	0.225293	up	298.882	0.699478	0	0	-	Unknown	-	-	-	0	-	-	0	-	-
neg-M299T52_3	6.68345e+06	6.40206e+06	1.04703e+07	5.64376e+06	6.77448e+06	2.5099e+06	2.2202e+06	2.16754e+06	2.31371e+06	3.25181e+06	2.13955e+06	3.38264e+06	0.402127	0.00499198	0.00865801	0.136364	0.143597	0.944444	0.777778	1	1.63058	0.0597684	down	299.099	0.871422	1	0	-	Unknown	-	-	-	12	{[3-hydroxy-2-(phenylmethylidene)heptyl]oxy}sulfonic acid;{[1-hydroxy-2-(phenylmethylidene)heptan-3-yl]oxy}sulfonic acid;{3-[(1Z)-3-hydroxy-2-pentylprop-1-en-1-yl]phenyl}oxidanesulfonic acid;{[(2Z)-2-[(3-hydroxyphenyl)methylidene]heptyl]oxy}sulfonic acid;{4-[(1Z)-3-hydroxy-2-pentylprop-1-en-1-yl]phenyl}oxidanesulfonic acid;{[(2Z)-2-[(4-hydroxyphenyl)methylidene]heptyl]oxy}sulfonic acid;{[(2Z)-6-h…	HMDB0126525;HMDB0126526;HMDB0126528;HMDB0126529;HMDB0126531;HMDB0126532;HMDB0126535;HMDB0126536;HMDB0126540;HMDB0126543;HMDB0126544;HMDB0038546	2	beta-Snyderol;Cucumopine	C17179;C08475
neg-M299T52_4	679418	1.41114e+06	3.84103e+06	3.02597e+06	4.86448e+06	3.15732e+06	299332	566755	538846	2.49662e+06	1.16959e+06	485496	0.327259	0.0194723	0.0151515	0.208909	0.170653	0.916667	0.722222	1	1.97583	0.4216	down	299.136	0.873217	1	0	-	Unknown	-	-	-	0	-	-	2	Dapdiamide_A;D-Phe-Pro-Arg-CH2Cl	C20962;C02828
neg-M300T188	4.89194e+06	3.58503e+06	1.09152e+07	2.56962e+06	1.9189e+06	2.16461e+06	1.33968e+06	1.30789e+06	1.12088e+06	3.01895e+06	1.38025e+06	1.88654e+06	0.386026	0.0278836	0.0151515	0.237216	0.170653	0.916667	0.722222	1	1.60213	0.0832636	down	300.157	3.13475	0	0	-	Unknown	-	-	-	0	-	-	0	-	-
neg-M300T210	1.38569e+07	1.75286e+07	3.72247e+07	8.45009e+06	3.09949e+06	8.09193e+06	2.48857e+06	3.65273e+06	2.53458e+06	9.23454e+06	3.59163e+06	5.46603e+06	0.305582	0.0331246	0.0649351	0.252247	0.312216	0.833333	0.583333	1	1.77865	0.0824807	down	300.193	3.50448	1	1	Leu-Gly-Leu	Organic acids and derivatives	Carboxylic acids and derivatives	NA	NA	0	-	-	0	-	-
neg-M300T254	512957	394820	381469	446697	414095	1.13467e+06	3.94924e+06	638840	713736	7.26198e+06	1.32598e+07	3.95157e+06	9.06479	0.0150978	0.00865801	0.192079	0.143597	0.944444	0.777778	1	2.60858	0.300437	up	300.173	4.24083	1	0	-	Unknown	-	-	-	1	Tropicamide	HMDB0014947	1	Tropisetron	C13666
neg-M300T54	450078	333535	169515	347384	626683	238068	1.20114e+06	618100	580263	379643	1.74882e+06	2.48751e+06	3.24001	0.0161914	0.025974	0.19587	0.212937	0.888889	0.638889	1	1.61946	0.217139	up	300.021	0.899715	1	1	N-Acetyl-D-glucosamine 6-phosphate	Organic oxygen compounds	Organooxygen compounds	HMDB0001062	NA	6	6-({11,15-dimethoxy-13-oxo-6,8,20-trioxapentacyclo[10.8.0.0虏,鈦?0鲁,鈦?0鹿鈦?鹿鈦筣icosa-1(12),2(9),4,10,14,16,18-heptaen-17-yl}oxy)-3,4,5-trihydroxyoxane-2-carboxylic acid;6-({11,15-dimethoxy-13-oxo-6,8,20-trioxapentacyclo[10.8.0.0虏,鈦?0鲁,鈦?0鹿鈦?鹿鈦筣icosa-1(12),2(9),4,10,14(19),15,17-heptaen-16-yl}oxy)-3,4,5-trihydroxyoxane-2-carboxylic acid;3,4,5-trihydroxy-6-({6-[3-(4-methoxy-1-benzofuran-5-yl)-3-oxoprop…	HMDB0128877;HMDB0128878;HMDB0129382;HMDB0129383;HMDB0129384;HMDB0129385	1	2-(3,5-Dichlorophenylcarbamoyl)-1,2-dimethylcyclopropane-1-carboxylic_acid	C15249
neg-M300T73	550767	1.00431e+06	799235	559777	216400	1.15043e+06	276779	201056	714396	89512	344090	67532.8	0.395562	0.032038	0.0411255	0.250104	0.259392	0.861111	0.555556	1	2.03721	0.449149	down	300.003	1.22199	1	0	-	Unknown	-	-	-	0	-	-	7	dTDP-4-oxo-2,6-dideoxy-L-allose;dTDP-3-oxo-4,6-dideoxy-D-glucose;dTDP-4-oxo-2,6-dideoxy-D-glucose;dTDP-4-oxo-2,6-dideoxy-L-mannose;dTDP-4-oxo-2,6-dideoxy-D-allose;dTDP-2,6-dideoxy-L-erythro-hexos-3-ulose;dTDP-3-oxo-2,6-dideoxy-D-glucose	C06622;C11909;C11922;C11927;C11928;C11932;C18029
neg-M301T188	3.10901e+06	7.0332e+06	7.44114e+06	1.57921e+06	942330	5.14045e+06	620274	723681	1.00829e+06	2.48135e+06	1.53755e+06	1.68081e+06	0.318948	0.0364989	0.0649351	0.261253	0.312216	0.833333	0.5	1	1.68433	0.312714	down	301.152	3.13332	1	0	-	Unknown	-	-	-	0	-	-	1	Pulcherriminic_acid	C20515
neg-M301T259	6.24625e+06	3.47379e+06	3.46458e+06	3.06281e+06	5.79167e+06	4.93294e+06	1.22675e+07	8.46271e+06	2.07532e+07	1.14293e+07	1.2777e+07	6.09337e+06	2.66139	0.00137655	0.004329	0.1001	0.120946	0.972222	0.833333	1	1.88699	0.072781	up	301.155	4.32453	1	1	.alpha.-Hydroxyfarnesylphosphonic acid	Organic acids and derivatives	-	NA	NA	9	Morphine;Hydromorphone;Piperine;Erysopine;Secodemethylclausenamide;(-)-Morphine;Norcodeine;Dihydroisomorphine;norhydrocodone	HMDB0014440;HMDB0014472;HMDB0029377;HMDB0030256;HMDB0032961;HMDB0040987;HMDB0060657;HMDB0060929;HMDB0061070	12	trans,trans-Farnesyl_phosphate;Morphine;Piperine;(S)-Coclaurine;(R,S)-Coclaurine;(R)-Coclaurine;Hydromorphone;Narwedine;Erysonine;Apohyoscine;Cherylline;Norcodeine	C20121;C01516;C03882;C06161;C06348;C06349;C07042;C08534;C09422;C10844;C12167;C16576
neg-M301T53	1.21088e+06	2.13443e+06	8.73711e+06	2.38302e+06	2.22564e+06	1.22751e+06	406605	293317	485781	1.61689e+06	906560	1.23715e+06	0.276043	0.013488	0.025974	0.184719	0.212937	0.888889	0.666667	1	2.1083	0.12288	down	301.152	0.890461	1	0	-	Unknown	-	-	-	3	Neuromedin B (1-3);Isothipendyl;Glycylprolylhydroxyproline	HMDB0013016;HMDB0015692;HMDB0002171	2	Leucomethylene_blue;HC_Blue_No._2	C05721;C19429
neg-M301T76	1.91306e+06	1.24753e+06	3.99052e+06	919782	728241	1.60121e+06	192464	221006	280632	1.09636e+06	773113	803944	0.323789	0.0138681	0.025974	0.186308	0.212937	0.888889	0.638889	1	2.06198	0.144362	down	301.152	1.26002	1	0	-	Unknown	-	-	-	3	Neuromedin B (1-3);Isothipendyl;Glycylprolylhydroxyproline	HMDB0013016;HMDB0015692;HMDB0002171	2	Leucomethylene_blue;HC_Blue_No._2	C05721;C19429
neg-M302T181	6.18342e+06	7.09813e+06	9.12482e+06	3.80565e+06	1.98302e+06	3.04265e+06	517030	2.63539e+06	1.48672e+06	2.17885e+06	1.78624e+06	2.23927e+06	0.347129	0.0114068	0.0151515	0.174676	0.170653	0.916667	0.693056	1	1.74996	0.175926	down	302.136	3.01647	1	0	-	Unknown	-	-	-	1	N5-Acetyl-N2-gamma-L-glutamyl-L-ornithine	HMDB0039423	1	Nicotianamine	C05324
neg-M302T191_2	1.03746e+06	1.17531e+06	654368	691380	959643	749938	455785	416513	259010	634193	291368	540183	0.492977	0.00222384	0.0021645	0.110763	0.0988242	1	1	1	1.40836	0.144895	down	302.152	3.1768	1	0	-	Unknown	-	-	-	2	Tryptophyl-Valine;Valyl-Tryptophan	HMDB0029096;HMDB0029138	6	N(6)-[(Indol-3-yl)acetyl]-L-lysine;Pilosine;Levcromakalim;Cromakalim;Difenoxuron;Schradan	C04211;C10610;C11697;C11819;C19076;C19015
neg-M302T194_1	197682	173763	18593.9	102062	63311.5	59783.3	354670	459637	177923	128299	196299	177815	2.42954	0.0331181	0.0411255	0.252247	0.259392	0.861111	0.555556	1	1.79246	0.156435	up	301.565	3.24031	1	0	-	Unknown	-	-	-	4	6-[5-(2-{[2-(3,4-dimethoxyphenyl)ethyl]-C-hydroxycarbonimidoyl}eth-1-en-1-yl)-2-methoxyphenoxy]-3,4,5-trihydroxyoxane-2-carboxylic acid;6-[4-(2-{[3-(3,4-dimethoxyphenyl)-1-hydroxyprop-2-en-1-ylidene]amino}ethyl)-2-methoxyphenoxy]-3,4,5-trihydroxyoxane-2-carboxylic acid;6-[5-(2-{[3-(3,4-dimethoxyphenyl)-1-hydroxyprop-2-en-1-ylidene]amino}ethyl)-2-methoxyphenoxy]-3,4,5-trihydroxyoxane-2-carboxylic …	HMDB0135493;HMDB0135495;HMDB0135497;HMDB0135499	0	-	-
neg-M302T196	2.53022e+06	3.14907e+06	1.62113e+06	2.30417e+06	1.7767e+06	2.7942e+06	829009	510263	538660	1.10246e+06	899155	1.72233e+06	0.395181	0.00174004	0.004329	0.105726	0.120946	0.972222	0.833333	1	1.71191	0.22	down	302.136	3.26475	1	0	-	Unknown	-	-	-	1	N5-Acetyl-N2-gamma-L-glutamyl-L-ornithine	HMDB0039423	1	Nicotianamine	C05324
neg-M302T218	1.57208e+06	2.1085e+06	2.14893e+06	4.05044e+06	5.90748e+06	5.84107e+06	1.04824e+06	828026	754994	3.22153e+06	2.72268e+06	1.71874e+06	0.475955	0.049263	0.0930736	0.295028	0.368115	0.805556	0.5	1	1.28184	0.130626	down	302.088	3.62932	1	0	-	Unknown	-	-	-	7	Gynocardin;3,4,5-trihydroxy-6-(2-hydroxyphenoxy)oxane-2-carboxylic acid;3,4,5-trihydroxy-6-(3-hydroxyphenoxy)oxane-2-carboxylic acid;3,4,5-trihydroxy-6-(4-hydroxyphenoxy)oxane-2-carboxylic acid;3'-Methoxyfukiic acid;Uralenneoside;Diphenol glucuronide	HMDB0029913;HMDB0124997;HMDB0125471;HMDB0135181;HMDB0029498;HMDB0041272;HMDB0059998	1	Gynocardin	C08331
neg-M302T259	550822	623525	521503	282311	793912	765849	1.38513e+06	1.18093e+06	3.69082e+06	2.08557e+06	2.13172e+06	700842	3.15864	0.00441359	0.00865801	0.133498	0.143597	0.944444	0.75	1	1.9707	0.148549	up	302.159	4.32477	1	0	-	Unknown	-	-	-	1	Pimelylcarnitine	HMDB0013328	0	-	-
neg-M302T45	569518	1.35729e+06	1.01372e+06	553603	770954	406832	185736	176892	206599	295327	87245.5	221564	0.251152	0.00025008	0.0021645	0.0642041	0.0988242	1	1	1	2.27821	0.208997	down	302.111	0.745742	1	0	-	Unknown	-	-	-	1	Corchoroside A	HMDB0033846	3	N-Glucosylnicotinate;Helveticoside;Corotoxigenin-3-O-alpha-L-rhamnopyranoside	C03003;C08869;C17525
neg-M302T53_1	2.70291e+06	1.98771e+06	1.30154e+06	4.69194e+06	1.79732e+06	1.6185e+06	6.04189e+06	4.53583e+06	5.31482e+06	5.50544e+06	5.31973e+06	6.76016e+06	2.37433	0.00282275	0.004329	0.119431	0.120946	0.972222	0.874306	1	1.70907	0.323619	up	301.998	0.885058	0	0	-	Unknown	-	-	-	0	-	-	0	-	-
neg-M303T185	7.37713e+06	5.76373e+06	1.15614e+07	3.34648e+06	4.82693e+06	2.79956e+06	2.1928e+07	2.65175e+07	1.38058e+07	6.53451e+06	1.8762e+07	8.83933e+06	2.70179	0.00895551	0.0151515	0.161882	0.170653	0.916667	0.694444	1	1.67831	0.123349	up	303.06	3.08601	1	0	-	Unknown	-	-	-	5	Asticolorin B;Flavin Mononucleotide;5,7-dihydroxy-2-(4-hydroxy-3-methoxyphenyl)-3,4-dihydro-2H-1-benzopyran-3-yl 3,4,5-trihydroxybenzoate;Epicatechin 3-O-(3-O-methylgallate);Epicatechin 3-O-(4-methylgallate)	HMDB0030134;HMDB0001520;HMDB0128194;HMDB0037945;HMDB0039328	4	AminoDAHP;2-Amino-4,5-dihydroxy-6-oxo-7-(phosphooxy)heptanoate;Vamidothion;FMN	C12106;C20644;C18666;C00061
neg-M303T297	882307	720892	1.04799e+06	753476	1.01704e+06	1.68727e+06	2.89015e+06	2.45682e+06	1.93779e+06	1.21392e+06	2.3525e+06	1.79544e+06	2.07017	0.00198782	0.004329	0.108449	0.120946	0.972222	0.833333	1	1.65216	0.0681396	up	303.164	4.94247	1	0	-	Unknown	-	-	-	3	LysoPA(a-25:0/0:0);Hyperforin;Sulfolithocholic acid	HMDB0114762;HMDB0030463;HMDB0000907	1	Hyperforin	C07608
neg-M303T38	316420	421277	311194	281446	1.46468e+06	470870	3.41194e+06	1.74606e+06	1.72179e+06	711585	1.33073e+06	1.16331e+06	3.0881	0.00443942	0.0151515	0.133703	0.170653	0.916667	0.722222	1	2.02606	0.0879553	up	302.898	0.63385	0	0	-	Unknown	-	-	-	0	-	-	0	-	-
neg-M303T44	386290	868497	795430	135700	174350	332886	20021.7	16492.4	46242.5	217975	109969	212792	0.23151	0.0147004	0.025974	0.189772	0.212937	0.888889	0.666667	1	2.3753	0.291811	down	303.168	0.726287	1	0	-	Unknown	-	-	-	0	-	-	2	4'-Oxonebramine;N-Acetyl-ala-ala-ala-methylester	C21258;C11329
neg-M303T52_1	2.94045e+06	1.17906e+07	1.48599e+07	7.56347e+06	1.27622e+07	1.04412e+07	2.81984e+06	3.79158e+06	3.51036e+06	6.70807e+06	5.64365e+06	6.4737e+06	0.479592	0.0438304	0.0411255	0.280805	0.259392	0.861111	0.5	1	1.49368	0.0348555	down	303.12	0.872588	1	0	-	Unknown	-	-	-	4	2'-Deoxymugineic acid;2-(1,2,3,4-Tetrahydroxybutyl)-6-(2,3,4-trihydroxybutyl)pyrazine;Deoxyfructosazine;Tetraphyllin B	HMDB0033909;HMDB0034894;HMDB0038696;HMDB0029914	2	2'-Deoxymugineic_acid;Volkenin	C15485;C08344
neg-M304T129	1.37443e+06	2.98157e+06	8.36983e+06	1.84921e+06	632443	1.34718e+06	290690	471455	367063	1.53361e+06	563271	1.3279e+06	0.275088	0.0318886	0.025974	0.249823	0.212937	0.888889	0.611111	1	1.68216	0.256683	down	304.152	2.14405	1	0	-	Unknown	-	-	-	1	Syndesine	HMDB0039161	3	Buprofezin;6'-Oxolividamine;4'-Oxolividamine	C10912;C21256;C21257
neg-M304T52_2	5.73242e+06	3.62585e+06	1.00108e+07	3.44715e+06	1.68233e+06	4.50378e+06	895471	956876	1.28739e+06	2.58293e+06	1.7588e+06	2.60714e+06	0.347854	0.00927377	0.0151515	0.163841	0.170653	0.916667	0.666667	1	1.8676	0.323594	down	304.104	0.861911	1	0	-	Unknown	-	-	-	3	2-(hydroxymethyl)-6-(2,4,6-trihydroxyphenyl)oxane-3,4,5-triol;Phlorin;Glucosylisomaltol	HMDB0132663;HMDB0035589;HMDB0038341	0	-	-
neg-M304T53_3	1.70414e+06	1.4579e+06	9.5992e+06	1.32156e+06	753430	1.47164e+06	126383	32431.2	96872.9	912333	499685	656306	0.142509	0.0100046	0.004329	0.168283	0.120946	0.972222	0.833333	1	2.89603	0.0927141	down	304.152	0.883255	1	0	-	Unknown	-	-	-	1	Syndesine	HMDB0039161	3	Buprofezin;6'-Oxolividamine;4'-Oxolividamine	C10912;C21256;C21257
neg-M304T75_2	1.31025e+06	406119	4.69724e+06	829905	321192	954201	105050	145637	191522	418735	338981	541988	0.204476	0.020774	0.0411255	0.213681	0.259392	0.861111	0.583333	1	2.00976	0.120513	down	304.152	1.25187	1	0	-	Unknown	-	-	-	1	Syndesine	HMDB0039161	3	Buprofezin;6'-Oxolividamine;4'-Oxolividamine	C10912;C21256;C21257
neg-M305T249	151489	363627	413698	868146	549796	284338	726264	564666	1.41898e+06	645780	610298	2.05271e+06	2.28753	0.0277673	0.025974	0.237077	0.212937	0.888889	0.583333	1	1.49714	0.175708	up	305.187	4.14514	1	0	-	Unknown	-	-	-	10	Donepezil metabolite M4;Hyoscyamine;Atropine;Dihydroferuperine;TG(8:0/8:0/a-13:0)[rac];TG(8:0/8:0/i-13:0);TG(8:0/8:0/13:0);TG(a-13:0/8:0/8:0)[rac];TG(i-13:0/8:0/8:0);TG(13:0/8:0/8:0)	HMDB0013960;HMDB0014568;HMDB0014712;HMDB0040700;HMDB0071246;HMDB0071529;HMDB0072647;HMDB0096559;HMDB0096560;HMDB0096561	11	9-Chloro-10-hydroxyhexadecanoic_acid;Atropine;L-Hyoscyamine;Mesembrine;Knightinol;Littorine;Lycoramine;cis-1,3,4,6,7,11b-Hexahydro-9-methoxy-2H-benzo[a]quinolizine-3-carboxylic_acid_ethyl_ester;3-Ethyl-1,3,4,6,7,11b-hexahydro-9,10-dimethoxy-2H-benzo[a]quinolizin-2-one;trans-1,3,4,6,7,11b-Hexahydro-9-methoxy-2H-benzo[a]quinolizine-3-carboxylic_acid_ethyl_ester;Deoxytubulosine	C13949;C01479;C02046;C09224;C10859;C10860;C12233;C14884;C14908;C15081;C11817
neg-M305T39	1.22677e+07	1.30586e+07	1.04266e+07	9.38537e+06	4.0692e+07	1.47584e+07	1.27489e+08	9.07129e+07	5.4294e+07	2.774e+07	4.35858e+07	3.80955e+07	3.79682	0.00178916	0.00865801	0.105726	0.143597	0.944444	0.777778	1	2.29018	0.0157259	up	304.914	0.641683	0	0	-	Unknown	-	-	-	0	-	-	0	-	-
neg-M305T83	187086	397017	307693	272451	890252	703868	819062	586871	1.27178e+06	1.15911e+06	1.15279e+06	1.23381e+06	2.2562	0.0102913	0.0151515	0.169929	0.170653	0.916667	0.722222	1	1.6819	0.494714	up	305.04	1.38864	1	0	-	Unknown	-	-	-	0	-	-	2	4-Deoxy-beta-D-gluc-4-enuronosyl-(1,3)-N-acetyl-D-galactosamine_4-sulfate;4-Deoxy-beta-D-gluc-4-enuronosyl-(1,3)-N-acetyl-D-galactosamine_6-sulfate	C04864;C04865
neg-M306T198_3	268346	416005	727562	939719	1.43875e+06	1.09727e+06	1.20433e+06	98963.6	103051	227657	189584	156632	0.405148	0.0262231	0.0411255	0.231715	0.259392	0.861111	0.583333	1	2.12217	0.108965	down	306.183	3.29513	1	0	-	Unknown	-	-	-	1	Procaterol	HMDB0015453	1	Lauryltrimethylaminium_bromide	C20389
neg-M306T200	219675	220127	160785	220524	108995	139443	1.0418e+06	863015	491255	373358	415961	432085	3.38224	0.000377344	0.0021645	0.0713313	0.0988242	1	1	1	2.35133	0.394195	up	306.011	3.33487	0	0	-	Unknown	-	-	-	0	-	-	0	-	-
neg-M306T52	2.40665e+06	1.98286e+06	5.08702e+06	2.439e+06	1.79255e+06	4.75306e+06	440324	2.7815e+06	711505	1.36885e+06	1.4124e+06	1.86919e+06	0.464963	0.0303125	0.0411255	0.244108	0.259392	0.861111	0.583333	1	1.58816	0.157359	down	306.131	0.863336	1	0	-	Unknown	-	-	-	0	-	-	1	6'-Dehydro-6'-oxoparomamine	C17583
neg-M306T85	8.76716e+06	2.20326e+07	9.62294e+06	5.12146e+06	2.90105e+06	3.20464e+06	4.99886e+06	1.59923e+06	1.89491e+06	3.98762e+06	2.76565e+06	2.86026e+06	0.350563	0.0420278	0.025974	0.275678	0.212937	0.888889	0.666667	1	1.57224	0.116008	down	306.062	1.4088	1	0	-	Unknown	-	-	-	2	D-Sedoheptulose 7-phosphate;Sedoheptulose 1-phosphate	HMDB0001068;HMDB0060509	9	Narciclasine;Sedoheptulose_7-phosphate;Sedoheptulose_1-phosphate;D-glycero-beta-D-manno-Heptose_7-phosphate;D-glycero-beta-D-manno-Heptose_1-phosphate;D-glycero-alpha-D-manno-Heptose_7-phosphate;D-glycero-alpha-D-manno-Heptose_1-phosphate;D-glycero-D-manno-Heptose_7-phosphate;alpha-D-Sedoheptulopyranose_7-phosphate	C08533;C05382;C06222;C07836;C07838;C19878;C19880;C19882;C20956
neg-M307T256	3.31782e+06	2.48827e+06	1.78791e+06	1.13358e+06	1.68726e+06	3.07848e+06	6.93661e+06	8.97173e+06	9.08315e+06	3.59418e+06	5.56274e+06	4.11111e+06	2.83544	0.00110156	0.0021645	0.0917422	0.0988242	1	1	1	1.9304	0.0434125	up	307.068	4.2682	1	0	-	Unknown	-	-	-	1	(6R)-5,10-methenyltetrahydrofolate	HMDB0062623	0	-	-
neg-M307T45	2.55785e+06	5.20527e+06	3.53336e+06	4.52306e+06	1.06916e+07	8.92282e+06	358846	368361	572087	2.51969e+06	1.22278e+06	2.95936e+06	0.225804	0.00471536	0.004329	0.135336	0.120946	0.972222	0.888889	1	2.60348	0.0924049	down	307.151	0.744088	0	0	-	Unknown	-	-	-	0	-	-	0	-	-
neg-M307T46	1.93934e+06	2.38143e+06	3.50762e+06	1.62355e+06	1.27561e+06	3.78816e+06	277637	541480	1.63508e+06	633746	717444	1.07963e+06	0.336533	0.00406299	0.00865801	0.130165	0.143597	0.944444	0.75	1	2.09685	0.109361	down	307.115	0.762511	1	0	-	Unknown	-	-	-	1	6-O-Methylarmillaridin	HMDB0035690	4	2,7-Anhydro-alpha-N-acetylneuraminic_acid;2-Deoxy-2,3-dehydro-N-acetylneuraminic_acid;Sarmentosin_epoxide;(+)-Plicamine	C04521;C04580;C08341;C12254
neg-M307T53_1	1.47529e+06	1.61604e+06	1.91365e+06	1.45685e+06	2.02374e+06	1.82283e+06	2.64749e+06	2.62188e+06	3.1609e+06	4.03219e+06	3.29498e+06	4.99614e+06	2.01327	0.000430807	0.0021645	0.0723411	0.0988242	1	1	1	2.04188	0.0544642	up	307.013	0.887942	1	0	-	Unknown	-	-	-	0	-	-	3	dTDP-3-methyl-4-oxo-2,6-dideoxy-L-allose;dTDP-3-methyl-4-oxo-2,6-dideoxy-D-glucose;dTDP-3-O-methyl-4-oxo-2,6-dideoxy-L-mannose	C11915;C18035;C21071
neg-M308T230	4.94234e+06	4.59837e+06	4.08719e+06	1.31896e+06	710168	1.5848e+06	9.90139e+06	1.01515e+07	8.64352e+06	3.73814e+06	8.02793e+06	3.64183e+06	2.55799	0.0208833	0.0649351	0.213818	0.312216	0.833333	0.555556	1	1.94588	0.0194716	up	308.006	3.825	1	0	-	Unknown	-	-	-	1	3-[3,5-dihydroxy-4-(sulfooxy)phenyl]-2-oxopropanoic acid	HMDB0125280	0	-	-
neg-M308T232	1.72624e+06	2.06979e+06	2.12268e+06	3.47755e+06	914729	1.09459e+06	2.09784e+06	4.11317e+06	1.08647e+07	1.4037e+07	5.11214e+06	1.79896e+07	4.75333	0.00688933	0.00865801	0.149742	0.143597	0.944444	0.75	1	2.33212	0.0775011	up	308.114	3.87482	1	0	-	Unknown	-	-	-	13	Ketotifen;2-[3-(3,4-dihydroxyphenyl)-2-hydroxypropyl]benzene-1,3,5-triol;4-[2-hydroxy-3-(3-hydroxyphenyl)propyl]benzene-1,2,3,5-tetrol;6-[2-(2H-1,3-benzodioxol-5-yl)-1-hydroxyethyl]-4-methoxy-5,6-dihydro-2H-pyran-2-one;6-[2-(6-hydroxy-2H-1,3-benzodioxol-5-yl)ethyl]-4-methoxy-5,6-dihydro-2H-pyran-2-one;6-[2-(2H-1,3-benzodioxol-5-yl)-2-hydroxyethyl]-4-methoxy-5,6-dihydro-2H-pyran-2-one;6-[2-(2H-1,3…	HMDB0015056;HMDB0127722;HMDB0128181;HMDB0131687;HMDB0131688;HMDB0131689;HMDB0131690;HMDB0131692;HMDB0131693;HMDB0131699;HMDB0141546;HMDB0030120;HMDB0039030	2	Dihydromikanolide;Picrotoxinin	C09397;C09529
neg-M308T44	139984	427909	273019	262526	1.07389e+06	1.08777e+06	147746	117490	14720.1	170340	42962	168169	0.202575	0.0123256	0.0151515	0.17931	0.170653	0.916667	0.666667	1	2.18857	0.362135	down	308.155	0.727658	1	0	-	Unknown	-	-	-	0	-	-	1	Fluperlapine	C10967
neg-M308T80	242627	890617	1.10034e+06	440155	1.69913e+06	1.9522e+06	1.76429e+06	1.48483e+06	1.25679e+06	6.65579e+06	2.83734e+06	6.63031e+06	3.26152	0.024841	0.0411255	0.228751	0.259392	0.861111	0.611111	1	2.08377	0.113268	up	308.126	1.33983	1	0	-	Unknown	-	-	-	3	5-Methoxynoracronycine;Junosidine;Lambertine	HMDB0029332;HMDB0029827;HMDB0033524	4	Annuloline;Ficine;Isoficine;Magenta	C10570;C10594;C10601;C19252
neg-M309T39	595009	1.09833e+06	319923	581361	1.8661e+06	846792	5.33339e+06	3.56217e+06	2.30851e+06	1.61868e+06	1.79124e+06	1.66504e+06	3.06716	0.00452668	0.0151515	0.133716	0.170653	0.916667	0.666667	1	2.23822	0.194258	up	308.907	0.642133	0	0	-	Unknown	-	-	-	0	-	-	0	-	-
neg-M310T193	1.14554e+06	1.11035e+06	4.13004e+06	758585	744653	597552	378797	316540	253923	964441	207014	677552	0.329723	0.0222917	0.025974	0.218225	0.212937	0.888889	0.652083	1	2.05831	0.160101	down	310.178	3.21634	1	0	-	Unknown	-	-	-	9	N-(4-aminobutyl)-3-(4-hydroxy-3,5-dimethoxyphenyl)prop-2-enimidic acid;Isoleucyl-Tyrosine;Leucyl-Tyrosine;Tyrosyl-Isoleucine;Tyrosyl-Leucine;Sinapoylputrescine;3-cis-Hydroxy-b,e-Caroten-3'-one;(3R,6'R)-3-Hydroxy-3',4'-didehydro-beta,gamma-carotene;2',3'-Anhydrolutein	HMDB0139646;HMDB0028919;HMDB0028941;HMDB0029108;HMDB0029109;HMDB0033464;HMDB0002890;HMDB0112260;HMDB0112261	2	Echinenone;Hydroxychlorobactene	C08592;C15911
neg-M310T61	1.69364e+06	1.51938e+06	1.12888e+06	4.07822e+06	1.95324e+06	2.13878e+06	6.71863e+06	3.06087e+06	5.5302e+06	2.22785e+06	3.50326e+06	4.43414e+06	2.03602	0.0129224	0.0151515	0.182041	0.170653	0.916667	0.666667	1	1.38143	0.248889	up	310.115	1.01093	1	0	-	Unknown	-	-	-	2	1,7-Dimethylguanosine;N2,N2-Dimethylguanosine	HMDB0001961;HMDB0004824	2	Tuliposide_B;6-Tuliposide_B	C08570;C21186
neg-M310T91	3.96198e+06	3.71167e+06	2.30235e+06	2.82969e+06	714280	936663	912026	782027	720636	939296	584753	1.38936e+06	0.368558	0.0342365	0.0930736	0.254882	0.368115	0.805556	0.5	1	1.54339	0.118768	down	310.041	1.50869	1	0	-	Unknown	-	-	-	2	Betanin;Formononetin 7-(2-p-hydroxybenzoylglucoside)	HMDB0029408;HMDB0038773	5	4-[2,2-Dichloro-1-(4-methoxyphenyl)ethenyl]phenol;Cefclidin;Betanin;Gomphrenin-I;Isobetanin	C14237;C11202;C08540;C08544;C08551
neg-M311T208_2	4.6813e+07	3.57658e+07	3.42587e+07	2.99314e+07	2.65867e+07	2.33787e+07	2.04424e+08	1.78392e+08	1.51149e+08	6.51437e+07	2.19531e+08	8.88226e+07	4.61262	0.000259744	0.0021645	0.0645863	0.0988242	1	1	1	2.38432	0.0455817	up	311.117	3.46213	1	1	Nivalenol	Lipids and lipid-like molecules	Prenol lipids	HMDB0004304	C06080	24	6-(2-benzyl-3-oxopropoxy)-3,4,5-trihydroxyoxane-2-carboxylic acid;3,4,5-trihydroxy-6-(2-methyl-3-oxo-1-phenylpropoxy)oxane-2-carboxylic acid;3,4,5-trihydroxy-6-[3-(2-methyl-3-oxopropyl)phenoxy]oxane-2-carboxylic acid;3,4,5-trihydroxy-6-[4-(2-methyl-3-oxopropyl)phenoxy]oxane-2-carboxylic acid;3,4,5-trihydroxy-6-[(2E)-3-hydroxy-2-(phenylmethylidene)propoxy]oxane-2-carboxylic acid;3,4,5-trihydroxy-6…	HMDB0133636;HMDB0133639;HMDB0133641;HMDB0133643;HMDB0133645;HMDB0133647;HMDB0133650;HMDB0133653;HMDB0133657;HMDB0133675;HMDB0133732;HMDB0133733;HMDB0133736;HMDB0133739;HMDB0133742;HMDB0133767;HMDB0133769;HMDB0133771;HMDB0133773;HMDB0135244;HMDB0135652;HMDB0030678;HMDB0035441;HMDB0060021	0	-	-
neg-M311T247	2.33299e+06	1.65269e+06	1.43167e+06	1.23321e+06	1.68585e+06	1.91567e+06	4.28736e+06	3.37668e+06	3.04286e+06	5.81776e+06	7.31535e+06	2.96418e+06	2.61451	0.000742422	0.0021645	0.0842049	0.0988242	1	1	1	2.01146	0.0460369	up	311.063	4.12042	1	0	-	Unknown	-	-	-	3	(Z)-Resveratrol 3,4'-diglucoside;{3,8,15-trihydroxy-16,17-dimethoxy-9-oxotricyclo[12.3.1.1虏,鈦禲nonadeca-1(17),2,4,6(19),14(18),15-hexaen-7-yl}oxidanesulfonic acid;{3,7,15-trihydroxy-16,17-dimethoxy-9-oxotricyclo[12.3.1.1虏,鈦禲nonadeca-1(17),2,4,6(19),14(18),15-hexaen-8-yl}oxidanesulfonic acid	HMDB0039910;HMDB0133716;HMDB0133717	2	Inosine-5'-carboxylate;Delavirdine_mesylate	C03280;C08087
neg-M312T209	3.0769e+06	1.7499e+06	7.22008e+06	8.06294e+06	1.47705e+06	444774	292605	403378	139241	1.5729e+06	558897	2.15017e+06	0.232266	0.0377874	0.0649351	0.264561	0.312216	0.833333	0.555556	1	2.17098	0.218276	down	312.157	3.4904	1	0	-	Unknown	-	-	-	1	Methdilazine	HMDB0015038	1	Methdilazine	C07175
neg-M312T42	415372	681282	1.25451e+06	1.32631e+06	315511	216818	495537	298007	131026	143923	179173	21588.6	0.301499	0.0334461	0.025974	0.25317	0.212937	0.888889	0.666667	1	2.3091	0.134305	down	312.019	0.707864	0	0	-	Unknown	-	-	-	0	-	-	0	-	-
neg-M312T44	917732	1.60347e+06	1.73756e+06	210272	279382	527502	143427	174209	202273	307469	389628	222866	0.272914	0.0315735	0.0411255	0.248548	0.259392	0.861111	0.611111	1	1.75011	0.249248	down	312.131	0.72879	1	0	-	Unknown	-	-	-	2	Lactosamine;6-(alpha-D-Glucosaminyl)-1D-myo-inositol	HMDB0006591;HMDB0011668	2	6-(alpha-D-Glucosaminyl)-1D-myo-inositol;1-O-(2-Amino-2-deoxy-alpha-D-glucopyranosyl)-1D-myo-inositol	C15658;C19702
neg-M313T207	128011	110748	649112	100525	202653	1.13575e+06	1.43727e+06	1.09719e+07	1.32565e+07	3.38085e+07	9.3757e+06	2.55551e+07	40.5729	0.000108215	0.0021645	0.0466405	0.0988242	1	1	1	4.4202	0.122641	up	313.003	3.44882	0	0	-	Unknown	-	-	-	0	-	-	0	-	-
neg-M313T225	269894	107594	286706	38438.5	456976	372263	570715	420701	559606	1.02159e+06	443368	813773	2.50005	0.0300057	0.00865801	0.243214	0.143597	0.944444	0.777778	1	1.67845	0.412567	up	313.039	3.7553	1	0	-	Unknown	-	-	-	7	Clorazepate;[2-hydroxy-1-(1-oxo-1H-isochromen-3-yl)butoxy]sulfonic acid;{[1-hydroxy-1-(1-oxo-1H-isochromen-3-yl)butan-2-yl]oxy}sulfonic acid;3-[5,7-dihydroxy-2-(4-hydroxy-3-methoxyphenyl)-4-oxo-3,4-dihydro-2H-1-benzopyran-8-yl]-5,7-dihydroxy-2-phenyl-3,4-dihydro-2H-1-benzopyran-4-one;Aurasperone D;6-O-Demethylnigerone;Dianhydroaurasperone C	HMDB0014766;HMDB0130068;HMDB0130069;HMDB0129234;HMDB0033488;HMDB0033497;HMDB0034100	2	Clorazepate;Aurasperone_D	C06921;C08995
neg-M313T281	4.2767e+06	4.03984e+06	942902	5.05716e+07	1.31207e+07	866719	412742	922023	1.09578e+06	690489	2.05878e+06	271070	0.0738417	0.0348844	0.0411255	0.256574	0.259392	0.861111	0.583333	1	2.41081	0.0420295	down	313.072	4.69055	1	1	5,7-Dihydroxyflavone	Phenylpropanoids and polyketides	Flavonoids	HMDB0036619	C10028	30	2-(3,5-dimethoxyphenyl)-5,7-dihydroxy-4H-chromen-4-one;7-hydroxy-2-(4-hydroxyphenyl)-5,6-dimethoxy-4H-chromen-4-one;6,7-dihydroxy-5-methoxy-2-(4-methoxyphenyl)-4H-chromen-4-one;6-hydroxy-3-(4-hydroxy-3-methoxyphenyl)-7-methoxy-4H-chromen-4-one;8-hydroxy-3-(4-hydroxy-3-methoxyphenyl)-7-methoxy-4H-chromen-4-one;5,7-dihydroxy-6,8-dimethoxy-2-phenyl-4H-chromen-4-one;3-(3,4-dihydroxy-5-methoxyphenyl)-…	HMDB0124866;HMDB0128580;HMDB0128585;HMDB0130366;HMDB0130390;HMDB0130666;HMDB0130893;HMDB0131001;HMDB0131002;HMDB0132851;HMDB0133335;HMDB0140452;HMDB0140459;HMDB0140472;HMDB0029307;HMDB0030544;HMDB0030545;HMDB0030546;HMDB0033146;HMDB0033255;HMDB0033732;HMDB0033989;HMDB0035208;HMDB0037243;HMDB0037917;HMDB0037918;HMDB0041644;HMDB0128589;HMDB0132852;HMDB0126148	9	Ventinone_A;Irisolidone;Pisatin;6-Hydroxy-2-(4-hydroxyphenyl)-5,7-dimethoxy-4H-1-benzopyran-4-one;Pinobanksin_3-O-acetate;Aflatoxin_B2;4'-Methylcapillarisin;7-Methylcapillarisin;Aflatoxicol	C10407;C10471;C10516;C15100;C16418;C16753;C17784;C17785;C19584
neg-M313T336	1.81491e+06	1.95872e+06	2.29382e+06	1.01505e+06	1.51391e+06	2.43132e+06	3.20472e+06	3.92715e+06	2.7826e+06	2.73131e+06	1.26258e+07	2.64854e+06	2.53181	0.0247342	0.0021645	0.228373	0.0988242	1	1	1	1.58374	0.0460257	up	313.181	5.6043	1	1	all-trans-4-Ketoretinoic acid	Lipids and lipid-like molecules	Prenol lipids	HMDB0006285	NA	10	4-oxo-Retinoic acid;4-Oxo-13-cis-retinoate;Prexanthoperol;Yucalexin B5;Kahweol;Momilactone A;3,4,4'-Trihydroxy-5,5'-diisopropyl-2,2'-dimethylbiphenyl;12-Hydroxy-7-oxo-8,11,13-abietatrien-18-al;Methyl cis-p-coumarate 3-(3,7-dimethyl-2,6-octadienyl);Germanicol cinnamate	HMDB0006285;HMDB0012789;HMDB0034712;HMDB0035200;HMDB0035602;HMDB0036748;HMDB0039614;HMDB0040746;HMDB0041152;HMDB0034514	8	Jatrophatrione;Taxodione;17-Ethynyl-10-hydroxy-19-nortestosterone;3-Methoxy-androsta-3,5-diene-7,17-dione;10-Hydroxyestra-1,4-dien-3-one_acetate;beta-Estradiol_17-acetate;all-trans-4-Oxoretinoic_acid;Momilactone_A	C09119;C09194;C14670;C14930;C14999;C15228;C16678;C18015
neg-M313T41_2	2.69628e+06	2.79433e+06	2.84238e+06	3.56282e+06	934198	1.76906e+06	623182	893240	869278	2.8265e+06	429520	1.30335e+06	0.47572	0.0294962	0.0411255	0.241608	0.259392	0.861111	0.596528	1	1.71533	0.257628	down	313.051	0.681689	1	0	-	Unknown	-	-	-	1	Malaoxon	HMDB0060627	1	Malaoxon	C07498
neg-M314T197_2	7.95268e+06	4.3799e+06	2.07612e+07	5.62463e+06	3.33911e+06	4.22021e+06	1.65826e+06	1.91906e+06	2.24811e+06	3.85113e+06	2.14057e+06	4.10276e+06	0.344008	0.0190091	0.00865801	0.207451	0.143597	0.944444	0.777778	1	1.85106	0.107046	down	314.173	3.28499	1	0	-	Unknown	-	-	-	1	Olomoucine	HMDB0035233	0	-	-
neg-M314T43	1.0301e+06	2.1429e+06	2.04967e+06	656918	258345	1.7482e+06	402139	168148	241484	579710	390394	270172	0.260209	0.0145333	0.025974	0.189583	0.212937	0.888889	0.666667	1	2.1117	0.0788655	down	314.134	0.72492	1	0	-	Unknown	-	-	-	1	7-Methylguanosine	HMDB0001107	3	Clavamycin_D;10-(beta-Dimethylaminopropionyl)phenothiazine;N7-Methylguanosine	C17364;C17619;C20674
neg-M315T247	2.83031e+06	872902	3.45692e+06	3.2489e+06	1.94963e+06	1.35314e+06	5.86507e+06	3.54211e+06	3.19103e+06	7.63443e+06	1.43378e+07	6.33945e+06	2.98355	0.00675345	0.00865801	0.14944	0.143597	0.944444	0.75	1	2.06739	0.258552	up	315.16	4.12047	1	0	-	Unknown	-	-	-	4	3-[8-hydroxy-2-methyl-2-(4-methylpent-3-en-1-yl)-2H-chromen-5-yl]propanoic acid;Isopulegone caffeate;Sodium Tetradecyl Sulfate;Metoclopramide	HMDB0134704;HMDB0029566;HMDB0014607;HMDB0015363	9	3,4-Dihydroxy-9,10-secoandrosta-1,3,5(10)-triene-9,17-dione;Gibberellin_A9;Bisphenol_A_bis(2-hydroxyethyl)ether;1-Dehydro-15alpha-hydroxytestololactone;11beta,13-Dihydroxy-3-oxo-13,17-secoandrosta-1,4-dien-17-oic_acid,_delta-lactone;Capillartemisin_A;Capillartemisin_B;Imipramine_hydrochloride;Metoclopramide	C04793;C11863;C14347;C14946;C15456;C17789;C17795;C07982;C07868
neg-M315T331	2.55015e+07	3.96308e+06	7.67889e+06	1.62104e+07	3.20577e+07	1.76162e+07	4.95311e+07	1.7673e+07	1.50826e+07	5.43057e+07	1.65868e+08	3.63146e+07	3.28819	0.0498113	0.0649351	0.295603	0.312216	0.833333	0.540972	1	1.81786	0.0225525	up	315.197	5.51417	1	1	Gibberellin A12 7-aldehyde	Lipids and lipid-like molecules	Prenol lipids	HMDB0039484	C06093	25	2-Methoxyestradiol-3-methylether;15-Deoxy-d-12,14-PGJ2;6b-Hydroxymethandienone;4-Hydroxyretinoic acid;all-trans-5,6-Epoxyretinoic acid;all-trans-18-Hydroxyretinoic acid;Phytocassane E;(4Z,9a)-9-(3-Methyl-2-butenoyloxy)-4,10(14)-oplopadien-3-one;(4Z,9a)-9-Angeloyloxy-4,10(14)-oplopadien-3-one;Yucalexin B9;Cafestol;Furanojaponin;ent-17-Oxo-15-kauren-19-oic acid;ent-7-Oxo-8(14),15-pimaradien-19-oic …	HMDB0000344;HMDB0005079;HMDB0005832;HMDB0006254;HMDB0012451;HMDB0012452;HMDB0031773;HMDB0034630;HMDB0034631;HMDB0034691;HMDB0035710;HMDB0036147;HMDB0036725;HMDB0036747;HMDB0036750;HMDB0036762;HMDB0036812;HMDB0037233;HMDB0038885;HMDB0039442;HMDB0039484;HMDB0041056;HMDB0041057;HMDB0060093;HMDB0061095	19	Gibberellin_A12_aldehyde;Cafestol;Pisiferic_acid;Royleanone;Taxodone;Petasin;Cinerin_I;Mytatrienediol;17beta-Hydroxy-17-methylandrost-4-ene-3,11-dione;15-Deoxy-delta-12,14-PGJ2;11alpha,17beta-Dihydroxy-17alpha-methylandrosta-1,4-dien-3-one;2,17beta-Dihydroxy-17-methylandrosta-1,4-dien-3-one;9beta,11beta-Epoxy-17beta-hydroxy-17-methylandrost-4-en-3-one;17beta-Hydroxyestr-5(10)-en-3-one_acetate;11b…	C06093;C09066;C09163;C09182;C09196;C09706;C09845;C14242;C14615;C14717;C14887;C15126;C15192;C15282;C15287;C16677;C16679;C16680;C18016
neg-M315T55	1.3977e+06	631971	6.73637e+06	997507	616870	1.25698e+06	146471	80431.5	142822	832856	271517	541222	0.173176	0.00835598	0.00865801	0.158987	0.143597	0.944444	0.777778	1	2.58507	0.214604	down	315.168	0.911928	1	0	-	Unknown	-	-	-	3	Lucidenic acid L;Lucidenic acid I;Lucidenic acid B	HMDB0035975;HMDB0035976;HMDB0037610	2	Diterpenoid_EF-D;Petromyzonol_24-sulfate	C09086;C16259
neg-M315T75	1.21694e+06	1.29529e+06	1.93075e+06	486832	325011	525742	375414	196702	312980	498877	231939	461527	0.359384	0.0259655	0.025974	0.231377	0.212937	0.888889	0.6375	1	1.64362	0.190574	down	315.204	1.25372	0	0	-	Unknown	-	-	-	0	-	-	0	-	-
neg-M316T198	242877	301408	261571	68189	129263	171037	774881	531958	496871	223192	467206	180789	2.27778	0.029551	0.0649351	0.241608	0.312216	0.833333	0.555556	1	1.68383	0.112964	up	315.581	3.3083	0	0	-	Unknown	-	-	-	0	-	-	0	-	-
neg-M316T203	1.39803e+07	9.66098e+06	2.50876e+07	7.093e+06	1.96788e+06	4.72072e+06	1.62566e+06	1.97243e+06	112974	5.51663e+06	1.7893e+06	5.19657e+06	0.259373	0.0490598	0.0411255	0.294617	0.259392	0.861111	0.583333	1	2.41187	0.0271567	down	316.188	3.38109	0	0	-	Unknown	-	-	-	0	-	-	0	-	-
neg-M316T213	2.89404e+06	3.95605e+06	5.5519e+06	3.17163e+06	2.4348e+06	4.11621e+06	1.73171e+06	2.04965e+06	1.24919e+06	1.68496e+06	632232	1.48721e+06	0.399326	0.00144424	0.0021645	0.102706	0.0988242	1	1	1	1.79298	0.142738	down	316.167	3.55664	1	0	-	Unknown	-	-	-	4	Isoleucyl-Tryptophan;Leucyl-Tryptophan;Tryptophyl-Isoleucine;Tryptophyl-Leucine	HMDB0028918;HMDB0028940;HMDB0029086;HMDB0029087	1	Bifenazate	C18589
neg-M316T290	3.00618e+06	3.14019e+06	3.43184e+06	2.37228e+06	3.30142e+06	5.22946e+06	2.3869e+07	9.34689e+06	7.66641e+06	3.71905e+06	3.73978e+06	6.6397e+06	2.68443	0.0359251	0.00865801	0.260039	0.143597	0.944444	0.763194	1	1.46389	0.0338611	up	316.258	4.8257	0	0	-	Unknown	-	-	-	0	-	-	0	-	-
neg-M316T331	5.42635e+06	769110	1.48305e+06	3.29516e+06	7.16156e+06	3.61866e+06	1.05604e+07	3.68316e+06	3.3227e+06	1.11413e+07	3.44405e+07	7.68289e+06	3.25601	0.0485335	0.0411255	0.293362	0.259392	0.861111	0.611111	1	1.84847	0.0348673	up	316.2	5.51468	0	0	-	Unknown	-	-	-	0	-	-	0	-	-
neg-M316T50	383485	162935	212293	240350	735547	943179	1.6053e+06	1.58456e+06	1.00779e+06	425710	975962	504708	2.2795	0.0336016	0.025974	0.25317	0.212937	0.888889	0.666667	1	1.59407	0.206347	up	316.016	0.838985	1	0	-	Unknown	-	-	-	0	-	-	2	dTDP-5-dimethyl-L-lyxose;dTDP-3-O-methyl-beta-L-rhamnose	C12481;C21350
neg-M317T184	2.15496e+06	2.10445e+06	5.20107e+06	959138	532953	2.68602e+06	452130	419058	588667	1.10155e+06	956890	746398	0.312693	0.0295761	0.0411255	0.241608	0.259392	0.861111	0.583333	1	1.64102	0.0341424	down	317.192	3.07372	0	0	-	Unknown	-	-	-	0	-	-	0	-	-
neg-M317T185	2.67854e+06	1.66685e+06	2.71256e+06	1.09363e+06	1.23278e+06	1.72601e+06	466797	403961	1.0436e+06	1.18956e+06	1.25258e+06	966275	0.479082	0.0139654	0.0151515	0.186902	0.170653	0.916667	0.722222	1	1.23453	0.288921	down	317.155	3.08412	1	0	-	Unknown	-	-	-	0	-	-	1	PD_123177	C15552
neg-M317T203_2	2.58303e+06	834190	714452	1.25714e+06	2.33371e+06	2.52495e+06	566754	579720	412229	833671	1.08369e+06	704739	0.407984	0.0178246	0.0151515	0.202665	0.170653	0.916667	0.722222	1	1.56947	0.2235	down	317.172	3.38373	0	0	-	Unknown	-	-	-	0	-	-	0	-	-
neg-M317T257	2.70016e+06	1.21918e+06	2.66636e+06	2.99215e+06	2.08197e+06	1.60586e+06	3.74898e+06	1.56284e+06	3.06733e+06	8.81648e+06	8.12087e+06	1.1801e+07	2.79801	0.0419561	0.0411255	0.275545	0.259392	0.861111	0.5	1	1.82887	0.245519	up	317.176	4.28202	0	0	-	Unknown	-	-	-	0	-	-	0	-	-
neg-M318T188	4.23048e+06	9.65506e+06	2.85699e+07	6.40282e+06	2.11345e+06	5.72613e+06	895425	1.0464e+06	496650	6.99144e+06	823625	3.32788e+06	0.23954	0.0177706	0.0411255	0.202551	0.259392	0.861111	0.583333	1	2.40822	0.0361306	down	318.167	3.13278	1	0	-	Unknown	-	-	-	1	Arginyl-Glutamate	HMDB0028708	0	-	-
neg-M318T291	320167	116713	349208	488177	551055	403150	119594	171950	67593.8	110760	134149	25185.2	0.28236	0.00494519	0.0151515	0.136364	0.170653	0.916667	0.666667	1	2.48733	0.243921	down	318.143	4.85817	0	0	-	Unknown	-	-	-	0	-	-	0	-	-
neg-M318T464	861136	1.09154e+06	1.31759e+06	2.13892e+06	1.25963e+06	694274	436283	257614	691107	538903	436127	1.12346e+06	0.473102	0.0127472	0.0151515	0.181468	0.170653	0.916667	0.666667	1	1.33446	0.16787	down	318.244	7.73352	0	0	-	Unknown	-	-	-	0	-	-	0	-	-
neg-M318T55	1.22672e+06	1.05293e+06	3.55625e+06	493609	406923	1.56656e+06	85511.9	151899	227134	542819	518674	326031	0.223061	0.0085646	0.025974	0.160282	0.212937	0.888889	0.666667	1	2.11689	0.240981	down	318.167	0.920637	1	0	-	Unknown	-	-	-	1	Arginyl-Glutamate	HMDB0028708	0	-	-
neg-M318T60	636073	486587	923985	267019	758962	517112	98712.8	138886	389724	171611	186666	207705	0.332422	0.00141498	0.004329	0.101869	0.120946	0.972222	0.859722	1	2.04326	0.372416	down	318.101	1.00687	1	0	-	Unknown	-	-	-	48	Salbutamol 4-O-sulfate;5,7,3'-Trihydroxy-4'-methoxyflavanone;3,5,7-trihydroxy-2-(3-methoxyphenyl)-3,4-dihydro-2H-1-benzopyran-4-one;3-(3-methoxyphenyl)-1-(2,4,6-trihydroxyphenyl)propane-1,2-dione;3-(4-methoxyphenyl)-1-(2,4,6-trihydroxyphenyl)propane-1,2-dione;3-(3-hydroxy-4-methoxyphenyl)-1-(2,4,6-trihydroxyphenyl)prop-2-en-1-one;5,7-dihydroxy-2-(3-hydroxy-5-methoxyphenyl)-3,4-dihydro-2H-1-benzop…	HMDB0060604;HMDB0030746;HMDB0126500;HMDB0126501;HMDB0127499;HMDB0128061;HMDB0128200;HMDB0128215;HMDB0128583;HMDB0129336;HMDB0129419;HMDB0129960;HMDB0130167;HMDB0130168;HMDB0130321;HMDB0130329;HMDB0130330;HMDB0132139;HMDB0132871;HMDB0132874;HMDB0132885;HMDB0133775;HMDB0133776;HMDB0133778;HMDB0133779;HMDB0135912;HMDB0136020;HMDB0137308;HMDB0138084;HMDB0140574;HMDB0140820;HMDB0140845;HMDB0005782;HMD…	0	-	-
neg-M318T93	3.10715e+06	3.64482e+06	1.21876e+07	2.69935e+06	748202	2.21099e+06	522127	408786	745018	2.39446e+06	1.5169e+06	1.83047e+06	0.301559	0.0488831	0.025974	0.294419	0.212937	0.888889	0.638889	1	1.82521	0.0596332	down	318.167	1.55465	1	0	-	Unknown	-	-	-	1	Arginyl-Glutamate	HMDB0028708	0	-	-
neg-M319T285	8.52891e+06	3.64284e+06	4.47423e+06	9.79411e+06	8.40516e+06	5.03369e+06	2.1026e+07	1.71674e+07	2.66914e+07	1.07322e+07	1.53415e+07	5.86299e+06	2.42789	0.0128632	0.0151515	0.18164	0.170653	0.916667	0.666667	1	1.80204	0.0356448	up	319.192	4.75577	1	1	Oryzalide A	Lipids and lipid-like molecules	Prenol lipids	HMDB0037591	null	9	(4E)-6-hydroxy-1-(4-hydroxy-3-methoxyphenyl)dodec-4-en-3-one;1-(3-heptyloxiran-2-yl)-3-(4-hydroxy-3-methoxyphenyl)propan-1-one;(4E)-12-hydroxy-1-(4-hydroxy-3-methoxyphenyl)dodec-4-en-3-one;(1E)-4-hydroxy-1-(4-hydroxy-3-methoxyphenyl)dodec-1-en-3-one;5'-Carboxy-alpha-chromanol;Oryzalide A;Oryzalide B;[8]-Gingerdione;10-Acetylpanaxytriol	HMDB0137380;HMDB0137386;HMDB0137387;HMDB0137400;HMDB0012798;HMDB0037591;HMDB0037592;HMDB0039276;HMDB0039821	2	Testolate;10beta-Hydroxy-6beta-isobutyrylfuranoeremophilane	C01618;C09685
neg-M319T574	267774	110738	346818	558866	911419	907970	1.48646e+06	1.44339e+06	924934	1.24241e+06	3.82629e+06	1.66941e+06	3.41312	0.00775262	0.0021645	0.155898	0.0988242	1	1	1	2.2474	0.105645	up	319.195	9.56667	1	0	-	Unknown	-	-	-	0	-	-	1	Emetine	C09421
neg-M319T99	4.26434e+06	4.67231e+06	3.56371e+06	2.86965e+06	1.53559e+06	1.52071e+06	1.5552e+06	2.63541e+06	1.94984e+06	1.21977e+06	642770	837386	0.479769	0.029326	0.0649351	0.241608	0.312216	0.833333	0.555556	1	1.57894	0.20862	down	319	1.65177	0	0	-	Unknown	-	-	-	0	-	-	0	-	-
neg-M320T206	2.52918e+06	1.27547e+06	4.29222e+06	499999	438705	1.58153e+06	449964	401797	111964	461349	223474	614120	0.213116	0.0132741	0.025974	0.18387	0.212937	0.888889	0.611111	1	2.20559	0.228271	down	320.162	3.42597	0	0	-	Unknown	-	-	-	0	-	-	0	-	-
neg-M320T226	1.91151e+06	2.05455e+06	973187	2.17649e+06	2.28223e+06	6.15356e+06	1.21828e+07	1.12259e+07	8.61733e+06	6.2668e+06	1.44633e+07	7.28191e+06	3.86058	0.00078165	0.0021645	0.0842049	0.0988242	1	1	1	2.19334	0.296757	up	320.126	3.77223	0	0	-	Unknown	-	-	-	0	-	-	0	-	-
neg-M320T285	1.58984e+06	624562	910877	1.7032e+06	1.6877e+06	856948	4.44449e+06	3.40338e+06	5.50464e+06	2.17606e+06	2.9002e+06	1.131e+06	2.65285	0.00999684	0.0151515	0.168283	0.170653	0.916667	0.722222	1	1.88626	0.0514735	up	320.195	4.75408	1	0	-	Unknown	-	-	-	0	-	-	1	4'-Oxonebramine	C21258
neg-M321T189	354236	1.18541e+06	524410	363044	379655	663126	1.63293e+06	1.89172e+06	528853	700528	1.07637e+06	1.49937e+06	2.11239	0.0238676	0.025974	0.224619	0.212937	0.888889	0.609722	1	1.59579	0.3198	up	321.029	3.15828	0	0	-	Unknown	-	-	-	0	-	-	0	-	-
neg-M321T218_2	2.12038e+06	2.41576e+06	1.21932e+06	1.23917e+06	2.10875e+06	2.26524e+06	5.90101e+06	5.35433e+06	4.23774e+06	2.96883e+06	7.82952e+06	3.7023e+06	2.63829	0.000539976	0.0021645	0.0785046	0.0988242	1	1	1	2.14028	0.0676651	up	321.085	3.63997	1	0	-	Unknown	-	-	-	6	1-radyl-2-acyl-sn-glycero-3-phosphocholine;Salicin;Isosalicin;3-Hydroxybenzyl alcohol glucoside;3-Hydroxy-4,6-heptadiyne-1-yl 1-glucoside;4-(3,4-Dihydroxyphenyl)-2,3-dihydro-2,3-dihydroxy-1H-phenalen-1-one	HMDB0062192;HMDB0003546;HMDB0034023;HMDB0038331;HMDB0038964;HMDB0037110	6	Salicin;Gastrodin;Methylarbutin;Decarboxytetracenomycin_F1;Tetrangomycin;11-Deoxylandomycinone	C01451;C16964;C17599;C12374;C12396;C18682
neg-M322T196_1	4.55637e+06	3.75386e+06	7.46719e+06	2.95442e+06	1.7375e+06	3.05786e+06	1.76807e+06	1.69944e+06	1.41994e+06	2.83141e+06	1.45447e+06	2.19805e+06	0.483329	0.0203328	0.0151515	0.212249	0.170653	0.916667	0.722222	1	1.5121	0.0422586	down	322.141	3.27186	1	0	-	Unknown	-	-	-	0	-	-	1	N-Carbobenzoxyglycylproline	C01632
neg-M322T37	76372.6	213529	177354	174742	322123	395433	941711	1.19901e+06	944479	383507	1.21134e+06	257408	3.63167	0.00529352	0.0151515	0.138352	0.170653	0.916667	0.722222	1	2.08507	0.323734	up	321.904	0.622143	1	0	-	Unknown	-	-	-	1	Di-2-propenyl heptasulfide	HMDB0039458	0	-	-
neg-M322T53_2	2.59102e+06	2.92275e+06	2.79169e+06	1.1688e+06	1.65857e+06	1.34383e+06	663327	428343	1.6576e+06	1.2407e+06	730826	1.40626e+06	0.491082	0.0197413	0.0411255	0.210099	0.259392	0.861111	0.555556	1	1.2381	0.31918	down	322.083	0.875908	0	0	-	Unknown	-	-	-	0	-	-	0	-	-
neg-M323T196	226664	615925	490804	976711	405257	2.20109e+06	2.18553e+06	3.54995e+06	2.92147e+06	2.08598e+06	2.13602e+06	1.86664e+06	2.99923	0.00709135	0.025974	0.151706	0.212937	0.888889	0.666667	1	2.18686	0.201506	up	323.162	3.26182	1	0	-	Unknown	-	-	-	1	5-Amino-2,3-dihydro-6-(3-hydroxy-4-methoxy-1-oxobutyl)-2,2-dimethyl-4H-1-benzopyran-4-one	HMDB0038582	2	Convoline;Tebuconazole	C10855;C18489
neg-M323T208	179287	290450	162453	65167.5	217115	297903	810064	872954	1.87782e+06	1.61253e+06	2.13783e+06	234445	6.22385	0.00227878	0.00865801	0.111608	0.143597	0.944444	0.777778	1	2.55661	0.183129	up	323.041	3.46749	0	0	-	Unknown	-	-	-	0	-	-	0	-	-
neg-M323T214	3.38248e+07	2.07211e+07	1.84865e+07	8.19456e+06	3.59704e+07	1.21161e+07	4.30686e+07	3.79649e+07	3.39967e+07	9.08996e+07	3.40771e+07	3.26216e+07	2.10828	0.0205887	0.025974	0.21297	0.212937	0.888889	0.666667	1	1.63666	0.0266432	up	323.118	3.57357	1	0	-	Unknown	-	-	-	2	Cysteinyl-Tryptophan;Tryptophyl-Cysteine	HMDB0028786;HMDB0029080	1	CI_Pigment_Red_3	C19373
neg-M323T232	5.1734e+06	9.04783e+06	7.31377e+06	4.73021e+06	4.56714e+06	7.68111e+06	1.92382e+07	1.27837e+07	3.2229e+07	6.96017e+07	1.35594e+07	4.11366e+07	4.89565	0.00211113	0.0021645	0.108563	0.0988242	1	1	1	2.54955	0.198069	up	323.121	3.85878	1	0	-	Unknown	-	-	-	4	Cysteinyl-Tryptophan;Tryptophyl-Cysteine;Aspergillomarasmine A;Tolnaftate	HMDB0028786;HMDB0029080;HMDB0029450;HMDB0005005	2	Rutaevin;Nafenopin_glucuronide	C08779;C11608
neg-M323T52_2	1.26621e+07	1.51303e+07	1.95039e+07	5.74606e+06	1.07598e+07	7.39339e+06	3.54717e+06	2.97285e+06	3.72888e+06	9.49884e+06	5.33253e+06	9.62645e+06	0.487484	0.0234352	0.025974	0.223442	0.212937	0.888889	0.666667	1	1.61372	0.0673297	down	323.096	0.866896	1	0	-	Unknown	-	-	-	2	Prazepam;Polixetonium chloride	HMDB0015527;HMDB0040985	3	Prazepam;Bis-D-fructose_2',1:2,1'-dianhydride;D-Fructofuranose_1,2':2,3'-dianhydride	C07366;C04333;C04420
neg-M323T91	6.4984e+06	1.12411e+07	1.3012e+07	5.17455e+06	3.7608e+06	5.21031e+06	1.14622e+06	2.24176e+06	2.51736e+06	5.5714e+06	1.76999e+06	4.8681e+06	0.403474	0.0133213	0.025974	0.1841	0.212937	0.888889	0.583333	1	1.53588	0.405746	down	323.099	1.51094	1	1	3-Hydroxy-4-butanolide	Organic oxygen compounds	Organooxygen compounds	HMDB0034681	null	2	Prazepam;Polixetonium chloride	HMDB0015527;HMDB0040985	4	Prazepam;Bis-D-fructose_2',1:2,1'-dianhydride;D-Fructofuranose_1,2':2,3'-dianhydride;Levofuraltadone	C07366;C04333;C04420;C19267
neg-M324T283	465755	186099	153839	346691	303525	212610	898783	343126	1.3054e+06	250500	706445	478401	2.38694	0.0295183	0.0411255	0.241608	0.259392	0.861111	0.583333	1	1.40934	0.266286	up	324.157	4.71381	1	0	-	Unknown	-	-	-	2	2-Carboxy-1-[5-(2-carboxy-1-pyrrolidinyl)-2-hydroxy-2,4-pentadienylidene]pyrrolidinium;Fluoxetine glucuronide	HMDB0035173;HMDB0060607	0	-	-
neg-M325T199	327245	114756	205054	673815	435020	805352	1.04704e+06	656643	855007	778276	948586	1.03503e+06	2.07735	0.0271122	0.0151515	0.234587	0.170653	0.916667	0.722222	1	1.57165	0.294936	up	325.177	3.31783	1	0	-	Unknown	-	-	-	2	Metixene;N,O-Bis- (trimethylsilyl)phenylalanine	HMDB0014484;HMDB0094675	2	Fulvine;Isomigrastatin	C10304;C15846
neg-M325T200	709506	149208	311473	1.26172e+06	896486	1.99774e+06	1.64932e+06	1.35486e+06	2.02496e+06	2.02148e+06	3.66427e+06	1.36375e+06	2.26781	0.0396021	0.0151515	0.269168	0.170653	0.916667	0.666667	1	1.67768	0.0392419	up	325.008	3.33233	0	0	-	Unknown	-	-	-	0	-	-	0	-	-
neg-M325T42	107875	60962.7	76400	107314	90819.1	134334	129222	443212	521182	236867	382562	239627	3.38005	0.00150892	0.004329	0.103339	0.120946	0.972222	0.833333	1	2.14059	0.158378	up	324.89	0.707578	0	0	-	Unknown	-	-	-	0	-	-	0	-	-
neg-M326T437	853418	779750	1.37105e+06	1.67179e+06	481216	1.26176e+06	373782	334028	700572	372943	407821	727436	0.454368	0.00939996	0.00865801	0.164598	0.143597	0.944444	0.75	1	1.3547	0.0604256	down	326.27	7.27679	1	0	-	Unknown	-	-	-	2	Margaroylglycine;(R)-2-Hydroxysterculic acid	HMDB0013246;HMDB0031060	1	Methoprene	C14308
neg-M326T53	409210	543983	204060	516332	631238	699190	1.39167e+06	1.12174e+06	1.22656e+06	581850	1.03566e+06	827865	2.05902	0.00799528	0.00865801	0.15655	0.143597	0.944444	0.75	1	1.73437	0.148719	up	326.001	0.881213	1	0	-	Unknown	-	-	-	0	-	-	2	Benoxacor;M2	C10964;C14207
neg-M326T75_2	371775	592742	1.04704e+06	847977	581980	325482	2.57428e+06	2.43814e+06	2.0568e+06	2.85931e+06	3.86384e+06	1.1585e+06	3.96891	0.000220979	0.0021645	0.0615787	0.0988242	1	1	1	2.22372	0.0821392	up	326.095	1.24255	1	0	-	Unknown	-	-	-	1	Dictyoquinazol C	HMDB0040442	0	-	-
neg-M327T185_2	2.62444e+06	4.09549e+06	1.01832e+07	2.59881e+06	2.18357e+06	1.16396e+06	651800	689645	1.09352e+06	1.13069e+06	629172	1.55401e+06	0.251596	0.00779063	0.004329	0.155898	0.120946	0.972222	0.833333	1	2.14597	0.0773267	down	327.168	3.08803	1	0	-	Unknown	-	-	-	0	-	-	1	Leonurine	C16985
neg-M327T202_2	863227	237734	2.15716e+06	470271	460619	769751	236320	93092.7	150617	414745	137896	350597	0.278954	0.0135114	0.00865801	0.184719	0.143597	0.944444	0.777778	1	2.08633	0.115489	down	327.213	3.36545	0	0	-	Unknown	-	-	-	0	-	-	0	-	-
neg-M327T262	1.76513e+06	830341	753753	1.58132e+06	1.37526e+06	2.73433e+06	3.79576e+07	2.48323e+06	4.46982e+06	2.3197e+06	3.52731e+06	5.7134e+06	6.24671	0.0237826	0.00865801	0.224132	0.143597	0.944444	0.75	1	1.71676	0.112292	up	327.16	4.36874	1	0	-	Unknown	-	-	-	14	4-{1-hydroxy-3-[4-hydroxy-3-(3-methylbut-2-en-1-yl)phenyl]propyl}benzene-1,3-diol;1,7-bis(4-hydroxyphenyl)-5-methoxyheptan-3-one;5-Hydroxy-7-(4-hydroxy-3-methoxyphenyl)-1-phenyl-3-heptanone;Sclareapinone;8-Methoxygravelliferone;Sagequinone methide A;5-Geranyloxy-7-methoxycoumarin;Guaiacin;(all-E)-Crocetin;Macelignan;Verimol H;4,4'-Dihydroxy-5,5'-diisopropyl-2,2'-dimethyl-3,6-biphenyldione;Pyrrobu…	HMDB0135889;HMDB0138162;HMDB0029524;HMDB0030645;HMDB0030728;HMDB0030841;HMDB0032954;HMDB0034178;HMDB0035098;HMDB0036459;HMDB0036720;HMDB0040760;HMDB0240248;HMDB0129721	6	Crocetin;Vernoflexin;Estra-1,3,5-(10)-trien-17-one-3-oxyacetic_acid;Sobetirome;Steryl_sulfate;Roxburghine_B	C08588;C09578;C15174;C15618;C02195;C09237
neg-M327T492	1.53653e+06	1.51739e+06	2.00004e+06	1.85078e+06	642498	1.35788e+06	400621	307244	769242	701070	764445	891456	0.430548	0.00538164	0.025974	0.138498	0.212937	0.888889	0.583333	1	1.85119	0.1017	down	327.291	8.20577	1	0	-	Unknown	-	-	-	6	Polyoxyethylene 40 monostearate;2(R)-hydroxyicosanoic acid;12-hydroxyicosanoic acid;15-hydroxyicosanoic acid;2-hydroxyphytanic acid;3-hydroxyicosanoic Acid	HMDB0032477;HMDB0061659;HMDB0061664;HMDB0061665;HMDB0061666;HMDB0062566	1	L-2-Hydroxyphytanate	C02982
neg-M328T208	2.41852e+06	1.31792e+06	5.78531e+06	525162	694590	6.41678e+06	536721	384295	305319	1.64466e+06	598099	515226	0.23221	0.0412911	0.0411255	0.273848	0.259392	0.861111	0.611111	1	1.68519	0.179979	down	328.224	3.4671	1	0	-	Unknown	-	-	-	1	Oseltamivir	HMDB0014343	1	Oseltamivir	C08092
neg-M328T42_2	440577	1.10857e+06	1.19211e+06	745932	36701	169083	164740	28926.5	73623.4	145527	45507.2	150780	0.164936	0.0450679	0.0411255	0.28451	0.259392	0.861111	0.5	1	2.13545	0.0692722	down	327.993	0.699828	0	0	-	Unknown	-	-	-	0	-	-	0	-	-
neg-M328T51	4.27471e+06	2.56033e+06	2.56509e+06	1.53475e+06	1.51293e+06	1.30797e+06	382375	585571	755968	2.09506e+06	348598	1.97347e+06	0.446434	0.0296547	0.0649351	0.241641	0.312216	0.833333	0.555556	1	1.65211	0.167553	down	328.097	0.858308	1	0	-	Unknown	-	-	-	0	-	-	4	Fluridone;Epithienamycin_B;Epithienamycin_D;Diclocymet	C18857;C17396;C17398;C18518
neg-M328T53	295979	504319	761609	451096	1.13661e+06	1.18738e+06	241074	408240	211109	349700	706247	157626	0.47821	0.0396746	0.0411255	0.269168	0.259392	0.861111	0.583333	1	1.46527	0.327118	down	328.152	0.882273	0	0	-	Unknown	-	-	-	0	-	-	0	-	-
neg-M328T75	251196	269614	310415	409697	833124	593401	245484	206764	100863	175312	440198	119544	0.48292	0.0275172	0.025974	0.236128	0.212937	0.888889	0.666667	1	1.38056	0.348547	down	328.152	1.252	1	0	-	Unknown	-	-	-	0	-	-	1	Valclavam	C06668
neg-M329T196_2	2.63988e+06	3.18507e+06	1.76878e+06	688959	1.30165e+06	942324	718149	552055	442568	285860	369088	364601	0.259562	0.00202098	0.004329	0.108449	0.120946	0.972222	0.888889	1	2.17811	0.040391	down	329.209	3.26907	1	0	-	Unknown	-	-	-	23	Arginyl-Arginine;DG(14:0/20:4(5Z,8Z,11Z,14Z)/0:0);DG(14:0/20:4(8Z,11Z,14Z,17Z)/0:0);DG(14:1(9Z)/20:3(5Z,8Z,11Z)/0:0);DG(14:1(9Z)/20:3(8Z,11Z,14Z)/0:0);DG(16:0/18:4(6Z,9Z,12Z,15Z)/0:0);DG(16:1(9Z)/18:3(6Z,9Z,12Z)/0:0);DG(16:1(9Z)/18:3(9Z,12Z,15Z)/0:0);DG(18:3(6Z,9Z,12Z)/16:1(9Z)/0:0);DG(18:3(9Z,12Z,15Z)/16:1(9Z)/0:0);DG(18:4(6Z,9Z,12Z,15Z)/16:0/0:0);DG(20:3(5Z,8Z,11Z)/14:1(9Z)/0:0);DG(20:3(8Z,11Z,…	HMDB0028703;HMDB0007025;HMDB0007026;HMDB0007052;HMDB0007053;HMDB0007106;HMDB0007133;HMDB0007134;HMDB0007273;HMDB0007302;HMDB0007330;HMDB0007444;HMDB0007473;HMDB0007501;HMDB0007530;HMDB0041092;HMDB0055971;HMDB0055977;HMDB0056031;HMDB0056139;HMDB0056145;HMDB0056164;HMDB0056171	1	Heliotrine	C10324
neg-M329T269	3.29398e+07	8.83828e+06	1.77509e+07	1.42734e+07	3.14762e+07	1.88943e+07	6.04635e+07	2.51417e+07	2.84926e+07	9.59821e+07	2.17269e+08	1.41485e+08	4.58098	0.0115786	0.025974	0.17506	0.212937	0.888889	0.666667	1	2.51541	0.0276969	up	329.176	4.4756	1	1	Carnosol	Lipids and lipid-like molecules	Prenol lipids	HMDB0002121	C09069	6	Carnosol;Momilactone B;Yucalexin P15;Yucalexin P8;3,3',4,4'-Tetrahydroxy-5,5'-diisopropyl-2,2'-dimethylbiphenyl;Caffeoylcycloartenol	HMDB0002121;HMDB0036749;HMDB0036753;HMDB0036755;HMDB0039613;HMDB0040807	4	Carnosol;Gibberellin_A15;Dicyclohexyl_phthalate;Methyl_gibberellin_A9	C09069;C14162;C14529;C20632
neg-M329T283	4.6858e+06	1.14799e+07	4.16525e+06	4.73452e+06	6.70594e+06	4.69705e+06	1.69828e+07	6.69305e+06	7.25868e+06	1.85683e+07	2.24878e+07	1.55187e+07	2.39959	0.00968166	0.0151515	0.166468	0.170653	0.916667	0.679861	1	1.74214	0.0420178	up	329.176	4.71828	1	0	-	Unknown	-	-	-	6	Carnosol;Momilactone B;Yucalexin P15;Yucalexin P8;3,3',4,4'-Tetrahydroxy-5,5'-diisopropyl-2,2'-dimethylbiphenyl;Caffeoylcycloartenol	HMDB0002121;HMDB0036749;HMDB0036753;HMDB0036755;HMDB0039613;HMDB0040807	4	Carnosol;Gibberellin_A15;Dicyclohexyl_phthalate;Methyl_gibberellin_A9	C09069;C14162;C14529;C20632
neg-M329T81	2.86391e+06	1.46923e+06	5.13236e+06	1.51875e+06	1.12932e+06	1.12411e+06	562227	355737	407693	1.69869e+06	836445	1.85099e+06	0.43148	0.0437727	0.132035	0.280745	0.429897	0.777778	0.444444	1	1.6714	0.267054	down	329.147	1.3582	0	0	-	Unknown	-	-	-	0	-	-	0	-	-
neg-M330T102	417342	3.02604e+06	1.86763e+06	1.39531e+06	1.33084e+06	665898	479143	282198	332906	1.05334e+06	614784	400386	0.363408	0.0281571	0.025974	0.23808	0.212937	0.888889	0.666667	1	1.50233	0.154617	down	330.07	1.7018	1	0	-	Unknown	-	-	-	1	5'-Phosphoribosyl-N-formylglycinamide	HMDB0001308	1	5'-Phosphoribosyl-N-formylglycinamide	C04376
neg-M330T270_2	7.07689e+06	1.74098e+06	4.09804e+06	2.61496e+06	6.49385e+06	4.01693e+06	1.31531e+07	5.15626e+06	5.74916e+06	1.98895e+07	2.76403e+07	1.52846e+07	3.33592	0.00924132	0.025974	0.163841	0.212937	0.888889	0.583333	1	2.21855	0.314709	up	330.179	4.49838	1	0	-	Unknown	-	-	-	4	5-hydroxy saxagliptin;Saringosterol 3-glucoside;Hebevinoside IX;Melilotoside A	HMDB0061099;HMDB0029767;HMDB0034599;HMDB0041464	3	Dapdiamide_B;Dapdiamide_C;WIN_VI	C20963;C20964;C06490
neg-M330T52_3	2.97079e+06	2.97311e+06	1.05814e+07	2.64308e+06	2.60217e+06	2.71873e+06	589159	573145	1.07202e+06	2.03388e+06	1.51947e+06	2.1815e+06	0.325415	0.00773637	0.0021645	0.155898	0.0988242	1	1	1	2.06135	0.268879	down	330.131	0.87207	0	0	-	Unknown	-	-	-	0	-	-	0	-	-
neg-M331T189	2.95495e+06	2.24152e+06	5.52558e+06	1.72175e+06	3.26635e+06	1.97448e+06	877403	602054	1.5549e+06	1.57023e+06	719854	1.19035e+06	0.368387	0.00204117	0.0021645	0.108449	0.0988242	1	1	1	1.7383	0.16776	down	331.167	3.14592	1	0	-	Unknown	-	-	-	6	2,5-dihydroxy-5-(methylamino)-3,4-diphenylpentanoic acid;(S)-3-Hydroxy-N-methylcoclaurine;Oxycodone;Erythratine;N-Dihydroferuloyltyramine;Codeine N-oxide	HMDB0134790;HMDB0006921;HMDB0014640;HMDB0030181;HMDB0033028;HMDB0033948	11	Isoxaben;3'-Hydroxy-N-methyl-(S)-coclaurine;Nororientaline;(R)-Norreticuline;(S)-Nororientaline;(S)-Norreticuline;Oxycodone;Cephalotaxine;(R,S)-Norreticuline;3-Hydroxy-2-nitroestra-1,3,5(10)-trien-17-one;4-Nitroestrone	C18504;C05202;C05317;C06516;C06518;C06520;C08018;C10580;C12329;C15018;C15362
neg-M331T250	5.74786e+07	1.54782e+07	3.08592e+07	3.59643e+07	4.851e+07	4.68232e+07	1.07166e+08	3.16012e+07	4.00221e+07	1.62192e+08	1.90409e+08	9.2509e+07	2.65361	0.0402288	0.0930736	0.270916	0.368115	0.805556	0.457639	1	1.64439	0.0224284	up	331.192	4.171	1	1	11b-Hydroxyprogesterone	Lipids and lipid-like molecules	Sterol Lipids	HMDB0004031	C05498	16	5,6-epoxy,18R-HEPE;Carnosic acid;11b-Hydroxyprogesterone;7'-Carboxy-gamma-tocotrienol;Hulupone;Adhulupone;(1(10)E,4E,6a,9b)-9-(2-Methylbutanoyloxy)-1(10),4,11(13)-germacratrien-12,6-olide;(1(10)E,4E,6a,9b)-9-(3-Methylbutanoyloxy)-1(10),4,11(13)-germacratrien-12,6-olide;Petasitin;6-Angeloylfuranofukinol;4-Deoxycohumulone;ent-7alpha,12beta-Dihydroxy-16-kauren-19,6beta-olide;ent-15-Kaurene-17,19-dio…	HMDB0062410;HMDB0002358;HMDB0004031;HMDB0012851;HMDB0030103;HMDB0030136;HMDB0031374;HMDB0031375;HMDB0035637;HMDB0036146;HMDB0036623;HMDB0036700;HMDB0036726;HMDB0036761;HMDB0038966;HMDB0015494	10	Callicarpone;7beta,12alpha-Dihydroxykaurenolide;Marrubiin;Premarrubiin;Gibberellin_A14_aldehyde;Gibberellin_A12;Gibberellin_A53_aldehyde;17beta-Hydroxy-4-oxa-5alpha-androst-1-en-3-one_acetate;13-Hydroxy-2-(hydroxymethylene)-3-oxo-13,17-seco-5alpha-androstan-17-oic_acid,_delta-lactone;5,6-Epoxy-18R-HEPE	C09067;C09081;C09128;C09177;C11853;C11857;C11905;C15068;C15459;C18175
neg-M331T265	6.18772e+07	1.28364e+07	2.9192e+07	2.04544e+07	3.20691e+07	5.4572e+07	1.72215e+08	4.73629e+07	7.01995e+07	1.47417e+08	2.95342e+08	1.4706e+08	4.16868	0.00318081	0.00865801	0.121107	0.143597	0.944444	0.777778	1	2.45507	0.0249015	up	331.192	4.41411	1	1	11b-Hydroxyprogesterone	Lipids and lipid-like molecules	Sterol Lipids	HMDB0004031	C05498	16	5,6-epoxy,18R-HEPE;Carnosic acid;11b-Hydroxyprogesterone;7'-Carboxy-gamma-tocotrienol;Hulupone;Adhulupone;(1(10)E,4E,6a,9b)-9-(2-Methylbutanoyloxy)-1(10),4,11(13)-germacratrien-12,6-olide;(1(10)E,4E,6a,9b)-9-(3-Methylbutanoyloxy)-1(10),4,11(13)-germacratrien-12,6-olide;Petasitin;6-Angeloylfuranofukinol;4-Deoxycohumulone;ent-7alpha,12beta-Dihydroxy-16-kauren-19,6beta-olide;ent-15-Kaurene-17,19-dio…	HMDB0062410;HMDB0002358;HMDB0004031;HMDB0012851;HMDB0030103;HMDB0030136;HMDB0031374;HMDB0031375;HMDB0035637;HMDB0036146;HMDB0036623;HMDB0036700;HMDB0036726;HMDB0036761;HMDB0038966;HMDB0015494	10	Callicarpone;7beta,12alpha-Dihydroxykaurenolide;Marrubiin;Premarrubiin;Gibberellin_A14_aldehyde;Gibberellin_A12;Gibberellin_A53_aldehyde;17beta-Hydroxy-4-oxa-5alpha-androst-1-en-3-one_acetate;13-Hydroxy-2-(hydroxymethylene)-3-oxo-13,17-seco-5alpha-androstan-17-oic_acid,_delta-lactone;5,6-Epoxy-18R-HEPE	C09067;C09081;C09128;C09177;C11853;C11857;C11905;C15068;C15459;C18175
neg-M331T46_2	6.03862e+06	9.07561e+06	8.93587e+06	4.79621e+06	950321	8.41577e+06	660097	1.14015e+06	1.81342e+06	1.69628e+06	1.06576e+06	2.84519e+06	0.241306	0.0122981	0.0411255	0.179232	0.259392	0.861111	0.5	1	1.79359	0.169869	down	331.055	0.771949	1	0	-	Unknown	-	-	-	1	Peonidin-3-galactoside	HMDB0029210	0	-	-
neg-M331T501	240904	318347	338163	932513	210937	181691	34803.1	60029.6	129110	79760.4	189469	313362	0.362886	0.0234843	0.025974	0.223495	0.212937	0.888889	0.666667	1	1.72014	0.415665	down	331.249	8.35091	1	0	-	Unknown	-	-	-	2	9,10,13-Trihydroxystearic acid;Floionolic acid	HMDB0030935;HMDB0034295	1	9,10,18-Trihydroxystearate	C19621
neg-M331T52	2.78297e+06	2.84328e+06	5.57325e+06	1.83031e+06	1.35011e+06	2.31932e+06	1.08686e+06	1.05553e+06	1.40656e+06	1.20693e+06	1.2562e+06	1.55074e+06	0.452884	0.0145106	0.00865801	0.189364	0.143597	0.944444	0.777778	1	1.47715	0.0595401	down	331.126	0.862783	1	0	-	Unknown	-	-	-	3	Zanamivir;meta-O-Dealkylated flecainide;(1R*,3R*,3'S*)-1,2,3,4-Tetrahydro-1-(2-thio-3-pyrrolidinyl)-beta-carboline-3-carboxylic acid	HMDB0014698;HMDB0060831;HMDB0034767	2	Zanamivir;Strictosamide	C08095;C16724
neg-M331T53_4	1.47581e+06	1.10876e+06	3.39885e+06	1.42052e+06	1.76869e+06	1.95085e+06	149538	315640	156169	1.07836e+06	558723	694593	0.265477	0.00422939	0.0021645	0.132476	0.0988242	1	1	1	2.49506	0.286759	down	331.162	0.87608	1	0	-	Unknown	-	-	-	8	Carissanol;1,2-Anhydridoniveusin;(1E,4Z,6a,8b,10a)-8-Angeloyloxy-10,15-dihydroxy-3-oxo-1,4,11(13)-germacratrien-12,6-olide;2'-Hydroxy-3',4',5',7,8-pentamethoxyflavan;Diosbulbin A;Diosbulbin F;trans-Grandmarin isovalerate;alpha-Peroxyachifolide	HMDB0030081;HMDB0032105;HMDB0032731;HMDB0033906;HMDB0035108;HMDB0036780;HMDB0039032;HMDB0039575	4	Ailanthone;Tripdiolide;Euparotin;Eupatundin	C08747;C09202;C09434;C09448
neg-M331T74_2	1.05091e+06	593615	2.23876e+06	699010	755271	806181	156331	237983	81220.6	552883	367013	563470	0.318845	0.0089336	0.0021645	0.161882	0.0988242	1	1	1	2.0737	0.217382	down	331.162	1.24087	1	0	-	Unknown	-	-	-	0	-	-	1	Clavamycin_D	C17364
neg-M331T90	1.64097e+06	2.4008e+06	5.77232e+06	1.33217e+06	425979	1.91268e+06	363291	214172	411038	1.23953e+06	485753	1.43134e+06	0.307389	0.0338403	0.025974	0.253574	0.212937	0.888889	0.624306	1	1.84635	0.105799	down	331.163	1.50051	1	0	-	Unknown	-	-	-	0	-	-	1	Clavamycin_D	C17364
neg-M332T176	4.76439e+06	2.58656e+06	5.05715e+06	1.76472e+06	1.90329e+06	1.55836e+06	370953	578216	709996	1.86643e+06	1.54346e+06	1.51458e+06	0.373339	0.0130212	0.00865801	0.182411	0.143597	0.944444	0.75	1	1.6627	0.422196	down	332.147	2.93368	1	0	-	Unknown	-	-	-	0	-	-	1	Glycosyl-4,4'-diaponeurosporenoate	C16147
neg-M332T185	6.55322e+06	5.05799e+06	2.55379e+07	4.9709e+06	2.23278e+06	4.5176e+06	1.09153e+06	1.06333e+06	1.36444e+06	4.89492e+06	2.53463e+06	3.1141e+06	0.28776	0.0267196	0.025974	0.233688	0.212937	0.888889	0.638889	1	1.83909	0.0257611	down	332.183	3.08812	0	0	-	Unknown	-	-	-	0	-	-	0	-	-
neg-M332T187	1.77581e+06	1.65552e+06	1.66041e+06	623723	1.48727e+06	1.01532e+06	484801	432179	1.32739e+06	208180	1.24809e+06	215695	0.476552	0.0360561	0.025974	0.260458	0.212937	0.888889	0.666667	1	1.67347	0.473565	down	332.128	3.1151	0	0	-	Unknown	-	-	-	0	-	-	0	-	-
neg-M332T204	1.10094e+06	953302	1.95343e+06	497442	196006	658545	191294	276861	173163	323289	204922	256011	0.265976	0.0157769	0.025974	0.194778	0.212937	0.888889	0.622917	1	1.89846	0.18766	down	332.165	3.3929	1	0	-	Unknown	-	-	-	2	Hericenone E;Hericenone H	HMDB0039140;HMDB0039595	2	Primidolol;(alphaS,betaS)-alpha-Ethyl-alpha-(4-methoxyphenyl)-beta-phenyl-2-pyridineethanol	C11774;C15458
neg-M332T250	1.21671e+07	3.16838e+06	6.48127e+06	7.39822e+06	1.02511e+07	9.62668e+06	2.22826e+07	6.75011e+06	8.53051e+06	3.39017e+07	3.97508e+07	1.89659e+07	2.65175	0.0378072	0.0930736	0.264585	0.368115	0.805556	0.485417	1	1.6427	0.0282224	up	332.195	4.17231	0	0	-	Unknown	-	-	-	0	-	-	0	-	-
neg-M332T265	1.40585e+07	2.34974e+06	6.20235e+06	3.73758e+06	6.39007e+06	1.14987e+07	3.76075e+07	1.04922e+07	1.49663e+07	3.14954e+07	6.14132e+07	3.09122e+07	4.22468	0.00326672	0.00865801	0.122502	0.143597	0.944444	0.777778	1	2.5544	0.116837	up	332.195	4.4236	0	0	-	Unknown	-	-	-	0	-	-	0	-	-
neg-M332T53_2	4.81694e+06	2.23805e+06	7.61199e+06	2.04657e+06	2.50597e+06	5.06571e+06	1.13492e+06	882547	1.33659e+06	2.19319e+06	2.97856e+06	1.79719e+06	0.425073	0.017211	0.025974	0.199981	0.212937	0.888889	0.652083	1	1.52404	0.19187	down	332.147	0.875513	0	0	-	Unknown	-	-	-	0	-	-	0	-	-
neg-M333T185	969133	704748	3.14058e+06	617454	255278	600106	121625	122969	121350	873404	328795	347796	0.304731	0.032213	0.0649351	0.250387	0.312216	0.833333	0.555556	1	2.08033	0.077785	down	333.187	3.08976	1	0	-	Unknown	-	-	-	0	-	-	3	9-Fluoro-17-methyl-11-oxotestosterone;9-Fluoro-11beta-hydroxy-A-norpregn-3(5)-ene-2,20-dione;9-Fluoro-11beta,17beta-dihydroxy-16alpha-methylandrosta-1,4-dien-3-one	C14621;C15065;C15092
neg-M333T46	2.88283e+06	3.80748e+06	7.42371e+06	2.62646e+06	2.69288e+06	9.66002e+06	215462	310106	4.07875e+06	557018	750523	1.40635e+06	0.251542	0.0083053	0.025974	0.158987	0.212937	0.888889	0.666667	1	2.91429	0.0716709	down	333.06	0.77239	1	0	-	Unknown	-	-	-	26	1-(sn-Glycero-3-phospho)-1D-myo-inositol ;7-hydroxy-6-methoxy-3-(2,3,4,5-tetrahydroxyphenyl)-3,4-dihydro-2H-1-benzopyran-4-one;6,7-dihydroxy-3-(2,3,5-trihydroxy-4-methoxyphenyl)-3,4-dihydro-2H-1-benzopyran-4-one;7-hydroxy-6-methoxy-3-(2,3,4,6-tetrahydroxyphenyl)-3,4-dihydro-2H-1-benzopyran-4-one;6,7-dihydroxy-3-(2,3,6-trihydroxy-4-methoxyphenyl)-3,4-dihydro-2H-1-benzopyran-4-one;7,8-dihydroxy-6-m…	HMDB0011649;HMDB0125030;HMDB0125032;HMDB0125045;HMDB0125047;HMDB0125060;HMDB0125062;HMDB0125074;HMDB0125076;HMDB0125081;HMDB0125082;HMDB0126502;HMDB0126504;HMDB0126508;HMDB0126512;HMDB0126513;HMDB0128206;HMDB0128211;HMDB0128756;HMDB0128758;HMDB0129287;HMDB0129292;HMDB0130269;HMDB0131803;HMDB0031971;HMDB0033014	6	sn-Glycero-3-phospho-1-inositol;2-(alpha-D-Galactosyl)-sn-glycerol_3-phosphate;alpha-D-Galactosyl-(1,1')-sn-glycerol_3-phosphate;2-(alpha-D-Glucosyl)-sn-glycerol_3-phosphate;6-Methoxytaxifolin;5,5'-Dehydrodivanillate	C01225;C04641;C04703;C10517;C09770;C18347
neg-M333T85_1	1.74422e+06	5.07505e+06	2.35833e+06	1.40867e+06	527001	621782	290813	139097	352038	1.07281e+06	221295	759406	0.241623	0.01484	0.025974	0.190282	0.212937	0.888889	0.583333	1	2.28913	0.0793378	down	333.058	1.4106	1	0	-	Unknown	-	-	-	8	1-(sn-Glycero-3-phospho)-1D-myo-inositol ;2-[3,4-bis(2-hydroxyethoxy)phenyl]-5-hydroxy-7-(2-hydroxyethoxy)-3-{[3,4,5-trihydroxy-6-(hydroxymethyl)oxan-2-yl]oxy}-4H-chromen-4-one;Eriocitrin;Isorubrofusarin 10-gentiobioside;(2R)-6,8-Diglucopyranosyl-4',5,7-trihydroxyflavanone;Pinobanksin 5-[galactosyl-(1->4)-glucoside];Rubrofusarin 6-gentiobioside;Cassiaside C	HMDB0011649;HMDB0141965;HMDB0005811;HMDB0034609;HMDB0037407;HMDB0037506;HMDB0038478;HMDB0038550	8	sn-Glycero-3-phospho-1-inositol;2-(alpha-D-Galactosyl)-sn-glycerol_3-phosphate;alpha-D-Galactosyl-(1,1')-sn-glycerol_3-phosphate;2-(alpha-D-Glucosyl)-sn-glycerol_3-phosphate;Isobutrin;Butrin;Eriocitrin;Neoeriocitrin	C01225;C04641;C04703;C10517;C08649;C09616;C09732;C09805
neg-M334T213	4.94951e+06	4.38346e+06	8.2273e+06	2.44962e+06	1.5643e+06	4.23668e+06	1.46504e+06	1.36703e+06	923842	3.41361e+06	1.36693e+06	2.11001e+06	0.41248	0.0191203	0.0151515	0.207683	0.170653	0.916667	0.694444	1	1.665	0.0698602	down	334.178	3.55643	1	0	-	Unknown	-	-	-	2	N-2-[4-(3,3-Dimethylallyloxy)phenyl]ethylcinnamide;Fluvoxamine	HMDB0030193;HMDB0014322	2	Lobelanine;Fluvoxamine	C10157;C07571
neg-M334T273	1.72077e+06	770416	726512	1.05769e+06	3.63956e+06	1.38179e+06	3.14066e+06	1.36046e+06	1.54433e+06	2.90575e+06	6.01237e+06	4.4047e+06	2.08334	0.0481408	0.0930736	0.292851	0.368115	0.805556	0.513194	1	1.36016	0.296146	up	334.211	4.54188	1	0	-	Unknown	-	-	-	0	-	-	1	Myristyltrimethylaminium_bromide	C11279
neg-M334T42_2	2.30335e+06	3.96775e+06	2.55705e+06	3.24343e+06	2.77747e+06	4.15996e+06	232006	852798	1.36439e+06	1.94883e+06	1.57976e+06	1.42405e+06	0.389385	0.0164336	0.0021645	0.196795	0.0988242	1	1	1	2.2269	0.0987765	down	334.15	0.705768	1	0	-	Unknown	-	-	-	5	Asparaginyl-Tryptophan;Histidinyl-Tyrosine;Tryptophyl-Asparagine;Tyrosyl-Histidine;Sucrose monopalmitate	HMDB0028742;HMDB0028897;HMDB0029078;HMDB0029107;HMDB0039579	2	Validoxylamine_A;Isopentenyl_adenosine	C17700;C16427
neg-M334T46	2.35615e+06	6.66232e+06	3.63617e+06	2.15997e+06	2.61999e+06	2.15561e+06	571262	224184	1.04596e+06	1.71064e+06	1.18135e+06	2.5864e+06	0.373646	0.0215283	0.0151515	0.215275	0.170653	0.916667	0.722222	1	1.91984	0.124197	down	334.126	0.762675	1	0	-	Unknown	-	-	-	4	Methionyl-Tryptophan;Tryptophyl-Methionine;Aspartylglycosamine;1-Oleoylglycerophosphoinositol	HMDB0028984;HMDB0029089;HMDB0000489;HMDB0061693	1	N4-(Acetyl-beta-D-glucosaminyl)asparagine	C04540
neg-M334T53_1	170697	170511	177439	638282	1.26718e+06	1.13897e+06	531976	975303	2.79076e+06	7.60642e+06	5.02974e+06	1.0093e+07	7.58536	0.0111343	0.0411255	0.173936	0.259392	0.861111	0.56875	1	2.89216	0.124268	up	334.034	0.880445	0	0	-	Unknown	-	-	-	0	-	-	0	-	-
neg-M335T267	1.89258e+06	967743	902445	2.13457e+06	1.48759e+06	932718	5.45107e+06	5.27815e+06	4.40105e+06	1.54111e+06	5.14406e+06	2.82764e+06	2.96274	0.00238926	0.00865801	0.113069	0.143597	0.944444	0.763194	1	1.72246	0.1246	up	335.1	4.44777	1	0	-	Unknown	-	-	-	51	6-{6-[(E)-2-(2,4-dihydroxyphenyl)ethenyl]-2,4-dihydroxy-3-(3-methylbut-2-en-1-yl)phenoxy}-3,4,5-trihydroxyoxane-2-carboxylic acid;6-{3-[(E)-2-(2,4-dihydroxyphenyl)ethenyl]-2,5-dihydroxy-6-(3-methylbut-2-en-1-yl)phenoxy}-3,4,5-trihydroxyoxane-2-carboxylic acid;3,4,5-trihydroxy-6-{3-hydroxy-4-[(E)-2-[2,3,5-trihydroxy-4-(3-methylbut-2-en-1-yl)phenyl]ethenyl]phenoxy}oxane-2-carboxylic acid;3,4,5-trih…	HMDB0125552;HMDB0125553;HMDB0125554;HMDB0125555;HMDB0125556;HMDB0125558;HMDB0125559;HMDB0125560;HMDB0125561;HMDB0125562;HMDB0125563;HMDB0125564;HMDB0125566;HMDB0125567;HMDB0125568;HMDB0125569;HMDB0125571;HMDB0125572;HMDB0125573;HMDB0125576;HMDB0125577;HMDB0125578;HMDB0129040;HMDB0129041;HMDB0129042;HMDB0129045;HMDB0129046;HMDB0129047;HMDB0129048;HMDB0129049;HMDB0129052;HMDB0129053;HMDB0129054;HMD…	2	Sergeolide;Urdamycinone_F	C08782;C12410
neg-M336T194_2	2.04957e+06	1.47049e+06	3.36551e+06	1.11818e+06	2.26376e+06	3.7363e+06	796639	524668	686450	1.30141e+06	1.05236e+06	979640	0.381408	0.00330735	0.004329	0.122545	0.120946	0.972222	0.833333	1	1.74043	0.104155	down	336.157	3.24023	1	0	-	Unknown	-	-	-	2	Olopatadine;Formylfusarochromanone	HMDB0014906;HMDB0038970	1	Olopatadine	C07789
neg-M336T260	1.63213e+06	1.64139e+06	2.68557e+06	976354	507598	353372	9.69224e+06	1.05639e+07	2.61357e+07	3.09774e+07	1.54438e+07	3.49621e+07	16.389	3.72757e-05	0.0021645	0.0354393	0.0988242	1	1	1	3.74963	0.101268	up	336.145	4.33358	1	0	-	Unknown	-	-	-	8	5-hydroxy-8-(2-hydroxypropan-2-yl)-4-(1-hydroxypropyl)-2H,8H,9H-furo[2,3-h]chromen-2-one;5-hydroxy-8-(2-hydroxypropan-2-yl)-4-(2-hydroxypropyl)-2H,8H,9H-furo[2,3-h]chromen-2-one;8-(1,2-dihydroxypropan-2-yl)-5-hydroxy-4-propyl-2H,8H,9H-furo[2,3-h]chromen-2-one;5-hydroxy-8-(2-hydroxypropan-2-yl)-4-(3-hydroxypropyl)-2H,8H,9H-furo[2,3-h]chromen-2-one;Mycophenolic acid;Helipyrone;Oleacein;Enoxacin	HMDB0130121;HMDB0130122;HMDB0130123;HMDB0130124;HMDB0015159;HMDB0030742;HMDB0037321;HMDB0014610	6	PR-toxin;Arctolide;Conchosin_B;Mycophenolate;1-(4-Hydroxy-3-methoxyphenyl)-2-(2-methoxyphenoxy)propane-1,3-diol;Enoxacin	C06079;C09298;C09373;C20380;C21422;C06979
neg-M336T310	1.5806e+06	959146	1.17419e+06	2.07969e+06	1.12943e+06	3.40986e+06	3.0853e+06	3.11758e+06	2.3281e+06	8.69943e+06	2.10162e+06	2.54912e+06	2.11761	0.0313447	0.0411255	0.248532	0.259392	0.861111	0.583333	1	1.50508	0.270204	up	336.227	5.16963	1	0	-	Unknown	-	-	-	0	-	-	1	Iprovalicarb	C18866
neg-M336T397	1.40519e+06	1.44661e+06	1.38699e+06	2.99923e+06	680803	1.36373e+06	800900	594397	786504	695670	725683	825960	0.477144	0.0178767	0.0411255	0.203045	0.259392	0.861111	0.5	1	1.30769	0.10526	down	336.255	6.6156	1	0	-	Unknown	-	-	-	34	5,6-Epoxy-8,11,14-eicosatrienoic acid;8,9-Epoxyeicosatrienoic acid;14R,15S-EpETrE;15(S)-HETE;14,15-Epoxy-5,8,11-eicosatrienoic acid;11,12-Epoxyeicosatrienoic acid;8-HETE;16(R)-HETE;11(R)-HETE;20-Hydroxyeicosatetraenoic acid;12-HETE;18-Hydroxyarachidonic acid;9-HETE;11,12-EpETrE;5-HETE;19(S)-HETE;10-HETE;13-HETE;17-HETE;Annoglabasin E;Ucriol;8alpha,13R-Epoxy-14-labden-19-oic acid;2-Hydroxy-6-tride…	HMDB0002190;HMDB0002232;HMDB0002283;HMDB0003876;HMDB0004264;HMDB0004673;HMDB0004679;HMDB0004680;HMDB0004682;HMDB0005998;HMDB0006111;HMDB0006245;HMDB0010222;HMDB0010409;HMDB0011134;HMDB0011136;HMDB0012508;HMDB0012567;HMDB0012598;HMDB0036262;HMDB0036705;HMDB0036810;HMDB0038520;HMDB0038688;HMDB0038689;HMDB0038694;HMDB0060101;HMDB0062287;HMDB0062294;HMDB0062302;HMDB0062431;HMDB0062433;HMDB0112068;HMD…	20	(15S)-15-Hydroxy-5,8,11-cis-13-trans-eicosatetraenoate;5(S)-HETE;20-HETE;19(S)-HETE;5,6-EET;8,9-EET;11,12-EET;14,15-EET;8(S)-HETE;12(S)-HETE;16(R)-HETE;9(S)-HETE;11(R)-HETE;12(R)-HETE;8(R)-HETE;3beta-Hydroxy-16beta-(hydroxymethyl)-5alpha-androstan-17-one;17beta-Hydroxy-2alpha-(hydroxymethyl)-5alpha-androstan-3-one;17-Methylandrost-5-ene-3beta,11beta,17beta-triol;17beta-Methoxyandrost-5-ene-3beta,…	C04742;C04805;C14748;C14749;C14768;C14769;C14770;C14771;C14776;C14777;C14778;C14779;C14780;C14822;C14824;C14961;C15035;C15041;C15138;C15349
neg-M336T492	388441	644665	582513	749622	330339	591851	103739	299541	214466	455094	213707	311688	0.486165	0.0115584	0.00865801	0.17506	0.143597	0.944444	0.777778	1	1.53951	0.239617	down	336.266	8.20195	0	0	-	Unknown	-	-	-	0	-	-	0	-	-
neg-M337T214	1.3979e+07	1.74106e+07	1.48017e+07	1.45043e+07	5.11679e+06	1.39473e+07	2.76144e+07	3.12118e+07	8.12568e+07	4.19545e+07	3.37375e+07	1.49962e+08	4.58548	0.00233026	0.0021645	0.113069	0.0988242	1	1	1	2.3764	0.0759908	up	337.095	3.56987	1	1	3-O-p-Coumaroylquinic acid	Organic oxygen compounds	Organooxygen compounds	HMDB0029681	null	12	3,4,5-trihydroxy-6-{[(2E)-2-methyl-3-phenylprop-2-enoyl]oxy}oxane-2-carboxylic acid;3,4,5-trihydroxy-6-[(2Z)-3-oxo-2-(phenylmethylidene)propoxy]oxane-2-carboxylic acid;3,4,5-trihydroxy-6-{3-[(1Z)-2-methyl-3-oxoprop-1-en-1-yl]phenoxy}oxane-2-carboxylic acid;3,4,5-trihydroxy-6-{4-[(1Z)-2-methyl-3-oxoprop-1-en-1-yl]phenoxy}oxane-2-carboxylic acid;3,4,5-trihydroxy-6-{2-[(1Z)-2-methyl-3-oxoprop-1-en-1…	HMDB0133621;HMDB0133622;HMDB0133625;HMDB0133628;HMDB0133633;HMDB0133756;HMDB0133758;HMDB0133760;HMDB0133764;HMDB0029681;HMDB0034242;HMDB0041191	4	Sodium_caffeine_benzoate;1-Caffeoyl-4-deoxyquinic_acid;4-p-Coumaroylquinic_acid;p-Coumaroyl_quinic_acid	C13403;C10432;C10441;C12208
neg-M337T397	221494	280761	206853	766161	116627	211565	59981.6	81127.6	127527	66210.1	80909.4	112134	0.292709	0.00605889	0.004329	0.144435	0.120946	0.972222	0.833333	1	1.80656	0.249991	down	337.258	6.61607	0	0	-	Unknown	-	-	-	0	-	-	0	-	-
neg-M337T46	5.35029e+06	3.75648e+06	7.80407e+06	1.1817e+07	914861	8.31898e+06	304492	1.23451e+06	1.2002e+06	2.25634e+06	6.06304e+06	1.31727e+06	0.326009	0.0458295	0.0930736	0.286444	0.368115	0.805556	0.485417	1	2.00652	0.132921	down	337.063	0.773349	0	0	-	Unknown	-	-	-	0	-	-	0	-	-
neg-M337T582	422475	210425	1.84493e+06	664042	3.49045e+06	3.5097e+06	131938	138293	391328	331334	111440	106790	0.119416	0.0111922	0.00865801	0.173936	0.143597	0.944444	0.75	1	2.63454	0.334199	down	337.185	9.69483	0	0	-	Unknown	-	-	-	0	-	-	0	-	-
neg-M338T216_1	830169	783436	678542	2.05135e+06	403285	1.45823e+06	9.77301e+06	1.28864e+07	3.42881e+07	5.67274e+07	1.73781e+07	8.02366e+07	34.0514	2.25406e-05	0.0021645	0.0354393	0.0988242	1	1	1	4.16963	0.0417405	up	338.094	3.59257	1	0	-	Unknown	-	-	-	2	Topiramate;N-(1-Deoxy-b-D-fructopyranosyl) (R)C(S)S-alliin	HMDB0005034;HMDB0040829	1	Topiramate	C07502
neg-M338T312	5.11991e+06	783930	256595	1.06551e+07	6.15467e+06	1.90158e+06	227677	109861	39418.7	2.24304e+06	458382	1.02601e+06	0.165022	0.041253	0.0649351	0.273808	0.312216	0.833333	0.555556	1	2.4298	0.0781784	down	338.143	5.20833	0	0	-	Unknown	-	-	-	0	-	-	0	-	-
neg-M339T223	3.37071e+06	4.09294e+06	1.56334e+06	1.8691e+06	3.16807e+06	5.73866e+06	1.25311e+07	1.09773e+07	1.33787e+07	6.97761e+06	1.41199e+07	5.59277e+06	3.21052	0.000876241	0.004329	0.0876919	0.120946	0.972222	0.859722	1	1.82866	0.286519	up	339.094	3.71649	1	0	-	Unknown	-	-	-	9	3,4,5-trihydroxy-6-[(2,3,5-trihydroxy-6-methyloxan-4-yl)oxy]oxane-2-carboxylic acid;3'-Ketolactose;2-O-(4-O-Methyl-a-D-glucopyranuronosyl)-D-xylose;4-O-(4-O-Methyl-alpha-D-glucopyranuronosyl)-L-arabinose;3-O-(4-O-Methyl-a-D-glucopyranuronosyl)-L-arabinose;4-O-beta-D-Glucopyranuronosyl-L-fucose;2-O-a-D-Galactopyranuronosyl-L-rhamnose;Somniferine;Piperenol A triacetate	HMDB0124752;HMDB0001030;HMDB0029917;HMDB0039725;HMDB0039888;HMDB0039889;HMDB0040159;HMDB0038585;HMDB0041535	4	Cellobiono-1,5-lactone;3-Ketolactose;3-Ketosucrose;Thenylchlor	C01093;C05403;C05731;C10959
neg-M339T409	1.86805e+06	696424	2.08837e+06	2.15393e+06	1.3467e+06	2.89935e+06	232722	1.64166e+06	773482	600481	988493	652041	0.442319	0.0257395	0.025974	0.230898	0.212937	0.888889	0.666667	1	1.67298	0.297803	down	339.216	6.82287	1	0	-	Unknown	-	-	-	1	Ganodermic acid TQ	HMDB0037893	1	3alpha-Hydroxy-3,5-dihydromonacolin_L_acid	C20852
neg-M339T74	3.85282e+06	1.2654e+06	1.99271e+06	855248	1.59246e+06	1.85102e+06	427233	326922	321049	1.26255e+06	950498	825860	0.360581	0.00797391	0.00865801	0.15655	0.143597	0.944444	0.777778	1	1.98278	0.11511	down	339.09	1.23196	0	0	-	Unknown	-	-	-	0	-	-	0	-	-
neg-M340T219	2.96417e+06	2.27781e+06	5.05187e+06	5.05482e+06	2.29825e+06	1.00197e+06	366646	852556	767482	2.91489e+06	711428	2.29963e+06	0.424295	0.0377434	0.0649351	0.264425	0.312216	0.833333	0.555556	1	1.73692	0.220648	down	340.188	3.65501	1	0	-	Unknown	-	-	-	0	-	-	1	2-Ketospirilloxanthin	C15884
neg-M340T433	383414	653692	1.72943e+06	730969	365665	1.07078e+06	464194	336080	497225	241201	157028	341299	0.41286	0.0254408	0.025974	0.230685	0.212937	0.888889	0.666667	1	1.36478	0.181048	down	340.286	7.21163	1	0	-	Unknown	-	-	-	5	Stearoylglycine;N-Palmitoyl GABA;(Z)-15-Oxo-11-eicosenoic acid;(13R,14R)-8-Labdene-13,14,15-triol;(13R,14R)-7-Labdene-13,14,15-triol	HMDB0013308;HMDB0062338;HMDB0029797;HMDB0034957;HMDB0034958	0	-	-
neg-M341T187	925074	1.01119e+06	1.89972e+06	919006	2.9074e+06	1.70888e+06	326967	332340	394624	1.18145e+06	467083	694848	0.362524	0.0043207	0.0151515	0.13313	0.170653	0.916667	0.666667	1	1.85	0.229521	down	341.147	3.1202	1	0	-	Unknown	-	-	-	0	-	-	1	N-Acetylpuromycin	C07032
neg-M341T191	7.71775e+06	7.5662e+06	3.00762e+07	1.31938e+06	1.56871e+06	4.17547e+06	1.8793e+06	1.49525e+06	1.9017e+06	768589	485615	798831	0.139809	0.0221608	0.0411255	0.217567	0.259392	0.861111	0.611111	1	2.22323	0.273313	down	341.183	3.17878	0	0	-	Unknown	-	-	-	0	-	-	0	-	-
neg-M341T42	268575	421165	560959	185329	794842	903360	162458	23740.2	65465.2	284867	38371.8	402756	0.31193	0.0231749	0.025974	0.22203	0.212937	0.888889	0.666667	1	2.26145	0.194853	down	341.144	0.707935	0	0	-	Unknown	-	-	-	0	-	-	0	-	-
neg-M342T188	4.04363e+06	2.98633e+06	9.6018e+06	2.78734e+06	3.06178e+06	4.54393e+06	1.21539e+06	1.43378e+06	1.63688e+06	4.08171e+06	2.05706e+06	2.37131e+06	0.473496	0.0182724	0.025974	0.204989	0.212937	0.888889	0.666667	1	1.52508	0.040481	down	342.167	3.12837	1	0	-	Unknown	-	-	-	2	Acepromazine;Aceprometazine	HMDB0015552;HMDB0015553	1	3-((3-Cholamidopropyl)dimethylammonium)-1-propanesulfonate	C11321
neg-M342T75	357617	748185	104730	407103	196805	186437	1.48851e+06	1.46556e+06	1.29022e+06	745596	1.972e+06	727766	3.84314	0.00196547	0.00865801	0.108449	0.143597	0.944444	0.75	1	2.32323	0.126671	up	342.087	1.24362	1	0	-	Unknown	-	-	-	0	-	-	4	Violacein;Chlorophyllide;13(1)-Hydroxy-magnesium-protoporphyrin_IX_13-monomethyl_ester;Bacteriochlorophyllide_g	C21136;C02139;C11829;C21441
neg-M343T202	6.75108e+06	9.25955e+06	1.76911e+07	4.41797e+06	689941	2.48015e+06	1.01222e+06	1.11064e+06	459704	3.18454e+06	823713	2.71772e+06	0.225444	0.045859	0.0930736	0.286555	0.368115	0.805556	0.5	1	2.03176	0.126247	down	343.199	3.3725	0	0	-	Unknown	-	-	-	0	-	-	0	-	-
neg-M343T213_2	622021	433088	1.21293e+06	226053	174290	1.14245e+06	2.35701e+06	2.17131e+06	2.25173e+06	395131	4.00634e+06	2.86813e+06	3.68677	0.0154504	0.025974	0.19343	0.212937	0.888889	0.666667	1	2.01592	0.153005	up	343.244	3.55072	0	0	-	Unknown	-	-	-	0	-	-	0	-	-
neg-M343T252	1.46044e+07	8.35171e+06	1.83185e+07	1.29936e+07	1.50205e+07	3.69487e+07	7.08982e+07	2.95267e+07	2.6832e+07	1.26853e+08	1.43387e+08	9.44537e+07	4.63067	0.00296122	0.00865801	0.120404	0.143597	0.944444	0.763194	1	2.63305	0.0192727	up	343.155	4.19972	1	0	-	Unknown	-	-	-	10	5-[(6-hydroxy-3,7-dimethylocta-2,7-dien-1-yl)oxy]-7-methoxy-2H-chromen-2-one;2-(4-Allyl-2-methoxyphenoxy)-1-(4-hydroxy-3-methoxyphenyl)-1-propanol;(1(10)E,4E,6a,8b)-8-Angeloyloxy-14-oxo-1(10),4,11(13)-germacratrien-12,6-olide;5-(6-Hydroxy-3,7-dimethyl-2,7-octadienyloxy)-7-methoxycoumarin;Malabaricano;3-Dehydronobilin;Rosmadial;Isoachifolidiene;Columbaridione;Safficinolide	HMDB0136701;HMDB0031753;HMDB0031889;HMDB0032955;HMDB0034179;HMDB0036691;HMDB0038219;HMDB0038690;HMDB0040388;HMDB0040421	0	-	-
neg-M343T299	394874	653784	832225	778946	1.2104e+06	1.07491e+06	509706	532305	412083	337988	93258.5	434694	0.469155	0.0287318	0.025974	0.239989	0.212937	0.888889	0.583333	1	1.56327	0.16396	down	343.285	4.98562	1	0	-	Unknown	-	-	-	7	10,20-Dihydroxyeicosanoic acid;MG(i-17:0/0:0/0:0);MG(0:0/a-17:0/0:0)[rac];MG(a-17:0/0:0/0:0)[rac];MG(0:0/i-17:0/0:0);MG(17:0/0:0/0:0);MG(0:0/17:0/0:0)	HMDB0031923;HMDB0072846;HMDB0072848;HMDB0072851;HMDB0072852;HMDB0072856;HMDB0072875	0	-	-
neg-M343T42	256069	375122	128822	507834	216270	197615	645890	1.24622e+06	433897	451397	251688	805806	2.28033	0.0249541	0.0411255	0.228751	0.259392	0.861111	0.611111	1	1.29338	0.0864212	up	342.879	0.699325	0	0	-	Unknown	-	-	-	0	-	-	0	-	-
neg-M343T87	1.15164e+06	528897	4.58245e+06	1.37685e+06	1.21328e+06	561617	352432	157450	323843	472725	293747	581522	0.231735	0.00951451	0.00865801	0.165379	0.143597	0.944444	0.777778	1	2.10016	0.180779	down	343.162	1.4475	1	0	-	Unknown	-	-	-	2	Udenafil;Eriojaposide B	HMDB0015628;HMDB0038029	2	Norcholestenol_iodomethyl_(131_I);Eriojaposide_B	C13547;C17889
neg-M344T205	1.05786e+07	7.20585e+06	2.06652e+07	5.49454e+06	3.71887e+06	4.12172e+06	2.07062e+06	1.46502e+06	1.29454e+06	2.38115e+06	2.02689e+06	2.0967e+06	0.218885	0.00253924	0.0021645	0.115093	0.0988242	1	1	1	2.21964	0.329461	down	344.183	3.41331	1	0	-	Unknown	-	-	-	4	Methotrimeprazine;PA(16:0/14:1(9Z));PA(16:1(9Z)/14:0);3,6-Epoxy-5,5',6,6'-tetrahydro-b,b-carotene-3',5,5',6'-tetrol	HMDB0015474;HMDB0114834;HMDB0114852;HMDB0029654	1	Methotrimeprazine	C07192
neg-M344T209	1.21723e+07	5.55117e+06	8.29734e+07	1.33011e+07	3.02564e+06	9.83471e+06	1.27025e+06	2.23307e+06	1.00685e+06	5.43946e+06	1.88499e+06	6.25667e+06	0.14261	0.019705	0.0151515	0.210099	0.170653	0.916667	0.694444	1	2.46881	0.157844	down	344.219	3.47843	0	0	-	Unknown	-	-	-	0	-	-	0	-	-
neg-M344T225	1.2636e+06	1.57907e+06	1.65915e+06	1.01289e+06	534126	230516	2.68549e+06	2.49499e+06	2.48942e+06	2.17622e+06	6.1549e+06	8.18185e+06	3.85116	0.00548881	0.0021645	0.139815	0.0988242	1	1	1	2.31499	0.0685191	up	344.245	3.75177	1	0	-	Unknown	-	-	-	4	3-hydroxyundecanoyl carnitine;Corchorifatty acid F;Auxin a;(9R,10S,12Z)-9,10-Dihydroxy-8-oxo-12-octadecenoic acid	HMDB0061637;HMDB0035919;HMDB0038483;HMDB0040611	1	2,3-Dinor-8-iso_prostaglandin_F1alpha	C14795
neg-M344T252	3.17503e+06	2.29879e+06	3.53546e+06	2.63575e+06	2.80994e+06	7.44139e+06	1.41792e+07	5.96861e+06	5.69642e+06	2.71651e+07	3.00227e+07	2.00336e+07	4.70697	0.00316769	0.00865801	0.120992	0.143597	0.944444	0.777778	1	2.60886	0.0346088	up	344.159	4.19498	1	0	-	Unknown	-	-	-	3	Phenylalanyl-Tyrosine;Tyrosyl-Phenylalanine;Dictyoquinazol B	HMDB0029007;HMDB0029112;HMDB0040441	1	Pefurazoate	C18480
neg-M345T191	1.3116e+07	7.95731e+06	3.25e+07	7.18597e+06	3.15174e+06	7.14506e+06	2.08659e+06	2.59751e+06	1.80062e+06	6.77865e+06	3.31902e+06	7.26426e+06	0.335604	0.0364174	0.0411255	0.26125	0.259392	0.861111	0.611111	1	1.68981	0.0391161	down	345.182	3.18725	1	0	-	Unknown	-	-	-	6	(S)-Reticuline;xi-Anomuricine;Fasciculic acid A;(3b,7b,22x)-Cucurbita-5,24-diene-3,7,23-triol 7-glucoside;Soyasapogenol B 24-O-b-D-glucoside;Ginsenoside Rh4	HMDB0003601;HMDB0038724;HMDB0036439;HMDB0037034;HMDB0039520;HMDB0041534	7	(S)-Reticuline;(R)-Reticuline;Salutaridinol;Sinomenine;Cinnamoylcocaine;Reticuline;Isosinomenine	C02105;C05178;C05220;C09643;C10852;C12328;C17899
neg-M345T203	2.9799e+06	1.96315e+06	2.06076e+06	951702	1.77445e+06	2.24911e+06	1.63788e+07	1.77651e+07	3.8766e+07	4.24446e+07	2.76061e+07	4.82099e+07	15.9587	7.18759e-07	0.0021645	0.00620647	0.0988242	1	1	1	3.48161	0.26964	up	345.066	3.37568	1	0	-	Unknown	-	-	-	10	2-hydroxy-3-[3-(4-hydroxy-3-methylbut-2-en-1-yl)-4-(sulfooxy)phenyl]propanoic acid;2-hydroxy-3-{4-hydroxy-3-[3-methyl-4-(sulfooxy)but-2-en-1-yl]phenyl}propanoic acid;3-[4-hydroxy-3-(4-hydroxy-3-methylbut-2-en-1-yl)phenyl]-2-(sulfooxy)propanoic acid;2,3-dihydroxy-3-[3-(3-methylbut-2-en-1-yl)-4-(sulfooxy)phenyl]propanoic acid;3-hydroxy-3-[4-hydroxy-3-(3-methylbut-2-en-1-yl)phenyl]-2-(sulfooxy)propa…	HMDB0133270;HMDB0133271;HMDB0133272;HMDB0133275;HMDB0133277;HMDB0133281;HMDB0133282;HMDB0133286;HMDB0133287;HMDB0125094	1	Pelargonidin_3-O-(6-O-malonyl-beta-D-glucoside)	C12642
neg-M345T52	1.87523e+06	1.49973e+06	3.66134e+06	1.28365e+06	1.27157e+06	2.03453e+06	607069	250148	1.31573e+06	1.40812e+06	901427	950197	0.467286	0.0264018	0.025974	0.232418	0.212937	0.888889	0.666667	1	1.61231	0.178089	down	345.142	0.872312	0	0	-	Unknown	-	-	-	0	-	-	0	-	-
neg-M345T54	1.09952e+06	838267	4.83059e+06	737337	566966	1.55144e+06	64070.7	29767.7	146703	737818	215931	327433	0.158116	0.0060381	0.00865801	0.144435	0.143597	0.944444	0.75	1	2.92085	0.242656	down	345.178	0.904754	1	0	-	Unknown	-	-	-	0	-	-	2	L-Alanyl-gamma-D-glutamyl-L-lysine;Valclavam	C21160;C06668
neg-M345T83	2.51125e+06	1.47775e+06	5.04476e+06	1.56075e+06	1.00136e+06	881730	1.6844e+06	586399	711622	682663	383319	765556	0.385808	0.026164	0.025974	0.231682	0.212937	0.888889	0.622917	1	1.59279	0.297067	down	345.142	1.37983	0	0	-	Unknown	-	-	-	0	-	-	0	-	-
neg-M346T196	460854	502203	472703	778660	1.10908e+06	654343	2.54049e+06	2.27728e+06	1.10443e+07	7.99767e+06	5.42176e+06	9.25605e+06	9.68807	0.000161078	0.0021645	0.0537956	0.0988242	1	1	1	3.50966	0.412161	up	346.061	3.2726	1	0	-	Unknown	-	-	-	12	[2-hydroxy-1-(7-hydroxy-1-oxo-1H-isochromen-3-yl)butoxy]sulfonic acid;{[1-hydroxy-1-(7-hydroxy-1-oxo-1H-isochromen-3-yl)butan-2-yl]oxy}sulfonic acid;[2-hydroxy-1-(6-hydroxy-1-oxo-1H-isochromen-3-yl)butoxy]sulfonic acid;{[1-hydroxy-1-(6-hydroxy-1-oxo-1H-isochromen-3-yl)butan-2-yl]oxy}sulfonic acid;{[3,4-dihydroxy-4-(1-oxo-1H-isochromen-3-yl)butan-2-yl]oxy}sulfonic acid;[2,3-dihydroxy-1-(1-oxo-1H-i…	HMDB0130071;HMDB0130072;HMDB0130074;HMDB0130075;HMDB0130079;HMDB0130080;HMDB0130081;HMDB0130083;HMDB0130084;HMDB0130088;HMDB0130089;HMDB0130090	1	NS_1608	C13835
neg-M346T210	365774	287915	780568	886457	1.49301e+06	1.21393e+06	436403	416431	319963	198084	436193	137139	0.386704	0.0268833	0.0930736	0.234196	0.368115	0.805556	0.485417	1	1.86286	0.362837	down	346.17	3.4938	1	0	-	Unknown	-	-	-	3	5-O-Desmethyldonepezil;6-O-Desmethyldonepezil;Aegle marmelos Alkaloid C	HMDB0013958;HMDB0013959;HMDB0040775	0	-	-
neg-M346T248	1.52296e+07	1.3001e+07	7.51843e+06	1.74176e+07	2.07327e+07	2.31744e+07	4.08297e+07	3.89111e+07	4.448e+07	1.70162e+07	1.95736e+07	3.41602e+07	2.00848	0.0142446	0.0411255	0.187941	0.259392	0.861111	0.624306	1	1.59979	0.0116416	up	346.232	4.13148	1	0	-	Unknown	-	-	-	1	Arginyl-Arginine	HMDB0028703	0	-	-
neg-M346T258	1.04162e+06	591703	1.1288e+06	709347	1.44127e+06	925593	2.74127e+06	2.29678e+06	2.39915e+06	823669	2.19567e+06	1.25848e+06	2.00657	0.0197149	0.0411255	0.210099	0.259392	0.861111	0.583333	1	1.32107	0.284316	up	346.141	4.30515	1	0	-	Unknown	-	-	-	1	Mytilin B	HMDB0033442	1	Miraxanthin-III	C08556
neg-M347T280	1.67158e+07	7.80403e+06	1.53327e+07	4.56021e+06	5.68828e+06	4.91883e+06	2.69894e+07	1.33999e+07	1.28531e+07	6.9989e+07	1.0505e+08	6.73569e+07	5.3733	0.0077604	0.025974	0.155898	0.212937	0.888889	0.666667	1	2.55821	0.467664	up	347.154	4.65865	1	0	-	Unknown	-	-	-	3	Ciprofloxacin;Bargustanine;4-Deoxyphysalolactone	HMDB0014677;HMDB0030505;HMDB0034346	2	Ciprofloxacin;Trilobolide	C05349;C09563
neg-M348T204	3.34396e+06	2.56606e+06	1.18506e+07	2.79009e+06	861472	1.58603e+06	437478	745210	298728	1.27431e+06	243782	1.47053e+06	0.194365	0.00953737	0.00865801	0.165395	0.143597	0.944444	0.777778	1	2.44189	0.135385	down	348.159	3.39292	1	0	-	Unknown	-	-	-	0	-	-	2	Fenpropathrin;1-Dehydro-9-fluoro-11-oxotestololactone	C18411;C15387
neg-M348T572	3.44559e+06	490733	1.09162e+06	182299	151286	383245	107226	144053	253016	156970	202199	25768.5	0.15479	0.0342662	0.0411255	0.255044	0.259392	0.861111	0.583333	1	1.82271	0.0775777	down	348.222	9.53194	1	0	-	Unknown	-	-	-	0	-	-	1	AMD_070	C20266
neg-M349T203	481696	507814	499801	389693	638821	598616	856518	784313	597848	994179	2.14343e+06	1.36275e+06	2.16242	0.0112977	0.00865801	0.174371	0.143597	0.944444	0.75	1	1.77544	0.427294	up	349.188	3.38345	1	0	-	Unknown	-	-	-	4	trans-p-Menthane-1,7,8-triol 8-glucoside;(1R,2R,4S)-p-Menthane-1,2,8-triol 8-glucoside;(1S,2R,4R,8S)-p-Menthane-2,8,9-triol 2-glucoside;(1S,2R,4R,8S)-p-Menthane-2,8,9-triol 9-glucoside	HMDB0034784;HMDB0039894;HMDB0039977;HMDB0039978	2	Primidolol;Protoverine	C11774;C10817
neg-M349T238	1.20555e+07	6.59076e+06	1.30252e+07	1.19626e+07	1.05167e+07	1.15685e+07	1.66177e+07	1.96088e+07	2.11999e+07	3.43138e+07	3.56792e+07	1.57795e+07	2.17895	0.00225068	0.0021645	0.111236	0.0988242	1	1	1	1.97658	0.094176	up	349.133	3.9615	1	0	-	Unknown	-	-	-	0	-	-	2	Fagaronine;Cafenstrole	C09438;C18497
neg-M349T275	1.41542e+08	7.24261e+07	9.13007e+07	1.14573e+08	1.39617e+08	1.05054e+08	2.57732e+08	1.13651e+08	1.30501e+08	2.86855e+08	3.20736e+08	2.65549e+08	2.06922	0.0114235	0.0411255	0.174676	0.259392	0.861111	0.611111	1	1.44263	0.0287474	up	349.202	4.58455	1	1	PGH3	Lipids and lipid-like molecules	Fatty Acyls	HMDB0013040	C00427	17	9S-hydroxy-11,15-dioxo-5Z,13E-prostadienoic acid;15-oxo-5S,6R-dihydroxy-7E,9E,11Z,13E-eicosatetraenoic acid;(5S)-hydroperoxy-18-hydroxy-EPE;8-iso-15-keto-PGE2;Prostaglandin E3;Prostaglandin D3;15-Keto-prostaglandin E2;Resolvin E1;12-Oxo-20-hydroxy-leukotriene B4;15-Epi-lipoxin B5;15-Oxo-lipoxin A4;20-oxo-leukotriene B4;PGH3;(ent-6alpha,7alpha,12alpha)-6,7,12-Trihydroxy-16-kauren-19-oic acid;Oryza…	HMDB0062297;HMDB0062300;HMDB0062616;HMDB0002341;HMDB0002664;HMDB0003034;HMDB0003175;HMDB0010410;HMDB0012552;HMDB0012588;HMDB0012590;HMDB0012641;HMDB0013040;HMDB0036701;HMDB0037593;HMDB0038693;HMDB0060096	9	(5Z,13E)-11alpha-Hydroxy-9,15-dioxoprost-13-enoate;(5Z,13E)-9alpha-Hydroxy-11,15-dioxoprosta-5,13-dienoate;(5Z,13E)-6,9alpha-Epoxy-11alpha-hydroxy-15-oxoprosta-5,13-dienoate;Prostaglandin_E3;Prostaglandin_D3;Resolvin_E1;5S-Hydroperoxy-18R-HEPE;Chalcolactone;Andrographolide	C04707;C04758;C04835;C06439;C13802;C18171;C18176;C18848;C20214
neg-M349T548	1.04434e+06	756273	1.36564e+06	842345	885824	788038	196448	582843	419190	439886	553070	343286	0.446061	0.0019736	0.0021645	0.108449	0.0988242	1	1	1	1.66123	0.252849	down	349.306	9.13205	0	0	-	Unknown	-	-	-	0	-	-	0	-	-
neg-M349T55	122682	221027	195652	331454	305898	448378	542837	360806	919936	820643	289417	724439	2.251	0.0125541	0.025974	0.180448	0.212937	0.888889	0.652083	1	1.46697	0.394027	up	349.046	0.92229	1	0	-	Unknown	-	-	-	0	-	-	2	Clitidine_5'-phosphate;Dehydrogriseofulvin	C08429;C18838
neg-M350T194	5.40496e+06	2.86249e+06	1.50612e+07	5.15688e+06	3.06046e+06	2.10489e+06	1.11306e+06	2.37281e+06	1.48258e+06	1.92595e+06	1.11846e+06	2.33051e+06	0.307373	0.0157158	0.00865801	0.194778	0.143597	0.944444	0.75	1	2.08952	0.116985	down	350.136	3.24099	1	0	-	Unknown	-	-	-	1	Cappariloside A	HMDB0034937	1	Neostigmine_methylsulfate	C08200
neg-M350T412	2.20904e+06	1.87939e+06	3.81376e+06	5.23984e+06	1.28942e+06	1.68255e+06	843837	846762	1.08142e+06	973150	815267	1.81355e+06	0.395556	0.00938104	0.00865801	0.164598	0.143597	0.944444	0.777778	1	1.60445	0.127916	down	350.27	6.86502	1	0	-	Unknown	-	-	-	6	Tetrahydrodeoxycorticosterone;Lycopersiconol;1-(3,5-Dihydroxyphenyl)-2-pentadecanone;ent-16beta-Methoxy-19-kauranoic acid;Isolinderenolide;[10]-Paradol	HMDB0000879;HMDB0029583;HMDB0035283;HMDB0036302;HMDB0038104;HMDB0040642	7	Allotetrahydrodeoxycorticosterone;3alpha,6alpha-Dihydroxy-5beta-pregnan-20-one;3alpha,17alpha-Dihydroxy-5beta-pregnan-20-one;17beta-Hydroxy-2alpha-(methoxymethyl)-5alpha-androstan-3-one;17beta-Hydroxy-2alpha-(hydroxymethyl)-17-methyl-5alpha-androstan-3-one;D-Homo-17a-oxa-5alpha-androstan-3beta-ol_acetate;3alpha,12alpha-Dihydroxy-5beta-pregnan-20-one	C13713;C14608;C14609;C14978;C15137;C15139;C15391
neg-M351T215_2	9.23963e+06	528382	254698	1.35678e+06	568059	1.14177e+07	3.9441e+06	6.12276e+06	1.14814e+07	9.58844e+06	1.01787e+07	1.63544e+07	2.46819	0.0407238	0.0649351	0.272546	0.312216	0.833333	0.555556	1	2.11688	0.217833	up	351.073	3.57872	1	0	-	Unknown	-	-	-	12	7-Hydroxymethyl-12-methylbenz[a]anthracene sulfate;3,4,5-trihydroxy-6-[(1-oxo-1H-isochromen-3-yl)methoxy]oxane-2-carboxylic acid;6-[(5-acetyl-1-benzofuran-4-yl)oxy]-3,4,5-trihydroxyoxane-2-carboxylic acid;3,4,5-trihydroxy-6-[(6-methyl-2-oxo-2H-chromen-7-yl)oxy]oxane-2-carboxylic acid;3,4,5-trihydroxy-6-[(2-oxo-2H-chromen-6-yl)methoxy]oxane-2-carboxylic acid;3,4,5-trihydroxy-6-[(6-methyl-2-oxo-2H-…	HMDB0060420;HMDB0128626;HMDB0129398;HMDB0135534;HMDB0135535;HMDB0135537;HMDB0135538;HMDB0135539;HMDB0136759;HMDB0029383;HMDB0040137;HMDB0030399	2	7-Hydroxymethyl-12-methylbenz[a]anthracene_sulfate;4-Methylumbelliferone_glucuronide	C19562;C11584
neg-M351T225	1.08745e+07	4.65911e+06	5.85964e+06	9.1824e+06	1.06839e+07	1.45089e+07	3.75753e+07	2.34402e+07	4.64994e+07	1.73523e+07	4.08402e+07	1.69158e+07	3.27466	0.000887024	0.0021645	0.0882248	0.0988242	1	1	1	2.01354	0.143412	up	351.218	3.74373	1	1	Lipoxin A4	Lipids and lipid-like molecules	Fatty Acyls	HMDB0004385	C06314	29	15-oxo-5S,6R-dihydroxy-7E,9E,11Z-eicosatrienoic acid;5-hydroperoxy-15-HETE;Prostaglandin E2;(13E)-11a-Hydroxy-9,15-dioxoprost-13-enoic acid;Prostaglandin I2;Prostaglandin H2;Prostaglandin D2;Thromboxane A2;20-Hydroxy-leukotriene B4;Prostaglandin F3a;8-iso-PGF3a;Levuglandin E2;Levuglandin D2;13,14-Dihydro-15-keto-PGE2;15-Keto-prostaglandin F2a;Lipoxin A4;8-iso-15-keto-PGF2a;Lipoxin B4;8-isoprostag…	HMDB0062291;HMDB0062798;HMDB0001220;HMDB0001320;HMDB0001335;HMDB0001381;HMDB0001403;HMDB0001452;HMDB0001509;HMDB0002122;HMDB0002132;HMDB0002363;HMDB0002400;HMDB0002776;HMDB0004240;HMDB0004385;HMDB0005077;HMDB0005082;HMDB0005844;HMDB0012481;HMDB0012564;HMDB0012587;HMDB0034676;HMDB0035064;HMDB0035338;HMDB0035339;HMDB0036756;HMDB0060041;HMDB0060042	17	Prostaglandin_H2;Prostaglandin_E2;Prostaglandin_D2;Prostaglandin_I2;Thromboxane_A2;(13E)-11alpha-Hydroxy-9,15-dioxoprost-13-enoate;(5Z)-(15S)-11alpha-Hydroxy-9,15-dioxoprostanoate;20-OH-Leukotriene_B4;15-Keto-prostaglandin_F2alpha;Lipoxin_A4;Lipoxin_B4;Prostaglandin_F3alpha;Narbonolide;Levuglandin_E2;Levuglandin_D2;Cinncassiol_D1;Cinncassiol_D4	C00427;C00584;C00696;C01312;C02198;C04654;C04671;C04853;C05960;C06314;C06315;C06476;C11997;C13807;C13808;C17652;C17656
neg-M351T412	489090	269222	710347	1.21253e+06	210831	250297	49427.5	188914	145756	84016.7	67313	340881	0.278873	0.00992205	0.0151515	0.167746	0.170653	0.916667	0.722222	1	2.14891	0.226866	down	351.274	6.86487	0	0	-	Unknown	-	-	-	0	-	-	0	-	-
neg-M351T478	2.56181e+06	1.37528e+06	3.44015e+06	3.47359e+06	1.23505e+06	1.29418e+06	1.09776e+06	1.12735e+06	706944	866518	960821	1.55239e+06	0.471731	0.018711	0.0151515	0.206529	0.170653	0.916667	0.693056	1	1.2269	0.0846973	down	351.254	7.96588	1	0	-	Unknown	-	-	-	4	MG(0:0/18:3(6Z,9Z,12Z)/0:0);MG(0:0/18:3(9Z,12Z,15Z)/0:0);MG(18:3(6Z,9Z,12Z)/0:0/0:0);MG(18:3(9Z,12Z,15Z)/0:0/0:0)	HMDB0011539;HMDB0011540;HMDB0011569;HMDB0011570	1	Montanol	C09137
neg-M352T224	2.29076e+06	1.44201e+06	1.23511e+06	2.09543e+06	2.24363e+06	3.01788e+06	8.18976e+06	5.63998e+06	1.01976e+07	3.71048e+06	8.4415e+06	3.71238e+06	3.2367	0.000574192	0.0021645	0.0785046	0.0988242	1	1	1	1.95558	0.0495746	up	352.221	3.73644	1	0	-	Unknown	-	-	-	1	Acebutolol	HMDB0015324	2	Istamycin_KL1;Acebutolol	C17983;C06803
neg-M352T478	603460	174811	830672	644301	205197	211282	89457.1	185200	83527.2	119321	104069	238798	0.307288	0.0120313	0.025974	0.177901	0.212937	0.888889	0.638889	1	1.61752	0.154855	down	352.258	7.96596	0	0	-	Unknown	-	-	-	0	-	-	0	-	-
neg-M352T52_1	3.25737e+06	6.83965e+06	3.83273e+06	4.52147e+06	3.13048e+06	3.29891e+06	1.8158e+06	1.69756e+06	1.14446e+06	2.48697e+06	2.51782e+06	2.77691e+06	0.499969	0.00349892	0.0021645	0.124288	0.0988242	1	1	1	1.30377	0.0859001	down	352.071	0.87105	1	0	-	Unknown	-	-	-	10	5-[(6-carboxy-3,4,5-trihydroxyoxan-2-yl)oxy]-1H-indole-3-carboxylic acid;3,4,5-trihydroxy-6-(5-hydroxy-1H-indole-3-carbonyloxy)oxane-2-carboxylic acid;6-[(6-carboxy-3,4,5-trihydroxyoxan-2-yl)oxy]-1H-indole-3-carboxylic acid;3,4,5-trihydroxy-6-(6-hydroxy-1H-indole-3-carbonyloxy)oxane-2-carboxylic acid;7-[(6-carboxy-3,4,5-trihydroxyoxan-2-yl)oxy]-1H-indole-3-carboxylic acid;3,4,5-trihydroxy-6-(7-hy…	HMDB0134940;HMDB0134941;HMDB0134943;HMDB0134944;HMDB0134946;HMDB0134947;HMDB0134950;HMDB0061003;HMDB0059646;HMDB0059977	3	SB_221284;B_823-08;Nicotinate_D-ribonucleotide	C11741;C15664;C01185
neg-M354T188	1.47938e+06	593350	2.3598e+06	2.33759e+06	1.2573e+06	1.33635e+06	56992.1	224882	129555	1.00911e+06	630441	1.04642e+06	0.330786	0.0272726	0.0151515	0.235153	0.170653	0.916667	0.666667	1	2.32092	0.0959942	down	354.149	3.13088	1	0	-	Unknown	-	-	-	1	S-Adenosylmethioninamine	HMDB0000988	2	S-Adenosylmethioninamine;Alamarine	C01137;C09326
neg-M354T295	722963	718996	1.11168e+06	774987	475123	713036	130696	163030	496454	466430	438819	380896	0.459691	0.0129245	0.004329	0.182041	0.120946	0.972222	0.833333	1	1.91484	0.117662	down	354.089	4.92152	1	0	-	Unknown	-	-	-	3	N-(Carbomethoxyacetyl)-4-S-chlorotryptophan;Hexyl heptanoate;Kanokoside C	HMDB0030398;HMDB0032326;HMDB0035305	1	Kanokoside_C	C17430
neg-M354T468	4.68425e+06	4.96493e+06	6.80794e+06	1.06921e+07	3.77432e+06	4.56316e+06	1.77559e+06	1.80248e+06	2.48773e+06	2.26842e+06	2.83201e+06	3.86205e+06	0.42349	0.00180544	0.004329	0.105726	0.120946	0.972222	0.833333	1	1.69447	0.204124	down	354.302	7.79473	1	0	-	Unknown	-	-	-	1	Pristanoylglycine	HMDB0013303	1	Glycidyl_oleate	C19426
neg-M354T47	5.11543e+06	5.80328e+06	5.8382e+06	968444	419028	1.80674e+06	52654.7	219992	1.01502e+06	757896	168512	1.5046e+06	0.186389	0.0249662	0.0411255	0.228751	0.259392	0.861111	0.596528	1	2.44876	0.328757	down	354.152	0.783623	1	0	-	Unknown	-	-	-	1	S-Adenosylmethioninamine	HMDB0000988	1	S-Adenosylmethioninamine	C01137
neg-M355T234	5.06803e+06	1.98923e+06	2.84229e+06	2.54878e+06	3.04089e+06	2.9438e+06	2.58254e+07	1.23103e+07	5.94345e+06	5.70611e+06	8.1908e+06	9.14689e+06	3.64145	0.00202992	0.0021645	0.108449	0.0988242	1	1	1	2.04997	0.0314403	up	355.123	3.90349	1	1	3.alpha.-Galactobiose-CH3	Unknown	-	NA	NA	6	4-O-Methylgalactinol;Galactopinitol B;Galactopinitol A;D-Pinitol 2-O-alpha-D-Galactopyranosyl;Vulgaxanthin I;Isosyringinoside	HMDB0033558;HMDB0035321;HMDB0039475;HMDB0041487;HMDB0029840;HMDB0040814	2	Vulgaxanthin-I;5''-Phosphoribostamycin	C08568;C18004
neg-M355T468	762201	735693	1.39824e+06	2.31502e+06	2.03811e+06	974676	298397	244394	409522	1.5263e+06	263989	706064	0.419344	0.0191802	0.025974	0.207787	0.212937	0.888889	0.666667	1	1.8278	0.214145	down	355.305	7.79847	0	0	-	Unknown	-	-	-	0	-	-	0	-	-
neg-M355T49	1.76969e+07	2.40296e+07	2.16812e+07	5.56781e+06	7.47181e+06	5.0001e+06	2.15601e+06	2.17324e+06	2.14587e+06	1.07402e+07	4.55062e+06	8.47919e+06	0.371345	0.0344117	0.0649351	0.255453	0.312216	0.833333	0.555556	1	1.88996	0.0772893	down	355.089	0.81765	1	0	-	Unknown	-	-	-	8	6-{[4,5-dihydroxy-2,5-bis(hydroxymethyl)oxolan-3-yl]oxy}-3,4,5-trihydroxyoxane-2-carboxylic acid;6-{[2,4-dihydroxy-2,5-bis(hydroxymethyl)oxolan-3-yl]oxy}-3,4,5-trihydroxyoxane-2-carboxylic acid;3,4,5-trihydroxy-6-{[2,3,4-trihydroxy-5-(hydroxymethyl)oxolan-2-yl]methoxy}oxane-2-carboxylic acid;3,4,5-trihydroxy-6-{[3,4,5-trihydroxy-5-(hydroxymethyl)oxolan-2-yl]methoxy}oxane-2-carboxylic acid;Acaciab…	HMDB0125609;HMDB0125610;HMDB0125611;HMDB0125612;HMDB0029938;HMDB0039722;HMDB0039724;HMDB0039726	1	Bay-K-8644	C13758
neg-M356T192	674099	924900	1.81011e+06	506821	952117	592065	358452	111440	523073	129407	771529	210991	0.385504	0.0169704	0.025974	0.198815	0.212937	0.888889	0.638889	1	1.88085	0.239444	down	356.06	3.20105	1	0	-	Unknown	-	-	-	1	Salbutamol 4-O-sulfate	HMDB0060604	0	-	-
neg-M356T204	2.41268e+06	4.19944e+06	5.03327e+06	7.53804e+06	2.51487e+06	4.4775e+06	769114	733996	789733	2.57994e+06	1.60803e+06	3.87464e+06	0.395612	0.0133159	0.025974	0.1841	0.212937	0.888889	0.666667	1	1.92964	0.340343	down	356.183	3.39735	1	0	-	Unknown	-	-	-	8	Propiomazine;Lucanthone;PA(14:0/18:3(6Z,9Z,12Z));PA(14:0/18:3(9Z,12Z,15Z));PA(14:1(9Z)/18:2(9Z,12Z));PA(18:2(9Z,12Z)/14:1(9Z));PA(18:3(6Z,9Z,12Z)/14:0);PA(18:3(9Z,12Z,15Z)/14:0)	HMDB0014915;HMDB0015607;HMDB0114780;HMDB0114781;HMDB0114796;HMDB0114947;HMDB0114973;HMDB0115000	2	Propiomazine;Lucanthone	C07405;C11715
neg-M356T241	1.36996e+07	1.61506e+06	5.02908e+06	5.81988e+06	6.73941e+06	2.93413e+06	7.44331e+07	2.92849e+07	1.14402e+07	1.24993e+07	1.60719e+07	1.71606e+07	4.48948	0.00531501	0.00865801	0.138381	0.143597	0.944444	0.75	1	2.07859	0.0216917	up	356.126	4.01742	1	0	-	Unknown	-	-	-	0	-	-	2	Diphenadione;Piperazine_citrate	C18698;C13660
neg-M356T48	1.21114e+06	1.83756e+06	2.07986e+06	742142	324954	2.69203e+06	90774.1	319652	356389	906947	372605	542692	0.291308	0.0206899	0.0411255	0.213366	0.259392	0.861111	0.583333	1	1.85141	0.21375	down	356.12	0.798142	1	0	-	Unknown	-	-	-	9	Niazimicin A;Haloperidol 1,2,3,6-tetrahydropyridine;3,4,5-trihydroxy-6-[(2,3,5-trihydroxy-6-methyloxan-4-yl)oxy]oxane-2-carboxylic acid;3'-Ketolactose;2-O-(4-O-Methyl-a-D-glucopyranuronosyl)-D-xylose;4-O-(4-O-Methyl-alpha-D-glucopyranuronosyl)-L-arabinose;3-O-(4-O-Methyl-a-D-glucopyranuronosyl)-L-arabinose;4-O-beta-D-Glucopyranuronosyl-L-fucose;2-O-a-D-Galactopyranuronosyl-L-rhamnose	HMDB0031944;HMDB0060905;HMDB0124752;HMDB0001030;HMDB0029917;HMDB0039725;HMDB0039888;HMDB0039889;HMDB0040159	4	Cellobiono-1,5-lactone;3-Ketolactose;3-Ketosucrose;Piperazine_citrate	C01093;C05403;C05731;C13660
neg-M357T40	2.79936e+06	2.02591e+06	2.05723e+06	2.75052e+06	8.24498e+06	2.06727e+06	9.60701e+06	1.05232e+07	6.61281e+06	4.81447e+06	5.30673e+06	5.76907e+06	2.13752	0.00944487	0.025974	0.164763	0.212937	0.888889	0.622917	1	1.72448	0.0377609	up	356.924	0.671535	0	0	-	Unknown	-	-	-	0	-	-	0	-	-
neg-M358T225_1	1.76873e+06	2.07504e+06	2.48674e+06	4.44422e+06	5.01826e+06	4.88248e+06	761237	437516	630371	2.79791e+06	2.8266e+06	1.88502e+06	0.451678	0.0363473	0.0930736	0.261224	0.368115	0.805556	0.5	1	1.66434	0.1217	down	358.17	3.74814	0	0	-	Unknown	-	-	-	0	-	-	0	-	-
neg-M358T237	484627	296303	90216.5	181829	335602	660630	3.84107e+06	1.21653e+06	940540	284195	812596	377979	3.64673	0.0452572	0.0649351	0.284994	0.312216	0.833333	0.555556	1	2.05897	0.192099	up	358.116	3.95425	1	0	-	Unknown	-	-	-	28	Epinephrine glucuronide;L-DOPA 3'-glucoside;6-[3-(2-carboxyethyl)phenoxy]-3,4,5-trihydroxyoxane-2-carboxylic acid;3,4,5-trihydroxy-6-{[3-(3-hydroxyphenyl)propanoyl]oxy}oxane-2-carboxylic acid;(3,4,5,6-tetrahydroxyoxan-2-yl)methyl (2E)-3-(3,4-dihydroxyphenyl)prop-2-enoate;6-[4-(2-carboxyethyl)phenoxy]-3,4,5-trihydroxyoxane-2-carboxylic acid;3,4,5-trihydroxy-6-{[3-(4-hydroxyphenyl)propanoyl]oxy}oxa…	HMDB0010336;HMDB0029452;HMDB0124982;HMDB0124983;HMDB0125114;HMDB0125169;HMDB0125170;HMDB0127999;HMDB0128000;HMDB0128038;HMDB0128039;HMDB0128049;HMDB0128050;HMDB0130014;HMDB0130015;HMDB0134062;HMDB0134063;HMDB0134066;HMDB0134067;HMDB0134070;HMDB0134072;HMDB0134073;HMDB0134077;HMDB0134081;HMDB0134082;HMDB0034313;HMDB0036937;HMDB0060024	2	Caffeic_acid_3-glucoside;1-Caffeoyl-beta-D-glucose	C10431;C10433
neg-M358T40	364759	349280	327241	478006	1.37863e+06	363216	1.70945e+06	1.9088e+06	1.02466e+06	882637	822078	917235	2.22771	0.00894169	0.025974	0.161882	0.212937	0.888889	0.622917	1	1.76225	0.102678	up	357.926	0.671573	0	0	-	Unknown	-	-	-	0	-	-	0	-	-
neg-M358T42	306816	864568	953742	616590	139943	99037.8	242858	88002.6	46217	183872	56049.7	154750	0.258916	0.0328965	0.0649351	0.251649	0.312216	0.833333	0.555556	1	2.01741	0.149878	down	358.012	0.692077	1	0	-	Unknown	-	-	-	1	9-Hydroxytridecyl docosanoate	HMDB0041080	0	-	-
neg-M359T185	3.05215e+06	5.55583e+06	7.58643e+06	1.28965e+06	1.66457e+06	1.63096e+06	189998	1.00198e+06	154701	1.07759e+06	741641	966517	0.198869	0.0058864	0.0021645	0.142985	0.0988242	1	1	1	2.53181	0.286545	down	359.158	3.07869	1	0	-	Unknown	-	-	-	1	Lyciumoside III	HMDB0039553	0	-	-
neg-M359T235	2.81837e+06	1.90125e+06	1.92872e+06	3.14858e+06	3.21034e+06	3.68335e+06	5.7612e+06	3.23301e+06	5.7714e+06	1.1082e+07	1.08231e+07	1.01139e+07	2.80305	0.00302162	0.004329	0.120676	0.120946	0.972222	0.833333	1	1.81769	0.16354	up	359.151	3.91849	0	0	-	Unknown	-	-	-	0	-	-	0	-	-
neg-M359T47	2.50361e+06	5.98751e+06	5.01535e+06	938264	730143	1.73856e+06	308585	297531	422460	387437	39996.7	1.17229e+06	0.155397	0.00702329	0.00865801	0.151352	0.143597	0.944444	0.75	1	2.81778	0.269409	down	359.098	0.781505	1	0	-	Unknown	-	-	-	19	{[(1E)-5-oxo-1,7-diphenylhept-1-en-3-yl]oxy}sulfonic acid;{[(6E)-3-oxo-1,7-diphenylhept-6-en-1-yl]oxy}sulfonic acid;{3-[(1E)-5-oxo-7-phenylhept-1-en-1-yl]phenyl}oxidanesulfonic acid;{3-[(6E)-3-oxo-7-phenylhept-6-en-1-yl]phenyl}oxidanesulfonic acid;{4-[(1E)-5-oxo-7-phenylhept-1-en-1-yl]phenyl}oxidanesulfonic acid;{4-[(6E)-3-oxo-7-phenylhept-6-en-1-yl]phenyl}oxidanesulfonic acid;{[(1E)-5-oxo-1,7-di…	HMDB0133937;HMDB0133939;HMDB0133941;HMDB0133943;HMDB0133945;HMDB0133947;HMDB0133951;HMDB0133953;HMDB0134636;HMDB0134638;HMDB0134640;HMDB0134642;HMDB0134644;HMDB0134646;HMDB0134648;HMDB0134652;HMDB0000496;HMDB0035476;HMDB0038667	0	-	-
neg-M359T53	2.16787e+06	1.47278e+06	5.08069e+06	1.48783e+06	1.11654e+06	2.79734e+06	229492	189220	400340	1.67914e+06	1.13618e+06	1.50227e+06	0.363706	0.0283879	0.0930736	0.238613	0.368115	0.805556	0.444444	1	2.08955	0.113854	down	359.157	0.878415	1	0	-	Unknown	-	-	-	1	Lyciumoside III	HMDB0039553	0	-	-
neg-M359T84_2	350833	300082	705172	290290	503132	1.24954e+06	258687	230503	286553	393930	209903	232416	0.474248	0.0453038	0.0151515	0.285133	0.170653	0.916667	0.693056	1	1.21041	0.290474	down	359.23	1.39996	0	0	-	Unknown	-	-	-	0	-	-	0	-	-
neg-M360T193	274105	514778	1.52826e+06	1.22279e+06	919476	1.01345e+06	940689	1.06494e+06	2.3672e+06	3.76567e+06	1.39969e+06	5.381e+06	2.72603	0.0369113	0.0649351	0.262636	0.312216	0.833333	0.555556	1	1.67221	0.322095	up	360.123	3.21307	1	0	-	Unknown	-	-	-	3	Pyriminobac-methyl;dehydronifedipine;N-(4-aminobutyl)-3-[3-methoxy-4-(sulfooxy)phenyl]prop-2-enimidic acid	HMDB0040546;HMDB0061041;HMDB0139622	2	Pyriminobac-methyl;p-Methylaminophenol_sulfate	C18486;C11206
neg-M360T85	1.22737e+06	1.40725e+06	2.60152e+06	1.66504e+06	1.44677e+06	1.5346e+06	406477	314770	543406	1.14541e+06	668234	1.23454e+06	0.436409	0.00723618	0.004329	0.153322	0.120946	0.972222	0.888889	1	1.76155	0.302272	down	360.141	1.41088	0	0	-	Unknown	-	-	-	0	-	-	0	-	-
neg-M360T87	1.75509e+06	1.62612e+06	1.1217e+06	1.18213e+06	174120	242789	175143	225151	229696	250392	98862.2	478237	0.238855	0.0319487	0.0930736	0.249938	0.368115	0.805556	0.5	1	1.88	0.175538	down	360.021	1.45103	0	0	-	Unknown	-	-	-	0	-	-	0	-	-
neg-M360T89_2	236872	118775	800039	246033	73054	305052	42866.7	100691	15625.3	127039	58244.3	168565	0.288248	0.0320964	0.0411255	0.250192	0.259392	0.861111	0.596528	1	1.91394	0.280125	down	360.161	1.47965	1	0	-	Unknown	-	-	-	2	3-trans-Caffeoyltormentic acid;23-trans-p-Coumaroyloxytormentic acid	HMDB0040650;HMDB0040682	0	-	-
neg-M361T186	1.05166e+06	963022	3.02001e+06	405796	355324	776818	259433	242501	360449	636211	361698	407311	0.345007	0.0443601	0.0649351	0.282612	0.312216	0.833333	0.555556	1	1.39386	0.139579	down	361.182	3.10013	1	0	-	Unknown	-	-	-	1	Notoginsenoside T1	HMDB0039049	1	17,21-Epoxy-9-fluoro-11beta-hydroxypregn-4-ene-3,20-dione	C15309
neg-M361T261	4.22981e+06	4.19304e+06	2.84052e+06	3.80304e+06	2.76055e+06	3.94892e+06	8.53595e+06	6.3621e+06	5.07942e+06	1.59766e+07	1.17693e+07	8.9461e+06	2.60239	0.00178833	0.0021645	0.105726	0.0988242	1	1	1	1.9089	0.362402	up	361.167	4.34502	1	0	-	Unknown	-	-	-	12	Secoisolariciresinol;Gibberellin Ga115;Hydroxyisonobilin;Heliangin;Gibberellin A19;Gibberellin A65;Gibberellin A38;Gibberellin A124;3-Oxo-6b-angeloyloxy-8b-hydroxy-7(11)-eremophilen-12,8-olide;Gibberellin A101;Gibberellin A98;5-(3'-Hydroxyphenyl)-gamma-valerolactone-3'-O-glucuronide	HMDB0013692;HMDB0032820;HMDB0034475;HMDB0036692;HMDB0036896;HMDB0036899;HMDB0036902;HMDB0037103;HMDB0040759;HMDB0041408;HMDB0041510;HMDB0059991	12	Thyrotropin-releasing_hormone;Gibberellin_A19;Enmein;Shikodonin;Deacetyleupaserrin;Eupatoriopicrin;Fastigilin_B;Heliangin;Gibberellin_A36;Secoisolariciresinol;Propyl_isome;(+)-Secoisolariciresinol	C03958;C02034;C09090;C09184;C09395;C09442;C09451;C09474;C11862;C18167;C19145;C20456
neg-M361T277	4.32821e+06	2.017e+06	3.01967e+06	2.15453e+06	1.79631e+06	1.93981e+06	4.82538e+06	5.81566e+06	9.52096e+06	3.41086e+06	5.93431e+06	2.69693e+06	2.11098	0.0115004	0.0151515	0.17506	0.170653	0.916667	0.722222	1	1.57005	0.219227	up	361.168	4.61808	1	0	-	Unknown	-	-	-	12	Secoisolariciresinol;Gibberellin Ga115;Hydroxyisonobilin;Heliangin;Gibberellin A19;Gibberellin A65;Gibberellin A38;Gibberellin A124;3-Oxo-6b-angeloyloxy-8b-hydroxy-7(11)-eremophilen-12,8-olide;Gibberellin A101;Gibberellin A98;5-(3'-Hydroxyphenyl)-gamma-valerolactone-3'-O-glucuronide	HMDB0013692;HMDB0032820;HMDB0034475;HMDB0036692;HMDB0036896;HMDB0036899;HMDB0036902;HMDB0037103;HMDB0040759;HMDB0041408;HMDB0041510;HMDB0059991	11	Gibberellin_A19;Enmein;Shikodonin;Deacetyleupaserrin;Eupatoriopicrin;Fastigilin_B;Heliangin;Gibberellin_A36;Secoisolariciresinol;Propyl_isome;(+)-Secoisolariciresinol	C02034;C09090;C09184;C09395;C09442;C09451;C09474;C11862;C18167;C19145;C20456
neg-M361T283	503473	353123	221767	1.47064e+06	1.93889e+06	1.82054e+06	1.24258e+06	1.44676e+06	1.66288e+06	6.12871e+06	6.01834e+06	3.63802e+06	3.19212	0.0268249	0.132035	0.234011	0.429897	0.777778	0.444444	1	1.91952	0.281296	up	361.082	4.71132	1	0	-	Unknown	-	-	-	0	-	-	1	dTDP-D-forosamine	C18034
neg-M361T86_1	302448	193695	143272	160225	149502	260529	41805.4	16778.6	87714.3	46605.8	35200	42109.5	0.223378	0.000241533	0.0021645	0.0639962	0.0988242	1	1	1	2.62058	0.358492	down	361.024	1.4415	1	0	-	Unknown	-	-	-	0	-	-	1	8-Bromoadenosine	C11266
neg-M362T203	954226	595426	2.46958e+06	432240	723682	1.49205e+06	368367	348895	233213	773063	545468	441202	0.406498	0.031484	0.0411255	0.248532	0.259392	0.861111	0.611111	1	1.33772	0.316183	down	362.174	3.38193	1	0	-	Unknown	-	-	-	0	-	-	1	Dioncophylline_C	C12337
neg-M362T229_1	1.66185e+06	1.17234e+06	3.91596e+06	3.67513e+06	1.11813e+06	2.05165e+06	2.83436e+06	8.84707e+06	7.6612e+06	4.34325e+06	5.51774e+06	4.21444e+06	2.4581	0.0074977	0.00865801	0.155271	0.143597	0.944444	0.75	1	1.70663	0.486531	up	362.17	3.81673	0	0	-	Unknown	-	-	-	0	-	-	0	-	-
neg-M362T324	6.13085e+06	3.1811e+06	3.17043e+06	7.63688e+06	6.62268e+06	3.89879e+06	1.54472e+07	1.58791e+07	1.30947e+07	6.6009e+06	9.28959e+06	1.00655e+07	2.29684	0.00255174	0.00865801	0.115093	0.143597	0.944444	0.763194	1	1.7543	0.202459	up	362.209	5.40009	0	0	-	Unknown	-	-	-	0	-	-	0	-	-
neg-M363T294	1.20377e+06	295275	458062	1.32905e+06	993642	1.45501e+06	2.28695e+06	5.11865e+06	3.52988e+06	1.09901e+06	1.07774e+06	2.23954e+06	2.67694	0.024145	0.0649351	0.225444	0.312216	0.833333	0.555556	1	1.89379	0.0578811	up	363.254	4.90567	1	0	-	Unknown	-	-	-	3	6-O-Acetylaustroinulin;7-O-Acetylaustroinulin;endo-1,4-beta-Xylanase	HMDB0036803;HMDB0036804;HMDB0040436	0	-	-
neg-M364T464	407358	562434	139165	578741	617456	459767	73279	128552	343498	215551	206323	208131	0.425087	0.0211029	0.025974	0.214176	0.212937	0.888889	0.666667	1	1.4566	0.421686	down	364.25	7.73823	0	0	-	Unknown	-	-	-	0	-	-	0	-	-
neg-M364T53	364347	379669	582429	673569	915315	938457	2.42664e+06	1.75814e+06	3.99433e+06	6.52574e+06	2.85592e+06	5.14798e+06	5.89258	6.40246e-05	0.0021645	0.0403899	0.0988242	1	1	1	3.19037	0.160842	up	364.082	0.879577	1	0	-	Unknown	-	-	-	1	2-S-glutathionyl acetate	HMDB0062198	2	2-S-Glutathionyl_acetate;6-Methylpretetramide	C14862;C06629
neg-M365T183	636221	260090	213569	322200	544615	331654	37871.9	169185	46410.4	229680	135219	188912	0.349721	0.0113638	0.004329	0.174513	0.120946	0.972222	0.874306	1	1.78239	0.179213	down	365.22	3.05245	1	0	-	Unknown	-	-	-	2	Coutaric acid;(5S)-hydroperoxy-18-hydroxy-EPE(1-)	HMDB0029225;HMDB0062797	0	-	-
neg-M365T47	3.58837e+06	3.66466e+06	4.18532e+06	5.43073e+06	1.62775e+06	3.5091e+06	282300	815966	2.82215e+06	816683	1.13664e+06	1.4699e+06	0.333711	0.00793429	0.004329	0.156427	0.120946	0.972222	0.888889	1	2.32112	0.214358	down	365.105	0.789358	1	0	-	Unknown	-	-	-	9	3-(2,3-dihydroxy-4-methoxyphenyl)-8,8-dimethyl-2H,8H-pyrano[2,3-f]chromen-2-one;3-(2,5-dihydroxy-4-methoxyphenyl)-8,8-dimethyl-2H,8H-pyrano[2,3-f]chromen-2-one;5-(2-hydroxy-4-methoxyphenyl)-12,12-dimethyl-3,11,14-trioxatetracyclo[8.5.0.0虏,鈦?0鹿鲁,鹿鈦礭pentadeca-1(10),2(7),5,8-tetraen-4-one;3-(2-hydroxy-4-methoxyphenyl)-8-(hydroxymethyl)-8-methyl-2H,8H-pyrano[2,3-f]chromen-2-one;Wampetin;Glycyrol;Glyc…	HMDB0135719;HMDB0135720;HMDB0135721;HMDB0135722;HMDB0030080;HMDB0033882;HMDB0036556;HMDB0012779;HMDB0014590	1	Glycyrol	C16968
neg-M365T53_2	1.89794e+06	2.79242e+06	2.65262e+06	4.18351e+06	1.41085e+06	3.28556e+06	1.68947e+06	1.09203e+06	1.35949e+06	400702	868803	1.74607e+06	0.44114	0.0118969	0.00865801	0.177298	0.143597	0.944444	0.777778	1	1.56525	0.0795031	down	365.12	0.879105	0	0	-	Unknown	-	-	-	0	-	-	0	-	-
neg-M366T49	4.1804e+06	5.83014e+06	5.32957e+06	3.84337e+06	874829	1.63311e+06	857418	630883	754345	1.39802e+06	557020	2.1864e+06	0.294314	0.0130581	0.0151515	0.182505	0.170653	0.916667	0.722222	1	1.74724	0.128117	down	366.152	0.821967	1	0	-	Unknown	-	-	-	3	1-Acetyl-3,27-dihydroxywitha-5,24-dienolide 3-glucoside;Physalolactone B 3-glucoside;Prosapogenin	HMDB0033729;HMDB0034201;HMDB0041131	1	Safranin	C19919
neg-M366T50	463061	1.35243e+06	484468	1.02255e+07	3.14149e+06	2.29636e+06	1.04983e+07	1.59785e+07	1.06946e+07	4.8328e+06	1.31375e+07	2.86641e+06	3.22925	0.0207128	0.0151515	0.213366	0.170653	0.916667	0.735417	1	2.41187	0.0418557	up	366.057	0.835416	1	0	-	Unknown	-	-	-	0	-	-	2	N-Phospho-D-lombricine;N-Phospholombricine	C02855;C14178
neg-M367T207_2	8.50548e+06	4.98654e+06	3.96755e+06	3.59542e+06	1.91902e+06	2.68732e+06	1.62545e+07	1.41207e+07	1.00625e+07	3.98014e+06	1.02574e+07	4.77056e+06	2.31655	0.0250874	0.025974	0.229261	0.212937	0.888889	0.666667	1	1.44128	0.0962155	up	367.143	3.44934	1	0	-	Unknown	-	-	-	6	3,4,5-trihydroxy-6-[4-(4-methyl-3-oxopentyl)phenoxy]oxane-2-carboxylic acid;3,4,5-trihydroxy-6-{[(1E)-1-(4-methoxyphenyl)pent-1-en-3-yl]oxy}oxane-2-carboxylic acid;4-Hydroxy-3-prenylbenzoic acid glucoside;Methyl (R)-9-hydroxy-10-undecene-5,7-diynoate glucoside;Adinazolam;Prupaside	HMDB0132962;HMDB0132997;HMDB0039891;HMDB0040895;HMDB0014686;HMDB0038951	1	Oxycodone_hydrochloride	C08026
neg-M367T226	3.50849e+06	3.19682e+06	7.3652e+06	2.15794e+06	3.36377e+06	1.79505e+06	5.54562e+06	4.6948e+06	1.04568e+07	8.22855e+06	1.17263e+07	3.07642e+06	2.04461	0.0322687	0.0649351	0.250666	0.312216	0.833333	0.555556	1	1.41868	0.425441	up	367.143	3.76987	1	0	-	Unknown	-	-	-	6	3,4,5-trihydroxy-6-[4-(4-methyl-3-oxopentyl)phenoxy]oxane-2-carboxylic acid;3,4,5-trihydroxy-6-{[(1E)-1-(4-methoxyphenyl)pent-1-en-3-yl]oxy}oxane-2-carboxylic acid;4-Hydroxy-3-prenylbenzoic acid glucoside;Methyl (R)-9-hydroxy-10-undecene-5,7-diynoate glucoside;Adinazolam;Prupaside	HMDB0132962;HMDB0132997;HMDB0039891;HMDB0040895;HMDB0014686;HMDB0038951	1	Oxycodone_hydrochloride	C08026
neg-M367T373	101317	376171	474302	621100	201026	149779	150723	133861	62512.3	109841	118762	140792	0.372456	0.0348352	0.0649351	0.256418	0.312216	0.833333	0.5	1	1.48283	0.229701	down	367.267	6.21867	1	0	-	Unknown	-	-	-	6	(R)-3,4-Dihydro-2-(4,8,12-trimethyl-3,7,11-tridecatrienyl)-2H-1-benzopyran-6-ol;12'-Apo-b-carotene-3,12'-diol;1,1'-[1,13-Tridecanediylbis(oxy)]bisbenzene;DG(15:0/24:1(15Z)/0:0);DG(24:1(15Z)/15:0/0:0);DG(15:0/0:0/24:1n9)	HMDB0036013;HMDB0036054;HMDB0039761;HMDB0007094;HMDB0007822;HMDB0055994	0	-	-
neg-M367T50	8.16785e+06	7.88607e+06	8.72372e+06	7.24117e+06	4.28457e+06	9.68501e+06	1.6891e+06	2.59867e+06	5.66786e+06	2.55098e+06	2.72155e+06	3.88407e+06	0.415588	0.00157251	0.004329	0.103824	0.120946	0.972222	0.833333	1	1.77892	0.0926721	down	367.136	0.829795	1	0	-	Unknown	-	-	-	4	N-Acetyl-7-O-acetylneuraminic acid;N-Acetyl-9-O-acetylneuraminic acid;N-Acetyl-4-O-acetylneuraminic acid;N-acetyl-O-acetylneuraminate	HMDB0000785;HMDB0000794;HMDB0000796;HMDB0060492	6	U50488;N-Acetyl-4-O-acetylneuraminate;N-Acetyl-7-O-acetylneuraminate;N-Acetyl-9-O-acetylneuraminate;N-Acetyldemethylphosphinothricin_tripeptide;Clocapramine_dihydrochloride	C11796;C04015;C04016;C04017;C17950;C12937
neg-M368T116	243288	456465	637270	509833	549430	861924	2.54379e+06	3.12946e+06	689959	1.37098e+06	1.34145e+06	1.74736e+06	3.32176	0.00220431	0.004329	0.11013	0.120946	0.972222	0.833333	1	2.05893	0.31985	up	368.096	1.93138	1	0	-	Unknown	-	-	-	23	7-Hydroxymethyl-12-methylbenz[a]anthracene sulfate;3,4,5-trihydroxy-6-[(1-oxo-1H-isochromen-3-yl)methoxy]oxane-2-carboxylic acid;6-[(5-acetyl-1-benzofuran-4-yl)oxy]-3,4,5-trihydroxyoxane-2-carboxylic acid;3,4,5-trihydroxy-6-[(6-methyl-2-oxo-2H-chromen-7-yl)oxy]oxane-2-carboxylic acid;3,4,5-trihydroxy-6-[(2-oxo-2H-chromen-6-yl)methoxy]oxane-2-carboxylic acid;3,4,5-trihydroxy-6-[(6-methyl-2-oxo-2H-…	HMDB0060420;HMDB0128626;HMDB0129398;HMDB0135534;HMDB0135535;HMDB0135537;HMDB0135538;HMDB0135539;HMDB0136759;HMDB0029383;HMDB0040137;HMDB0126250;HMDB0126251;HMDB0126252;HMDB0126253;HMDB0126254;HMDB0126255;HMDB0126256;HMDB0126257;HMDB0126258;HMDB0126259;HMDB0126260;HMDB0126261	2	7-Hydroxymethyl-12-methylbenz[a]anthracene_sulfate;4-Methylumbelliferone_glucuronide	C19562;C11584
neg-M368T197	2.49228e+07	3.53959e+07	5.29272e+07	2.78622e+07	2.03783e+07	1.04239e+07	6.36275e+06	6.39479e+06	4.30602e+06	1.41808e+07	9.7114e+06	1.59616e+07	0.331088	0.00500848	0.00865801	0.136364	0.143597	0.944444	0.763194	1	1.80968	0.0290822	down	368.099	3.28417	1	0	-	Unknown	-	-	-	12	7-Hydroxymethyl-12-methylbenz[a]anthracene sulfate;3,4,5-trihydroxy-6-[(1-oxo-1H-isochromen-3-yl)methoxy]oxane-2-carboxylic acid;6-[(5-acetyl-1-benzofuran-4-yl)oxy]-3,4,5-trihydroxyoxane-2-carboxylic acid;3,4,5-trihydroxy-6-[(6-methyl-2-oxo-2H-chromen-7-yl)oxy]oxane-2-carboxylic acid;3,4,5-trihydroxy-6-[(2-oxo-2H-chromen-6-yl)methoxy]oxane-2-carboxylic acid;3,4,5-trihydroxy-6-[(6-methyl-2-oxo-2H-…	HMDB0060420;HMDB0128626;HMDB0129398;HMDB0135534;HMDB0135535;HMDB0135537;HMDB0135538;HMDB0135539;HMDB0136759;HMDB0029383;HMDB0040137;HMDB0030399	2	7-Hydroxymethyl-12-methylbenz[a]anthracene_sulfate;4-Methylumbelliferone_glucuronide	C19562;C11584
neg-M368T225_1	1.72638e+06	864494	290203	197708	186323	163903	1.74849e+06	2.64137e+06	1.91772e+06	361893	1.51297e+06	653238	2.57675	0.0411544	0.0411255	0.273526	0.259392	0.861111	0.583333	1	1.66999	0.118121	up	367.991	3.74465	0	0	-	Unknown	-	-	-	0	-	-	0	-	-
neg-M368T262	2.0527e+06	1.10483e+06	1.30306e+06	1.80176e+06	1.98856e+06	269234	2.66898e+06	1.97536e+06	4.86163e+06	4.89327e+06	6.30717e+06	3.14283e+06	2.79916	0.014298	0.00865801	0.188327	0.143597	0.944444	0.777778	1	1.96806	0.136191	up	368.217	4.36123	1	0	-	Unknown	-	-	-	0	-	-	1	Fortimicin_KL1	C17973
neg-M368T276	1.17163e+06	863108	855659	2.23559e+06	2.37578e+06	2.56631e+06	410989	620037	885259	736312	525218	1.08939e+06	0.423835	0.0122394	0.025974	0.178819	0.212937	0.888889	0.583333	1	1.53059	0.448144	down	368.253	4.59428	0	0	-	Unknown	-	-	-	0	-	-	0	-	-
neg-M368T484	3.85819e+06	3.82194e+06	7.91932e+06	8.06574e+06	2.97801e+06	5.75111e+06	2.46805e+06	2.03876e+06	2.35459e+06	2.3799e+06	2.62749e+06	3.2389e+06	0.466369	0.00744662	0.004329	0.154898	0.120946	0.972222	0.888889	1	1.65486	0.0549565	down	368.317	8.06294	1	0	-	Unknown	-	-	-	1	N-Stearoyl GABA	HMDB0062341	0	-	-
neg-M368T50	1.00901e+06	1.08888e+06	1.23121e+06	2.87066e+06	625644	960045	2.82075e+06	4.87589e+06	2.85948e+06	1.25545e+06	3.46739e+06	1.38306e+06	2.14015	0.0275422	0.025974	0.236236	0.212937	0.888889	0.622917	1	1.37055	0.105108	up	368.054	0.827463	1	0	-	Unknown	-	-	-	6	2-{[hydroxy(5-hydroxy-1H-indol-3-yl)methylidene]amino}acetic acid;2-{[hydroxy(6-hydroxy-1H-indol-3-yl)methylidene]amino}acetic acid;2-{[hydroxy(7-hydroxy-1H-indol-3-yl)methylidene]amino}acetic acid;2-{[hydroxy(4-hydroxy-1H-indol-3-yl)methylidene]amino}acetic acid;Cysteinyl-Hydroxyproline;Hydroxyprolyl-Cysteine	HMDB0134939;HMDB0134942;HMDB0134945;HMDB0134948;HMDB0028776;HMDB0028860	6	Phenelzine_sulfate;4,5-Dihydroxypyrene;1,6-Dihydroxypyrene;1,8-Dihydroxypyrene;1-Hydroxypyrene-6,7-oxide;1-Hydroxypyrene-7,8-oxide	C07431;C18250;C18263;C18264;C18265;C18266
neg-M369T223	6.57583e+07	5.13274e+07	5.77732e+07	5.46853e+07	4.72645e+07	4.18625e+07	1.21576e+08	9.44227e+07	2.23949e+08	1.159e+08	1.27602e+08	6.68073e+07	2.35433	0.00306109	0.0021645	0.120676	0.0988242	1	1	1	1.61213	0.0250874	up	369.113	3.71875	1	0	-	Unknown	-	-	-	1	4-Hydroxybenzyl isothiocyanate 4''-acetylrhamnoside	HMDB0032802	0	-	-
neg-M369T227	2.42566e+06	3.11283e+06	2.63324e+06	1.98279e+06	2.66763e+06	3.10304e+06	5.50175e+06	4.83264e+06	4.21478e+06	3.38452e+06	1.07161e+07	5.99697e+06	2.17559	0.00480206	0.0021645	0.135855	0.0988242	1	1	1	1.82069	0.0596598	up	369.138	3.77923	1	0	-	Unknown	-	-	-	39	2-[2,6-dihydroxy-4-methoxy-3-(3-methylbut-2-en-1-yl)phenyl]-7-hydroxy-3,4-dihydro-2H-1-benzopyran-4-one;2-[4,6-dihydroxy-2-methoxy-3-(3-methylbut-2-en-1-yl)phenyl]-7-hydroxy-3,4-dihydro-2H-1-benzopyran-4-one;1-(3,4-dihydroxyphenyl)-3-[4-hydroxy-3-(4-hydroxy-3-methylbut-2-en-1-yl)-2-methoxyphenyl]prop-2-en-1-one;3-[4,5-dihydroxy-2-methoxy-3-(3-methylbut-2-en-1-yl)phenyl]-1-(3,4-dihydroxyphenyl)pro…	HMDB0124792;HMDB0124793;HMDB0124801;HMDB0124803;HMDB0124804;HMDB0124805;HMDB0124806;HMDB0124807;HMDB0124808;HMDB0124809;HMDB0130855;HMDB0133472;HMDB0133473;HMDB0133475;HMDB0133476;HMDB0133487;HMDB0133488;HMDB0133508;HMDB0133509;HMDB0133517;HMDB0133521;HMDB0133522;HMDB0133524;HMDB0133528;HMDB0133529;HMDB0133532;HMDB0133533;HMDB0137490;HMDB0139292;HMDB0141228;HMDB0030439;HMDB0031552;HMDB0034836;HMD…	9	5'-Prenylhomoeriodictyol;Alkannin_beta,beta-dimethylacrylate;Sophoraisoflavanone_A;Fargesin;beta,beta-Dimethylacrylshikonin;(+)-Demethoxyaschantin;Bursehernin;14-Deacetylnudicauline;Lycaconitine	C09831;C10293;C10530;C16957;C17415;C17844;C21183;C08673;C08696
neg-M369T46	952116	1.4149e+06	1.05412e+06	804634	185003	1.09858e+06	203833	200160	338733	226309	175727	563284	0.310027	0.0128429	0.0411255	0.181528	0.259392	0.861111	0.5	1	1.42965	0.246476	down	369.011	0.770936	0	0	-	Unknown	-	-	-	0	-	-	0	-	-
neg-M369T484	861808	743112	1.84418e+06	1.88445e+06	746039	1.31576e+06	539700	461223	337689	507189	580255	816252	0.438425	0.00553537	0.00865801	0.140338	0.143597	0.944444	0.777778	1	1.73063	0.0642163	down	369.321	8.06207	0	0	-	Unknown	-	-	-	0	-	-	0	-	-
neg-M370T206	3.00707e+06	2.46399e+06	5.95723e+06	4.42192e+06	2.89824e+06	1.71302e+06	654022	1.27243e+06	400945	2.6777e+06	1.5751e+06	3.42343e+06	0.488901	0.0494959	0.0649351	0.295249	0.312216	0.833333	0.555556	1	1.49646	0.345399	down	370.162	3.44008	1	0	-	Unknown	-	-	-	2	Pipazethate;alpha-Acetolactate decarboxylase (enzyme preparation from bacillus subtilis recombinant)	HMDB0015686;HMDB0032156	0	-	-
neg-M370T223	1.13142e+07	8.6764e+06	9.77536e+06	9.11042e+06	6.51084e+06	7.28838e+06	1.97315e+07	1.51572e+07	3.66298e+07	1.59228e+07	2.12418e+07	2.29722e+07	2.49936	0.000337244	0.0021645	0.071251	0.0988242	1	1	1	1.82172	0.0313578	up	370.116	3.71875	1	0	-	Unknown	-	-	-	23	4-(2-amino-3-hydroxyphenyl)-4-oxobutanoic acid O-glucoside;3,4,5-trihydroxy-6-{[3-(3-methoxyphenyl)prop-2-enoyl]oxy}oxane-2-carboxylic acid;3,4,5-trihydroxy-6-{[(2E)-3-(3-methoxyphenyl)prop-2-enoyl]oxy}oxane-2-carboxylic acid;6-[(2Z)-2-carboxy-2-(phenylmethylidene)ethoxy]-3,4,5-trihydroxyoxane-2-carboxylic acid;3,4,5-trihydroxy-6-{[(2E)-2-(hydroxymethyl)-3-phenylprop-2-enoyl]oxy}oxane-2-carboxyli…	HMDB0062374;HMDB0127978;HMDB0133309;HMDB0133659;HMDB0133660;HMDB0133662;HMDB0133663;HMDB0133665;HMDB0133666;HMDB0133668;HMDB0133672;HMDB0135667;HMDB0135670;HMDB0135679;HMDB0135680;HMDB0002336;HMDB0003164;HMDB0029278;HMDB0030652;HMDB0030653;HMDB0032849;HMDB0040632;HMDB0040690	4	Chlorogenate;Scopolin;Biflorin;Neochlorogenic_acid	C00852;C01527;C08996;C17147
neg-M370T239	469333	891971	806254	905289	1.75669e+06	1.15553e+06	1.42995e+06	1.48383e+06	1.28348e+06	3.03702e+06	4.69055e+06	1.21077e+06	2.19473	0.032163	0.025974	0.250387	0.212937	0.888889	0.583333	1	1.53248	0.246475	up	370.196	3.97827	1	0	-	Unknown	-	-	-	12	PA(14:0/20:3(5Z,8Z,11Z));PA(16:0/18:3(6Z,9Z,12Z));PA(16:0/18:3(9Z,12Z,15Z));PA(16:1(9Z)/18:2(9Z,12Z));PA(18:2(9Z,12Z)/16:1(9Z));PA(18:3(6Z,9Z,12Z)/16:0);PA(18:3(9Z,12Z,15Z)/16:0);PA(20:3(5Z,8Z,11Z)/14:0);PA(14:0/20:3(8Z,11Z,14Z));PA(14:1(9Z)/20:2(11Z,14Z));PA(20:2(11Z,14Z)/14:1(9Z));PA(20:3(8Z,11Z,14Z)/14:0)	HMDB0114784;HMDB0114836;HMDB0114837;HMDB0114856;HMDB0114950;HMDB0114976;HMDB0115003;HMDB0115118;HMDB0115505;HMDB0115506;HMDB0115533;HMDB0115561	0	-	-
neg-M370T501	1.34813e+06	1.21528e+06	767052	3.03426e+06	1.12865e+06	1.35617e+06	349448	385866	804886	807151	711123	997859	0.458367	0.0141556	0.0151515	0.187763	0.170653	0.916667	0.722222	1	1.5171	0.12402	down	370.26	8.34669	1	0	-	Unknown	-	-	-	1	(-)-Aspidospermine	HMDB0030361	1	Aspidospermine	C09042
neg-M371T209	2.15954e+07	1.26139e+07	6.36952e+07	1.82171e+07	2.36649e+06	4.60332e+06	1.83579e+06	3.92247e+06	1.75903e+06	6.38378e+06	1.81338e+06	9.0227e+06	0.200966	0.0465325	0.0411255	0.28843	0.259392	0.861111	0.611111	1	1.97584	0.063387	down	371.23	3.47584	0	0	-	Unknown	-	-	-	0	-	-	0	-	-
neg-M371T226	1.89877e+07	5.19871e+06	1.7572e+07	1.50206e+07	1.52338e+07	1.34784e+07	6.98364e+07	3.54475e+07	1.93416e+07	2.74769e+07	4.33736e+07	3.14814e+07	2.65475	0.00419176	0.0021645	0.132272	0.0988242	1	1	1	1.72581	0.156649	up	371.117	3.7631	1	0	-	Unknown	-	-	-	22	2-[4,6-dihydroxy-2-methoxy-3-(3-methylbut-2-en-1-yl)phenyl]-5,6-dihydroxy-2,3-dihydro-1-benzofuran-3-one;2-[4,6-dihydroxy-3-(4-hydroxy-3-methylbut-2-en-1-yl)-2-methoxyphenyl]-6-hydroxy-2,3-dihydro-1-benzofuran-3-one;2-{3-[(3,3-dimethyloxiran-2-yl)methyl]-4,6-dihydroxy-2-methoxyphenyl}-6-hydroxy-2,3-dihydro-1-benzofuran-3-one;2-[4,6-dihydroxy-2-methoxy-3-(3-methylbut-2-en-1-yl)phenyl]-6,7-dihydrox…	HMDB0125959;HMDB0125960;HMDB0125961;HMDB0125962;HMDB0125963;HMDB0126470;HMDB0126474;HMDB0126477;HMDB0126484;HMDB0126488;HMDB0126494;HMDB0132519;HMDB0030539;HMDB0033270;HMDB0034278;HMDB0036633;HMDB0037456;HMDB0037508;HMDB0037599;HMDB0037750;HMDB0039775;HMDB0040323	4	Sinensetin;Tangeretin;Sesamolinol;(1'S)-Averantin	C10186;C10190;C10883;C20499
neg-M371T302	232164	152313	179869	31899	24008.6	155409	1.40724e+06	2.61831e+06	620096	80119.1	720990	428890	7.575	0.0144617	0.025974	0.189108	0.212937	0.888889	0.583333	1	2.56399	0.144084	up	370.942	5.03278	0	0	-	Unknown	-	-	-	0	-	-	0	-	-
neg-M371T323	945332	324650	694310	1.22842e+06	482787	534127	2.48013e+06	1.26898e+06	980561	1.06934e+06	1.72933e+06	1.05133e+06	2.03811	0.0134413	0.0151515	0.184696	0.170653	0.916667	0.666667	1	1.14564	0.106471	up	371.255	5.38474	1	0	-	Unknown	-	-	-	3	Cervonoyl ethanolamide;Nabilone;(3R, 6'Z)-3,4-Dihydro-8-hydroxy-3-(6-pentadecenyl)-1H-2-benzopyran-1-one	HMDB0013627;HMDB0014629;HMDB0041301	1	3-Ethoxyandrosta-3,5-dien-17beta-ol_propanoate	C15057
neg-M371T36	545519	640732	719189	556639	279596	531457	173393	216396	167605	419589	265553	389204	0.498525	0.00661268	0.00865801	0.148441	0.143597	0.944444	0.777778	1	1.6953	0.137405	down	370.945	0.602422	0	0	-	Unknown	-	-	-	0	-	-	0	-	-
neg-M371T47	5.2696e+06	8.17928e+06	9.23782e+06	1.65347e+06	946551	1.4948e+06	97389.9	451310	1.43743e+06	633097	320754	1.57629e+06	0.168634	0.0116364	0.0151515	0.175345	0.170653	0.916667	0.694444	1	2.67065	0.347526	down	371.166	0.79052	1	0	-	Unknown	-	-	-	1	Amodiaquine	HMDB0014751	3	Buthiobate;17beta-(Acetylthio)estra-1,3,5(10)-trien-3-ol_acetate;Amodiaquine	C18930;C14955;C07626
neg-M372T210_2	2.69281e+06	3.99325e+06	4.64212e+06	3.37196e+06	1.56345e+06	794916	1.03407e+06	1.02967e+06	569175	2.3263e+06	639993	1.28637e+06	0.403645	0.0314702	0.0411255	0.248532	0.259392	0.861111	0.555556	1	1.48102	0.137411	down	372.214	3.49469	1	0	-	Unknown	-	-	-	9	3-Methylthiofentanyl;9-Octadecenoic acid 1-[[(1-oxohexadecyl)oxy]methyl]-2-(phosphonoxy)ethyl ester;PA(18:0/16:1(9Z));PA(16:0/18:1(11Z));PA(16:0/18:1(9Z));PA(18:1(11Z)/16:0);PA(18:1(9Z)/16:0);PA(20:0/14:1(9Z));PA(20:1(11Z)/14:0)	HMDB0061718;HMDB0031130;HMDB0114877;HMDB0007858;HMDB0007859;HMDB0114899;HMDB0114924;HMDB0115062;HMDB0115091	1	1-Hexadecanoyl-2-(9Z-octadecenoyl)-sn-glycero-3-phosphate	C13889
neg-M372T226_1	3.2217e+06	1.23729e+06	2.30062e+06	2.55552e+06	2.96291e+06	2.85551e+06	9.84221e+06	4.22633e+06	1.75643e+06	7.6975e+06	6.82885e+06	8.85052e+06	2.59039	0.0220827	0.0411255	0.217232	0.259392	0.861111	0.5	1	1.66441	0.232065	up	372.12	3.76573	1	0	-	Unknown	-	-	-	0	-	-	1	Bay-K-8644	C13758
neg-M372T302	490149	259212	249368	152522	38806.8	73013.1	3.56969e+06	4.73246e+06	827718	90891.7	918538	783708	8.64798	0.0255392	0.025974	0.230685	0.212937	0.888889	0.666667	1	2.49972	0.136828	up	371.95	5.03842	0	0	-	Unknown	-	-	-	0	-	-	0	-	-
neg-M372T83	869336	2.69078e+06	1.58809e+06	1.91981e+06	914082	1.05641e+06	361766	135282	479593	1.48803e+06	316310	944868	0.41222	0.0258934	0.0411255	0.231193	0.259392	0.861111	0.56875	1	1.67097	0.0942384	down	372.105	1.38184	1	0	-	Unknown	-	-	-	3	5-Methoxynoracronycine;Junosidine;Lambertine	HMDB0029332;HMDB0029827;HMDB0033524	4	Annuloline;Ficine;Isoficine;Magenta	C10570;C10594;C10601;C19252
neg-M373T192	2.7975e+06	1.05016e+07	6.26483e+06	4.60859e+06	1.17481e+06	7.04014e+06	888471	982867	1.23277e+06	3.26829e+06	1.23903e+06	2.7617e+06	0.320282	0.0235985	0.0411255	0.223636	0.259392	0.861111	0.583333	1	1.70086	0.391938	down	373.173	3.19235	1	0	-	Unknown	-	-	-	0	-	-	1	Deacetylcolchicine	C16712
neg-M373T197	2.22374e+06	1.20383e+06	3.74397e+06	752293	260630	1.93521e+06	144162	186657	523341	781171	465694	702393	0.277027	0.038173	0.0411255	0.265593	0.259392	0.861111	0.555556	1	1.8724	0.258213	down	373.215	3.28335	1	0	-	Unknown	-	-	-	3	Nalbuphine;(S)-Laudanosine;5-hydroxypropafenone	HMDB0014982;HMDB0030213;HMDB0060988	2	Nalbuphine;Laudanosine	C07251;C09558
neg-M373T216	2.65088e+06	2.08517e+06	1.93475e+06	2.73728e+06	3.93623e+06	4.74871e+06	1.05943e+07	5.49947e+06	2.9417e+06	3.53922e+06	6.86624e+06	9.04907e+06	2.12734	0.0212669	0.025974	0.21456	0.212937	0.888889	0.583333	1	1.56825	0.172702	up	373.133	3.59579	1	0	-	Unknown	-	-	-	1	Rosiglitazone	HMDB0005031	2	Deoxyviolaceinic_acid;Protoviolaceinic_acid	C21132;C21134
neg-M373T40_1	360879	464398	260815	284789	1.67328e+06	270982	3.81454e+06	3.45918e+06	2.03388e+06	959552	1.64711e+06	1.43982e+06	4.02821	0.00190806	0.0151515	0.108449	0.170653	0.916667	0.722222	1	2.54626	0.0671718	up	372.901	0.671681	0	0	-	Unknown	-	-	-	0	-	-	0	-	-
neg-M373T53	1.89651e+06	757489	2.84749e+06	719373	339285	1.4967e+06	153013	199793	248238	476357	416737	232684	0.21433	0.00507702	0.00865801	0.136876	0.143597	0.944444	0.75	1	2.41867	0.1578	down	373.173	0.881568	0	0	-	Unknown	-	-	-	0	-	-	0	-	-
neg-M373T86	2.22657e+06	2.94805e+06	5.43838e+06	1.50416e+06	1.17779e+06	1.25224e+06	737565	574115	525069	1.74042e+06	749324	1.41024e+06	0.394354	0.0190619	0.0411255	0.207545	0.259392	0.861111	0.596528	1	1.52502	0.122004	down	373.21	1.42588	0	0	-	Unknown	-	-	-	0	-	-	0	-	-
neg-M373T88	4.38266e+06	3.05084e+06	5.07033e+06	1.63572e+06	648144	1.90707e+06	598572	676485	239906	1.36072e+06	885840	1.05121e+06	0.288278	0.0152403	0.025974	0.19274	0.212937	0.888889	0.666667	1	2.00302	0.391939	down	373.173	1.46444	0	0	-	Unknown	-	-	-	0	-	-	0	-	-
neg-M374T190	1.16953e+06	1.4577e+06	2.56829e+06	4.04035e+06	4.49602e+06	2.53162e+06	972233	673520	1.02231e+06	1.23145e+06	515425	1.19519e+06	0.344952	0.0044435	0.00865801	0.133703	0.143597	0.944444	0.75	1	1.70077	0.318853	down	374.157	3.16052	1	0	-	Unknown	-	-	-	22	3-(3,4-dimethoxyphenyl)-N-[2-(1-hydroxy-3-methoxy-4-oxocyclohexa-2,5-dien-1-yl)ethyl]propanimidic acid;N-[2-(3,4-dimethoxyphenyl)ethyl]-3-(1-hydroxy-3-methoxy-4-oxocyclohexa-2,5-dien-1-yl)propanimidic acid;2-Phenylaminoadenosine;3-(4-hydroxyphenyl)-1-[2,4,6-trihydroxy-3-(4-hydroxy-3-methylbut-2-en-1-yl)phenyl]propan-1-one;3-(4-hydroxyphenyl)-1-{2,4,6-trihydroxy-3-[(2E)-4-hydroxy-3-methylbut-2-en-…	HMDB0135484;HMDB0135485;HMDB0001069;HMDB0129247;HMDB0129248;HMDB0129249;HMDB0129250;HMDB0129251;HMDB0129252;HMDB0133425;HMDB0133426;HMDB0133427;HMDB0133452;HMDB0030573;HMDB0030709;HMDB0035467;HMDB0035698;HMDB0035789;HMDB0036837;HMDB0038113;HMDB0041276;HMDB0041094	12	(+)-Pinoresinol;Miroestrol;Columbin;Multiradiatin;Multistatin;Coleone_A;Dihydrocubebin;Matairesinol;Isobutylshikonin;Isocolumbin;Clemaphenol_A;(-)-Pinoresinol	C05366;C08831;C09077;C09515;C09516;C10317;C10558;C10682;C17414;C17508;C17808;C20455
neg-M374T202	392039	407395	1.69571e+06	622142	525075	356217	77729.1	216800	128102	229481	475291	395133	0.380769	0.0241833	0.0411255	0.225672	0.259392	0.861111	0.583333	1	1.8036	0.214382	down	374.194	3.373	1	0	-	Unknown	-	-	-	7	4-{1-hydroxy-3-[4-hydroxy-2-methoxy-3-(3-methylbut-2-en-1-yl)phenyl]propyl}benzene-1,2-diol;Malabaricone C;Prednisone;Normammein;Monascoflavin;Mammea B/BD;Mammea B/AC	HMDB0124818;HMDB0005798;HMDB0014773;HMDB0030784;HMDB0030792;HMDB0034096;HMDB0034275	2	Prednisone;9,10-Dihydrokadsurenone	C07370;C11053
neg-M374T212_2	5.23343e+06	1.75995e+06	1.48028e+07	9.97975e+06	1.84089e+06	1.94854e+06	652570	775659	884581	2.57652e+06	996262	3.01162e+06	0.250165	0.0293976	0.0649351	0.241608	0.312216	0.833333	0.555556	1	1.86325	0.168398	down	374.209	3.52733	1	0	-	Unknown	-	-	-	1	Diacetylspermine	HMDB0041876	2	Gelsemicine;Estra-1,3,5(10),16-tetraen-3-ol_benzoate	C09203;C14959
neg-M374T296_2	678685	601150	1.11089e+06	569229	970399	1.61152e+06	65722.8	38978.5	382128	590051	592667	356863	0.365654	0.0368838	0.00865801	0.262611	0.143597	0.944444	0.75	1	2.27666	0.0860693	down	374.291	4.93222	1	0	-	Unknown	-	-	-	1	13,14-Dihydro PGF-1a	HMDB0005076	0	-	-
neg-M374T49	4.99718e+06	3.54398e+06	2.55424e+06	1.16187e+06	2.16481e+06	1.11371e+06	338883	201760	178907	2.3177e+06	767943	1.17772e+06	0.320738	0.0190481	0.0411255	0.207545	0.259392	0.861111	0.555556	1	2.35025	0.202691	down	374.093	0.811942	1	0	-	Unknown	-	-	-	4	Azidocillin;3-(2,4-dihydroxyphenyl)-1-{3-[5-(2,4-dihydroxyphenyl)-6-(5-hydroxy-2,2-dimethyl-2H-chromene-6-carbonyl)-3-methylcyclohex-2-en-1-yl]-2,4-dihydroxyphenyl}propan-1-one;Kuwanon J;Artonin C	HMDB0015685;HMDB0126375;HMDB0030112;HMDB0035964	1	SC-1271	C10969
neg-M374T53	1.17754e+06	738053	5.87802e+06	1.12543e+06	660515	1.24587e+06	106702	50480.2	48202	934669	222603	419277	0.164606	0.00703719	0.00865801	0.151449	0.143597	0.944444	0.75	1	2.97124	0.275283	down	374.157	0.888853	1	0	-	Unknown	-	-	-	3	3-(3,4-dimethoxyphenyl)-N-[2-(1-hydroxy-3-methoxy-4-oxocyclohexa-2,5-dien-1-yl)ethyl]propanimidic acid;N-[2-(3,4-dimethoxyphenyl)ethyl]-3-(1-hydroxy-3-methoxy-4-oxocyclohexa-2,5-dien-1-yl)propanimidic acid;2-Phenylaminoadenosine	HMDB0135484;HMDB0135485;HMDB0001069	0	-	-
neg-M374T54	2.62386e+06	2.31646e+06	2.26202e+06	726122	1.02861e+06	344830	547498	471556	390552	563043	716548	371112	0.328998	0.039324	0.0649351	0.268231	0.312216	0.833333	0.5	1	1.63933	0.183389	down	374.057	0.893169	1	0	-	Unknown	-	-	-	6	2-Methylpropyl glucosinolate;Butyl glucosinolate;(2-hydroxy-2-{9-hydroxy-7-oxo-2H,3H,7H-furo[3,2-g]chromen-2-yl}propoxy)sulfonic acid;[9-hydroxy-2-(2-hydroxypropan-2-yl)-7-oxo-2H,3H,7H-furo[3,2-g]chromen-3-yl]oxidanesulfonic acid;4-hydroxytriazolam;1'-hydroxytriazolam	HMDB0038421;HMDB0038426;HMDB0132923;HMDB0132925;HMDB0061052;HMDB0061053	2	Glucocochlearin;2-Methylpropyl_glucosinolate	C08407;C17256
neg-M374T86_2	334233	366700	719076	183151	190701	96051	67212.4	79727	78771.2	115814	121936	183124	0.342124	0.0210353	0.0151515	0.214176	0.170653	0.916667	0.693056	1	1.55402	0.266464	down	374.213	1.42989	1	0	-	Unknown	-	-	-	1	Diacetylspermine	HMDB0041876	1	Estra-1,3,5(10),16-tetraen-3-ol_benzoate	C14959
neg-M375T191	4.76416e+06	3.21791e+06	5.53853e+06	5.58987e+06	2.37264e+06	1.97767e+06	1.48173e+07	1.26752e+07	1.18154e+07	4.0367e+06	1.37024e+07	6.81672e+06	2.72215	0.00527791	0.0151515	0.138352	0.170653	0.916667	0.722222	1	1.71742	0.148696	up	375.079	3.18323	0	0	-	Unknown	-	-	-	0	-	-	0	-	-
neg-M375T208	1.45686e+06	2.83613e+06	3.23893e+06	7.93685e+06	2.52579e+06	4.41544e+06	8.11831e+06	6.79589e+06	6.32395e+06	7.87824e+06	6.47951e+06	1.13316e+07	2.09404	0.0122887	0.025974	0.179184	0.212937	0.888889	0.583333	1	1.60432	0.17066	up	375.076	3.45862	1	0	-	Unknown	-	-	-	4	3,4,5-trihydroxy-2,8-bis(3,5,7-trihydroxy-3,4-dihydro-2H-1-benzopyran-2-yl)-6H-benzo[7]annulen-6-one;Theaflavin;Isoneotheaflavin;Isotheaflavin	HMDB0141879;HMDB0005788;HMDB0029256;HMDB0029483	0	-	-
neg-M375T365	6.09154e+06	7.06616e+06	5.42478e+06	3.03431e+06	1.2869e+06	1.98047e+06	1.03724e+06	1.79493e+06	1.26327e+06	1.24532e+06	1.1575e+06	3.57763e+06	0.404912	0.0357323	0.025974	0.259386	0.212937	0.888889	0.666667	1	1.45256	0.389317	down	375.167	6.07582	1	0	-	Unknown	-	-	-	1	Capecitabine	HMDB0015233	1	Capecitabine	C12650
neg-M375T413	1.12251e+08	8.4398e+07	1.98476e+08	4.20971e+06	8.13985e+07	6.69581e+07	1.09115e+07	1.09241e+07	6.11146e+07	4.57597e+06	7.1379e+06	6.81034e+06	0.185277	0.0314626	0.0649351	0.248532	0.312216	0.833333	0.5	1	2.31597	0.124354	down	375.185	6.88723	1	0	-	Unknown	-	-	-	6	18-Oxocortisol;11,12,14-Trihydroxy-7-methoxy-8,11,13-abietatrien-20,6-olide;12alpha-Hydroxy-13,18-dehydroparain;16&alpha;-hydroxyprednisolone;Grepafloxacin;Enrofloxacin	HMDB0000332;HMDB0031932;HMDB0039557;HMDB0061016;HMDB0014509;HMDB0029861	6	Rhipocephalin;Picrasin_B;Grepafloxacin;13-Sophorosyloxydocosanoic_acid;Musaroside;Vernadigin	C09714;C17050;C11368;C18191;C08875;C08884
neg-M376T50	4.78285e+06	245885	1.64835e+06	8.4158e+06	3.64818e+06	2.81133e+06	9.64239e+06	1.22993e+07	1.0258e+07	7.82339e+06	9.88863e+06	4.14767e+06	2.50828	0.0497053	0.0151515	0.295323	0.170653	0.916667	0.707639	1	2.16955	0.0645634	up	376.086	0.829503	1	0	-	Unknown	-	-	-	3	N-Acetylneuraminic acid;N-Acetyl-a-neuraminic acid;Tyrosyl-Glutamate	HMDB0000230;HMDB0000773;HMDB0029104	5	N-Acetylneuraminate;O-Acetylneuraminic_acid;N-Acetyl-alpha-neuraminate;N-Acetyl-beta-neuraminate;N-Glycolylmuramic_acid	C00270;C03525;C19909;C19910;C21053
neg-M377T191	6.98383e+06	5.42227e+06	5.88949e+06	1.12711e+06	3.60938e+06	1.14218e+06	914949	846013	699993	685394	1.0827e+06	2.87099e+06	0.293702	0.021084	0.00865801	0.214176	0.143597	0.944444	0.777778	1	1.84576	0.102407	down	377.07	3.1873	1	0	-	Unknown	-	-	-	0	-	-	1	Glucoputranjivin	C08418
neg-M377T263_2	1.33237e+08	9.0618e+07	7.12837e+07	1.05386e+08	1.58682e+08	1.88327e+08	3.20327e+08	3.04644e+08	2.42175e+08	2.01833e+08	2.31127e+08	2.30108e+08	2.04701	0.00227822	0.0021645	0.111608	0.0988242	1	1	1	1.75564	0.097189	up	377.201	4.37901	1	0	-	Unknown	-	-	-	8	18-Hydroxycortisol;Isohumulinone A;Humulinone;Eremopetasitenin C1;Eremopetasitenin D1;11-Dihydro-12-norneoquassin;Sugetriol triacetate;6-beta-hydrocortisol	HMDB0000418;HMDB0030045;HMDB0030105;HMDB0032770;HMDB0032773;HMDB0036889;HMDB0040702;HMDB0061033	3	6alpha-Hydroxycortisol;Nigakilactone_A;Dialicor	C15291;C17012;C12886
neg-M377T287	4.23224e+07	2.8634e+07	3.84134e+07	2.72338e+07	2.44289e+07	3.70298e+07	7.86207e+07	6.5465e+07	6.42571e+07	4.83495e+07	8.33774e+07	5.75019e+07	2.00731	0.00019032	0.0021645	0.0580386	0.0988242	1	1	1	1.75885	0.0880779	up	377.196	4.7778	1	0	-	Unknown	-	-	-	9	Pentosidine;18-Hydroxycortisol;Isohumulinone A;Humulinone;Eremopetasitenin C1;Eremopetasitenin D1;11-Dihydro-12-norneoquassin;Sugetriol triacetate;6-beta-hydrocortisol	HMDB0003933;HMDB0000418;HMDB0030045;HMDB0030105;HMDB0032770;HMDB0032773;HMDB0036889;HMDB0040702;HMDB0061033	2	6alpha-Hydroxycortisol;Nigakilactone_A	C15291;C17012
neg-M377T322	1.61268e+06	952608	1.28447e+06	1.47488e+06	3.30351e+06	3.51591e+06	6.0896e+06	5.92064e+06	4.72104e+06	2.18756e+06	4.45492e+06	3.19705e+06	2.18797	0.011537	0.025974	0.17506	0.212937	0.888889	0.666667	1	1.44334	0.156867	up	377.269	5.36283	1	0	-	Unknown	-	-	-	7	2-Arachidonylglycerol;MG(0:0/20:4(8Z,11Z,14Z,17Z)/0:0);MG(20:4(5Z,8Z,11Z,14Z)/0:0/0:0);MG(20:4(8Z,11Z,14Z,17Z)/0:0/0:0);1-Acetoxy-2-hydroxy-5,12,15-heneicosatrien-4-one;[12]-Gingerol;Persenone A	HMDB0004666;HMDB0011549;HMDB0011578;HMDB0011579;HMDB0035273;HMDB0036356;HMDB0036568	2	2-Arachidonoylglycerol;1-Arachidonoylglycerol	C13856;C13857
neg-M377T42	274531	814974	556869	207641	295560	88297	202554	36605.3	57586.2	103821	24044.6	406222	0.371261	0.0486441	0.0649351	0.293527	0.312216	0.833333	0.555556	1	1.82797	0.201778	down	377.067	0.70813	1	0	-	Unknown	-	-	-	0	-	-	2	Ritipenem_acoxil_hydrate;Glucoputranjivin	C14295;C08418
neg-M377T492	504792	442975	224205	488107	207983	297553	29322.5	56565.3	110478	335187	70559.5	159919	0.351877	0.0121795	0.0151515	0.178308	0.170653	0.916667	0.666667	1	2.40425	0.336189	down	377.132	8.19747	1	0	-	Unknown	-	-	-	6	Galactinol dihydrate;5-Hydroxyomeprazole;Omeprazole sulfone;3-Hydroxyomeprazole;5-hydroxyesomeprazole;Avenanthramide A2	HMDB0011739;HMDB0014010;HMDB0014012;HMDB0014013;HMDB0061091;HMDB0029297	0	-	-
neg-M378T197	3.68479e+06	2.41153e+06	9.80468e+06	3.01345e+06	1.35936e+06	3.16337e+06	575522	543796	1.1096e+06	2.13053e+06	1.23249e+06	1.70156e+06	0.311193	0.0105723	0.00865801	0.171734	0.143597	0.944444	0.75	1	1.84369	0.056085	down	378.168	3.28462	1	0	-	Unknown	-	-	-	0	-	-	4	Atalaphylline;Korupensamine_A;Dioncopeltine_A;Dioncophyllinol_B	C10645;C12338;C12339;C12341
neg-M378T212	1.41372e+07	7.08787e+06	2.82846e+07	1.14961e+07	1.28803e+07	8.28717e+06	5.42675e+06	4.99772e+06	4.26313e+06	5.85945e+06	5.15712e+06	4.25346e+06	0.364567	0.00498018	0.0021645	0.136364	0.0988242	1	1	1	1.76343	0.048199	down	378.204	3.52798	0	0	-	Unknown	-	-	-	0	-	-	0	-	-
neg-M378T229	2.21761e+06	1.51057e+06	2.12042e+06	4.08782e+06	1.0864e+06	1.99115e+06	444635	744629	489215	403658	1.90342e+06	1.35758e+06	0.410569	0.0129182	0.0151515	0.182041	0.170653	0.916667	0.722222	1	1.69121	0.331658	down	378.161	3.8236	1	0	-	Unknown	-	-	-	1	Droperidol	HMDB0014593	2	Clavamycin_B;Clavamycin_C	C17362;C17363
neg-M378T263	2.37008e+07	1.74332e+07	1.44763e+07	1.72632e+07	2.64153e+07	4.10159e+07	6.1861e+07	6.01388e+07	4.30796e+07	4.12493e+07	4.60507e+07	4.18322e+07	2.09695	0.00228337	0.0021645	0.111664	0.0988242	1	1	1	1.84895	0.0814223	up	378.204	4.38028	1	0	-	Unknown	-	-	-	1	Donepezil	HMDB0005041	0	-	-
neg-M378T36	442337	534078	560825	461247	231031	526399	135589	348640	222232	236641	210238	150769	0.473203	0.00286282	0.00865801	0.119648	0.143597	0.944444	0.763194	1	1.69701	0.216889	down	377.912	0.593803	1	0	-	Unknown	-	-	-	1	33-Deoxy-33-hydroperoxyfurohyperforin	HMDB0038387	0	-	-
neg-M378T47	3.96581e+06	2.25072e+06	3.79485e+06	668576	725698	1.45867e+06	282717	225924	536144	989068	339593	1.13855e+06	0.273003	0.0142299	0.025974	0.187941	0.212937	0.888889	0.666667	1	1.71839	0.175279	down	378.045	0.777145	1	0	-	Unknown	-	-	-	1	2-({[3,4-dihydroxy-5-(3,4,5-trihydroxybenzoyloxy)phenyl](hydroxy)methylidene}amino)acetic acid	HMDB0128325	0	-	-
neg-M379T217	3.53372e+06	4.38821e+06	3.64872e+06	4.77268e+06	2.2817e+06	3.37179e+06	5.94124e+06	1.37859e+07	1.14351e+07	1.33593e+07	9.48836e+06	4.29489e+06	2.6506	0.00335553	0.00865801	0.122701	0.143597	0.944444	0.777778	1	1.84294	0.456587	up	379.108	3.62084	1	0	-	Unknown	-	-	-	3	Chlorotrianisene;Cefadroxil;Apiumoside	HMDB0014414;HMDB0015271;HMDB0039040	2	Benzoximate;Cefadroxil	C19021;C06878
neg-M379T253	2.59232e+06	2.82757e+06	2.81667e+06	1.02562e+06	1.73787e+06	2.98148e+06	2.77542e+07	1.12347e+07	6.53966e+06	1.10077e+07	1.34813e+07	1.0355e+07	5.74848	6.30319e-05	0.0021645	0.0403899	0.0988242	1	1	1	2.69563	0.0765581	up	379.123	4.22062	1	0	-	Unknown	-	-	-	10	Rufloxacin;({4-[2-(2,4-dihydroxyphenyl)-3-(3,7-dimethylocta-2,6-dien-1-yl)-7-hydroxy-4-oxo-4H-chromen-8-yl]-2-methylbut-2-en-1-yl}oxy)sulfonic acid;({1-[2-(2,4-dihydroxyphenyl)-7-hydroxy-8-(3-methylbut-2-en-1-yl)-4-oxo-4H-chromen-3-yl]-3,7-dimethylocta-2,6-dien-4-yl}oxy)sulfonic acid;[(2-{2-[2-(2,4-dihydroxyphenyl)-7-hydroxy-8-(3-methylbut-2-en-1-yl)-4-oxo-4H-chromen-3-yl]ethylidene}-6-methylhept…	HMDB0042009;HMDB0129676;HMDB0129680;HMDB0129684;HMDB0129688;HMDB0129692;HMDB0129696;HMDB0034611;HMDB0034613;HMDB0035445	4	2-Methoxyestrone_3-sulfate;Rufloxacin;7,8-Didemethyl-8-hydroxy-5-deazariboflavin;Decuroside_III	C08358;C11240;C19154;C09257
neg-M379T260	4.09571e+06	1.86126e+06	2.26341e+06	3.89556e+06	6.06147e+06	3.27205e+06	1.3592e+07	2.70931e+07	1.6245e+07	6.02353e+06	5.57476e+06	1.02648e+07	3.67344	0.00291876	0.00865801	0.120249	0.143597	0.944444	0.777778	1	2.11525	0.236965	up	379.249	4.33207	1	1	Bisnorcholic acid	Lipids and lipid-like molecules	Sterol Lipids	HMDB0002082	null	1	Bisnorcholic acid	HMDB0002082	0	-	-
neg-M379T54_2	462853	533706	968592	561415	995979	600133	4.30965e+06	2.44439e+06	1.70166e+06	1.3359e+06	1.10994e+06	1.801e+06	3.08114	0.00161539	0.0021645	0.104854	0.0988242	1	1	1	1.9519	0.35768	up	379.107	0.907356	1	0	-	Unknown	-	-	-	3	Chlorotrianisene;Cefadroxil;Apiumoside	HMDB0014414;HMDB0015271;HMDB0039040	2	Benzoximate;Cefadroxil	C19021;C06878
neg-M380T201	1.86932e+06	1.73259e+06	2.98357e+06	3.20224e+06	4.75625e+06	1.62999e+06	875393	852949	1.0135e+06	1.16506e+06	840511	2.66198e+06	0.458106	0.00965706	0.0151515	0.166362	0.170653	0.916667	0.666667	1	1.72789	0.289442	down	380.183	3.35787	1	0	-	Unknown	-	-	-	6	PA(14:1(9Z)/22:6(4Z,7Z,10Z,13Z,16Z,19Z));PA(18:3(6Z,9Z,12Z)/18:4(6Z,9Z,12Z,15Z));PA(18:3(9Z,12Z,15Z)/18:4(6Z,9Z,12Z,15Z));PA(18:4(6Z,9Z,12Z,15Z)/18:3(6Z,9Z,12Z));PA(18:4(6Z,9Z,12Z,15Z)/18:3(9Z,12Z,15Z));PA(22:6(4Z,7Z,10Z,13Z,16Z,19Z)/14:1(9Z))	HMDB0114809;HMDB0114984;HMDB0115011;HMDB0115036;HMDB0115037;HMDB0115402	2	(10S)-Juvenile_hormone_III_diol_phosphate;Bisphenol_A_dimethacrylate	C16507;C14345
neg-M380T247	1.23957e+06	568575	881360	1.0707e+06	1.20924e+06	1.50902e+06	1.79515e+06	1.43454e+06	1.42959e+06	4.85942e+06	3.3514e+06	1.80283e+06	2.26488	0.0147487	0.00865801	0.190093	0.143597	0.944444	0.777778	1	1.56407	0.481426	up	380.181	4.11057	0	0	-	Unknown	-	-	-	0	-	-	0	-	-
neg-M380T253	362277	139356	505410	190675	250940	312198	5.30654e+06	1.69348e+06	799610	1.85063e+06	1.62157e+06	2.11591e+06	7.60298	0.000129371	0.0021645	0.050796	0.0988242	1	1	1	2.96996	0.111639	up	380.126	4.21566	1	0	-	Unknown	-	-	-	1	Bumetanide	HMDB0015024	1	10-Hydroxycamptothecin	C17939
neg-M380T322	2.83803e+06	2.36642e+06	2.13266e+06	556254	1.14867e+06	777534	5.52021e+06	4.93656e+06	4.52079e+06	2.30823e+06	2.13779e+06	4.73294e+06	2.46004	0.0130404	0.025974	0.182505	0.212937	0.888889	0.666667	1	1.84425	0.177451	up	380.219	5.36468	0	0	-	Unknown	-	-	-	0	-	-	0	-	-
neg-M380T36	240158	194673	286009	277155	135826	191627	23281.9	75648.9	84661.6	98991	87201.4	124548	0.372955	0.00495837	0.0021645	0.136364	0.0988242	1	1	1	2.08594	0.354534	down	379.909	0.593274	0	0	-	Unknown	-	-	-	0	-	-	0	-	-
neg-M381T257_1	3.03206e+06	994627	601445	736032	1.27152e+06	1.76693e+06	4.55072e+06	3.20396e+06	7.34539e+06	2.39928e+06	2.39765e+06	2.21839e+06	2.63196	0.00858804	0.0151515	0.160282	0.170653	0.916667	0.693056	1	1.93359	0.282445	up	381.138	4.28026	1	0	-	Unknown	-	-	-	1	Loratadine	HMDB0005000	2	2-Methoxyestradiol-17beta_3-sulfate;Scillaren_A	C08359;C08879
neg-M381T257_2	1.29544e+07	4.22927e+06	3.20482e+06	2.02671e+06	5.73446e+06	4.83376e+06	1.42449e+07	7.32344e+06	6.52873e+06	9.23437e+06	2.19658e+07	7.42297e+06	2.02284	0.037238	0.025974	0.26343	0.212937	0.888889	0.583333	1	1.54823	0.279968	up	381.192	4.27633	1	0	-	Unknown	-	-	-	20	12-Oxo-20-trihydroxy-leukotriene B4;Cinncassiol A;T2 Triol;Cinncassiol C3;Brevianamide B;9,12,15-Octadecatrienoic acid 1-[(phosphonoxy)methyl]-1,2-ethanediyl ester;PA(14:0/22:6(4Z,7Z,10Z,13Z,16Z,19Z));PA(14:1(9Z)/22:5(4Z,7Z,10Z,13Z,16Z));PA(14:1(9Z)/22:5(7Z,10Z,13Z,16Z,19Z));PA(16:1(9Z)/20:5(5Z,8Z,11Z,14Z,17Z));PA(18:2(9Z,12Z)/18:4(6Z,9Z,12Z,15Z));PA(18:3(6Z,9Z,12Z)/18:3(6Z,9Z,12Z));PA(18:3(6Z,9Z…	HMDB0012553;HMDB0035164;HMDB0035396;HMDB0036859;HMDB0030380;HMDB0031093;HMDB0114792;HMDB0114807;HMDB0114808;HMDB0114863;HMDB0114957;HMDB0114982;HMDB0114983;HMDB0115009;HMDB0115010;HMDB0115035;HMDB0115202;HMDB0115350;HMDB0115376;HMDB0115401	2	Cinncassiol_C3;Cinncassiol_A	C17641;C17645
neg-M381T47	6.20828e+06	6.39299e+06	1.10941e+07	4.18753e+06	4.73777e+06	9.19519e+06	751875	286577	1.64113e+06	2.69114e+06	830433	5.14518e+06	0.271341	0.00923076	0.00865801	0.163841	0.143597	0.944444	0.75	1	2.54482	0.175766	down	381.085	0.788215	1	0	-	Unknown	-	-	-	6	6-[(5-acetyl-4-methoxy-1-benzofuran-6-yl)oxy]-3,4,5-trihydroxyoxane-2-carboxylic acid;7-Hydroxy-2-methyl-4-oxo-4H-1-benzopyran-5-carboxylic acid 7-glucoside;Albanin F;Kuwanon K;5-hydroxy-2-(4-methoxyphenyl)-8-(3-methylbut-2-en-1-yl)-3,7-bis({[3,4,5-trihydroxy-6-(hydroxymethyl)oxan-2-yl]oxy})-4H-chromen-4-one;Biotinyl-5'-AMP	HMDB0129397;HMDB0036377;HMDB0030074;HMDB0030122;HMDB0139404;HMDB0004220	3	Kuwanone_G;Curcumin_diglucoside;Biotinyl-5'-AMP	C10099;C17750;C05921
neg-M382T50	188010	186958	214239	2.14082e+06	401122	244562	3.75935e+06	3.78515e+06	2.99775e+06	1.05744e+06	2.29822e+06	1.45977e+06	4.54947	0.00261086	0.00865801	0.116248	0.143597	0.944444	0.777778	1	2.86814	0.0715159	up	382.032	0.826532	1	0	-	Unknown	-	-	-	4	Ceftizoxime;{5-[12-(3,4-dihydroxyphenyl)-13-hydroxy-4-oxo-8-{[3,4,5-trihydroxy-6-(hydroxymethyl)oxan-2-yl]oxy}-3,11-dioxatricyclo[8.4.0.0虏,鈦穄tetradeca-1,7,9-trien-6-yl]-2-hydroxyphenyl}oxidanesulfonic acid;{5-[6-(3,4-dihydroxyphenyl)-13-hydroxy-4-oxo-8-{[3,4,5-trihydroxy-6-(hydroxymethyl)oxan-2-yl]oxy}-3,11-dioxatricyclo[8.4.0.0虏,鈦穄tetradeca-1,7,9-trien-12-yl]-2-hydroxyphenyl}oxidanesulfonic acid…	HMDB0015427;HMDB0124844;HMDB0124845;HMDB0124846	1	Ceftizoxime	C06890
neg-M382T84	980258	1.13821e+06	2.55597e+06	811304	516600	553072	354242	107140	169563	806249	334072	668358	0.372154	0.0249612	0.025974	0.228751	0.212937	0.888889	0.666667	1	1.79066	0.152082	down	382.174	1.40478	1	0	-	Unknown	-	-	-	3	Dihydrozeatin-7-N-dihydrozeatin;Dihydrozeatin-9-N-glucoside;Dihydrozeatin-O-glucoside	HMDB0012211;HMDB0012213;HMDB0012214	2	Dihydrozeatin-O-glucoside;Apodine	C16448;C09034
neg-M383T190	594494	387917	658395	376759	2.39459e+06	555967	139616	81720.4	158008	298608	105727	191477	0.196283	0.00177294	0.0021645	0.105726	0.0988242	1	1	1	2.51055	0.145604	down	383.242	3.17033	1	0	-	Unknown	-	-	-	0	-	-	1	2-Octaprenyl-3-methyl-6-methoxy-1,4-benzoquinone	C05814
neg-M383T226	1.72464e+08	1.53026e+08	1.39712e+08	1.07597e+08	7.99695e+07	8.33796e+07	4.39655e+08	3.1581e+08	6.45237e+08	2.75041e+08	3.42436e+08	1.89241e+08	2.99861	0.000687743	0.0021645	0.0839682	0.0988242	1	1	1	1.92286	0.029764	up	383.129	3.76998	1	0	-	Unknown	-	-	-	0	-	-	1	Macrozamin	C08504
neg-M383T255	4.49782e+06	3.61199e+06	3.82778e+06	5.27598e+06	7.14017e+06	8.70739e+06	1.74139e+07	7.63416e+06	5.83531e+06	1.30211e+07	1.1071e+07	1.21222e+07	2.0295	0.00881319	0.0151515	0.161757	0.170653	0.916667	0.707639	1	1.52328	0.0290281	up	383.121	4.25137	1	0	-	Unknown	-	-	-	0	-	-	1	Acetyl-maltose	C02130
neg-M383T37	501877	557711	384003	384228	351750	449572	43392.6	286845	305798	349557	195457	129615	0.498514	0.0400763	0.0021645	0.270343	0.0988242	1	1	1	1.79338	0.364352	down	382.909	0.622177	0	0	-	Unknown	-	-	-	0	-	-	0	-	-
neg-M383T371	529594	713964	1.35955e+06	1.27552e+06	200145	577177	280292	262773	185075	142038	204515	246097	0.283678	0.00986282	0.025974	0.167357	0.212937	0.888889	0.666667	1	1.90156	0.062947	down	383.292	6.18756	1	0	-	Unknown	-	-	-	1	3, 5-Tetradecadiencarnitine	HMDB0013331	0	-	-
neg-M383T427	367792	316520	368329	418695	224005	1.30737e+06	209464	140271	137148	150924	215561	220717	0.357706	0.0146963	0.0021645	0.189772	0.0988242	1	1	1	1.74851	0.393008	down	383.3	7.11386	0	0	-	Unknown	-	-	-	0	-	-	0	-	-
neg-M384T200	706380	997032	2.01743e+06	403846	736277	792738	241928	410969	382915	302406	384993	303894	0.358545	0.00617873	0.004329	0.144625	0.120946	0.972222	0.833333	1	1.78495	0.20438	down	384.19	3.33458	1	0	-	Unknown	-	-	-	1	(2S)-2-Butanol O-[b-D-Apiofuranosyl-(1->6)-b-D-glucopyranoside]	HMDB0041255	11	Strictosidine_aglycone;Baloxine;Mitraphylline;Horhammericine;Dialdehyde;Uncarine_A;Uncarine_B;Uncarine_C;Uncarine_D;Uncarine_E;Uncarine_F	C03309;C09045;C09227;C11677;C11678;C17593;C17594;C17595;C17596;C17597;C17598
neg-M384T226	3.04387e+07	2.65198e+07	2.46241e+07	1.91131e+07	1.45681e+07	1.43802e+07	7.82389e+07	5.58351e+07	1.16074e+08	4.74139e+07	6.12439e+07	3.33187e+07	3.02463	0.000756455	0.0021645	0.0842049	0.0988242	1	1	1	1.93458	0.0313716	up	384.132	3.77063	1	0	-	Unknown	-	-	-	12	3,4,5-trihydroxy-6-[(5-hydroxy-2,2-dimethyl-2H-chromen-7-yl)oxy]oxane-2-carboxylic acid;3,4,5-trihydroxy-6-[(7-hydroxy-2,2-dimethyl-2H-chromen-5-yl)oxy]oxane-2-carboxylic acid;3,4,5-trihydroxy-6-[(5-hydroxy-2,2-dimethyl-2H-chromen-6-yl)oxy]oxane-2-carboxylic acid;3,4,5-trihydroxy-6-[(6-hydroxy-2,2-dimethyl-2H-chromen-5-yl)oxy]oxane-2-carboxylic acid;6-({5,5-dimethyl-3,6-dioxatricyclo[5.4.0.0虏,鈦碷u…	HMDB0126418;HMDB0126419;HMDB0126420;HMDB0126421;HMDB0126422;HMDB0126423;HMDB0127742;HMDB0129399;HMDB0135673;HMDB0030669;HMDB0039959;HMDB0039960	2	Prifinium_bromide;5-O-Feruloylquinic_acid	C12814;C02572
neg-M384T301_1	1.61342e+06	1.77666e+06	4.84477e+06	855455	1.28526e+06	566105	665585	511883	459943	703907	373401	453375	0.289544	0.0172072	0.00865801	0.199981	0.143597	0.944444	0.777778	1	1.63213	0.210634	down	384.276	5.01447	1	0	-	Unknown	-	-	-	4	3-Hydroxy-cis-5-tetradecenoylcarnitine;Cortol;Beta-Cortol;gamma-Eudesmol rhamnoside	HMDB0013330;HMDB0003180;HMDB0005821;HMDB0037961	2	Cortol;Carboprost	C05482;C06872
neg-M384T387	432274	330259	357396	358722	109877	413268	79858.8	61687.2	66451	145466	177248	74959.4	0.302564	0.00154665	0.00865801	0.103824	0.143597	0.944444	0.777778	1	1.96647	0.133941	down	384.276	6.4447	1	0	-	Unknown	-	-	-	4	3-Hydroxy-cis-5-tetradecenoylcarnitine;Cortol;Beta-Cortol;gamma-Eudesmol rhamnoside	HMDB0013330;HMDB0003180;HMDB0005821;HMDB0037961	2	Cortol;Carboprost	C05482;C06872
neg-M384T547	922259	682232	771291	777608	238824	826172	250157	229740	148122	288675	357167	208387	0.351378	0.00279257	0.0151515	0.119329	0.170653	0.916667	0.666667	1	1.77894	0.372	down	384.193	9.12176	1	0	-	Unknown	-	-	-	0	-	-	11	Strictosidine_aglycone;Baloxine;Mitraphylline;Horhammericine;Dialdehyde;Uncarine_A;Uncarine_B;Uncarine_C;Uncarine_D;Uncarine_E;Uncarine_F	C03309;C09045;C09227;C11677;C11678;C17593;C17594;C17595;C17596;C17597;C17598
neg-M385T187	1.16735e+06	1.39142e+06	3.58877e+06	1.07105e+06	2.29341e+06	2.14119e+06	478807	453540	498331	1.25482e+06	699768	774248	0.356942	0.00247152	0.00865801	0.114327	0.143597	0.944444	0.777778	1	1.75943	0.195228	down	385.162	3.11693	1	0	-	Unknown	-	-	-	6	Porson;Isogingerenone B;Gingerenone B;Niazicinin A;Taurochenodeoxycholate-3-sulfate;Taurochenodeoxycholate-7-sulfate	HMDB0030810;HMDB0035404;HMDB0035405;HMDB0031947;HMDB0002486;HMDB0002498	2	Burseran;(+)-Eudesmin	C10547;C10561
neg-M385T195	544950	524941	516820	865058	728813	939624	2.07606e+06	1.09407e+06	2.08472e+06	596825	2.46137e+06	923679	2.24181	0.0255738	0.025974	0.230721	0.212937	0.888889	0.666667	1	1.51288	0.164392	up	385.072	3.24483	1	0	-	Unknown	-	-	-	0	-	-	1	(7R)-7-(4-Carboxybutanamido)cephalosporanate	C15666
neg-M385T206	6.63062e+06	6.01836e+06	8.80768e+06	4.18952e+06	5.42886e+06	4.65462e+06	2.04563e+07	1.55478e+07	4.13595e+07	9.83887e+06	1.40988e+07	1.30182e+07	3.19957	0.00180436	0.0021645	0.105726	0.0988242	1	1	1	1.96726	0.0518147	up	385.108	3.44022	1	0	-	Unknown	-	-	-	1	Tripamide	HMDB0042054	0	-	-
neg-M385T228	1.27983e+06	3.1003e+06	3.3923e+06	4.87798e+06	2.08792e+06	252805	5.93721e+06	6.84157e+06	6.7956e+06	5.75464e+06	9.23733e+06	4.11358e+06	2.58019	0.0346091	0.004329	0.255497	0.120946	0.972222	0.833333	1	2.28363	0.327598	up	385.187	3.79725	1	0	-	Unknown	-	-	-	3	Corchoionol C 9-glucoside;Citroside A;Sonchuionoside C	HMDB0029772;HMDB0030370;HMDB0035212	2	Epanolol;Fumitremorgin_A	C11773;C20564
neg-M385T229	2.61597e+07	1.22266e+07	2.47341e+07	1.30943e+07	1.85005e+07	2.43347e+07	1.15294e+08	8.69293e+07	1.88447e+08	5.53065e+07	8.13139e+07	3.20418e+07	4.69831	0.00101119	0.0021645	0.0899625	0.0988242	1	1	1	2.38184	0.0462885	up	385.144	3.81082	1	0	-	Unknown	-	-	-	1	Mesoridazine	HMDB0015068	1	Mesoridazine	C07143
neg-M385T329	2.0961e+06	807235	1.57169e+06	2.95006e+06	2.58293e+06	4.75777e+06	5.70084e+06	4.78015e+06	1.21513e+07	4.08777e+06	9.14572e+06	2.00482e+06	2.56476	0.0271235	0.0411255	0.234587	0.259392	0.861111	0.583333	1	1.69915	0.0419169	up	385.239	5.48997	1	1	12a-Hydroxy-3-oxocholadienic acid	Lipids and lipid-like molecules	Sterol Lipids	HMDB0000385	null	3	12a-Hydroxy-3-oxocholadienic acid;9'-Carboxy-alpha-tocotrienol;Cilostazol	HMDB0000385;HMDB0012867;HMDB0015297	3	Medroxyprogesterone_acetate;12alpha-Hydroxy-3-oxochola-4,6-dienoate;Bufalin	C08150;C15569;C16922
neg-M385T425	655669	476165	675561	358925	363175	144881	273038	189254	96771.2	323974	100728	263039	0.466203	0.0377196	0.025974	0.264373	0.212937	0.888889	0.583333	1	1.30927	0.249496	down	385.26	7.08488	1	0	-	Unknown	-	-	-	3	Glycerol trihexanoate;Mangalkanyl glucoside;Cryptomeridiol 11-rhamnoside	HMDB0031125;HMDB0036015;HMDB0038018	1	6-Deoxyerythronolide_B	C03240
neg-M386T193	6.51996e+06	2.95031e+06	2.16188e+07	6.07121e+06	990624	2.67175e+06	440929	1.24149e+06	375853	2.82741e+06	850720	4.37815e+06	0.247768	0.0453319	0.0649351	0.285255	0.312216	0.833333	0.555556	1	2.06259	0.0767418	down	386.205	3.2093	1	0	-	Unknown	-	-	-	0	-	-	2	Aspidodasycarpine;Lonicerin	C09039;C17557
neg-M386T206	695948	306254	523216	950735	1.39346e+06	1.12097e+06	3.24819e+06	2.07352e+06	6.47423e+06	1.43313e+06	2.07687e+06	2.31524e+06	3.53089	0.00242184	0.0021645	0.11346	0.0988242	1	1	1	2.06483	0.362191	up	386.111	3.43247	1	0	-	Unknown	-	-	-	17	(R)-2-Hydroxy-7,8-dimethoxy-2H-1,4-benzoxazin-3(4H)-one 2-glucoside;HDMBOA-Glc;Remoxipride;3,4,5-trihydroxy-6-{[3-(4-methoxyphenyl)-2-oxopropanoyl]oxy}oxane-2-carboxylic acid;6-[4-(2-carboxyeth-1-en-1-yl)-2-methoxyphenoxy]-3,4,5-trihydroxyoxane-2-carboxylic acid;3,4,5-trihydroxy-6-{[3-(4-hydroxy-3-methoxyphenyl)prop-2-enoyl]oxy}oxane-2-carboxylic acid;6-[3-(2-carboxyeth-1-en-1-yl)-5-methoxyphenox…	HMDB0037262;HMDB0037265;HMDB0014553;HMDB0127515;HMDB0127953;HMDB0127954;HMDB0127997;HMDB0127998;HMDB0133307;HMDB0133308;HMDB0135747;HMDB0135748;HMDB0039774;HMDB0041733;HMDB0041734;HMDB0041747;HMDB0041749	3	Lomefloxacin_hydrochloride;Fraxin;Taccalonolide_A	C08053;C09266;C08635
neg-M386T228	4.30838e+06	2.09604e+06	4.32968e+06	2.12982e+06	2.83887e+06	3.66251e+06	2.11889e+07	1.55521e+07	3.33429e+07	1.07439e+07	1.56427e+07	5.43276e+06	5.26215	0.000697296	0.0021645	0.0839682	0.0988242	1	1	1	2.50846	0.0285236	up	386.148	3.80772	1	0	-	Unknown	-	-	-	22	Flurazepam;3,4,5-trihydroxy-6-[3-hydroxy-2-(4-hydroxy-3-methylbut-2-en-1-yl)phenoxy]oxane-2-carboxylic acid;6-[2,4-dihydroxy-3-(3-methylbut-2-en-1-yl)phenoxy]-3,4,5-trihydroxyoxane-2-carboxylic acid;6-[3,6-dihydroxy-2-(3-methylbut-2-en-1-yl)phenoxy]-3,4,5-trihydroxyoxane-2-carboxylic acid;6-[3,4-dihydroxy-2-(3-methylbut-2-en-1-yl)phenoxy]-3,4,5-trihydroxyoxane-2-carboxylic acid;6-{2-[(3,3-dimethy…	HMDB0014828;HMDB0126241;HMDB0126243;HMDB0126244;HMDB0126245;HMDB0126247;HMDB0126372;HMDB0133251;HMDB0133252;HMDB0133254;HMDB0133256;HMDB0133257;HMDB0133258;HMDB0133260;HMDB0133261;HMDB0133264;HMDB0133265;HMDB0135675;HMDB0135697;HMDB0040865;HMDB0041115;HMDB0059980	0	-	-
neg-M386T254	630953	1.07351e+06	852836	369212	321261	468714	1.1384e+06	1.96502e+06	1.28096e+06	5.04025e+06	8.23864e+06	5.83497e+06	6.32271	0.00309957	0.0021645	0.120676	0.0988242	1	1	1	3.00034	0.165065	up	386.255	4.22687	1	0	-	Unknown	-	-	-	7	6-Keto-prostaglandin F1a;Thromboxane B2;20-Hydroxy-PGF2a;10,11-dihydro-20-dihydroxy-LTB4;Prostaglandin G1;SM(d18:0/16:1(9Z));Palmitoyl sphingomyelin	HMDB0002886;HMDB0003252;HMDB0004049;HMDB0012502;HMDB0013039;HMDB0013464;HMDB0061712	2	6-Keto-prostaglandin_F1alpha;Thromboxane_B2	C05961;C05963
neg-M386T440	22546	103623	115141	127307	182543	229504	1.33286e+06	1.28858e+06	2.19499e+06	506157	445182	884101	8.5208	0.000466788	0.0021645	0.074162	0.0988242	1	1	1	2.87683	0.0631528	up	386.291	7.33114	1	0	-	Unknown	-	-	-	2	2-Hydroxymyristoylcarnitine;3-hydroxytetradecanoyl carnitine	HMDB0013166;HMDB0061640	1	1-Naphthylacetylspermine	C13674
neg-M386T460	794762	1.91342e+06	1.88745e+06	4.43421e+06	809992	1.87423e+06	435657	492542	753638	654881	851799	776693	0.3385	0.0142279	0.00865801	0.187941	0.143597	0.944444	0.75	1	1.82835	0.144608	down	386.274	7.66162	1	0	-	Unknown	-	-	-	0	-	-	1	Myxalamid_C	C12160
neg-M386T48	2.34049e+06	1.98815e+06	2.18127e+06	1.23089e+06	577697	1.85123e+06	139900	150213	419041	884076	392706	782903	0.272263	0.00506615	0.00865801	0.13682	0.143597	0.944444	0.777778	1	2.2034	0.170475	down	386.131	0.79471	1	0	-	Unknown	-	-	-	0	-	-	1	Apholate	C19329
neg-M387T211	1.0387e+06	1.5327e+06	2.3668e+06	869428	4.05893e+06	2.06026e+06	6.59107e+06	4.79631e+06	8.67543e+06	2.11208e+06	4.4949e+06	6.23325e+06	2.75874	0.00602091	0.00865801	0.144435	0.143597	0.944444	0.833333	1	2.008	0.21398	up	387.123	3.51348	1	0	-	Unknown	-	-	-	1	Nedocromil	HMDB0014854	1	Nedocromil	C07255
[truncated: 2,425 more rows]
